# Supplementary material for: Closely related yet different: a borylene and its dimer are non-interconvertible but connected through reactivity
Source: Chem Sci. 2018 Jan 4;9(8):2252–60. doi: 10.1039/c7sc04789d (PMC5897878; doi:10.1039/c7sc04789d)
Supplement: Supplementary file 2 [file SC-009-C7SC04789D-s002.cif]

# Electronic Supplementary Material (ESI) for Chemical Science.
# This journal is © The Royal Society of Chemistry 2018

####################################################################### 
# 
# This file contains crystal structure data downloaded from the 
# Cambridge Structural Database (CSD) hosted by the Cambridge 
# Crystallographic Data Centre (CCDC).
# 
# Full information about CCDC data access policies and citation 
# guidelines are available at http://www.ccdc.cam.ac.uk/access/V1 
# 
# Audit and citation data items may have been added by the CCDC. 
# Please retain this information to preserve the provenance of 
# this file and to allow appropriate attribution of the data. 
# 
#######################################################################

data_6runs_a
_database_code_depnum_ccdc_archive 'CCDC 1582403'
_audit_update_record             
;
2017-10-27 deposited with the CCDC.
2018-01-04 downloaded from the CCDC.
;
_audit_creation_method           SHELXL-2014/7
_shelx_SHELXL_version_number     2014/7
_chemical_name_systematic        ?
_chemical_name_common            ?
_chemical_melting_point          ?
_chemical_formula_moiety         'C23 H37 B N2 Se2'
_chemical_formula_sum            'C23 H37 B N2 Se2'
_chemical_formula_weight         510.27

loop_
_atom_type_symbol
_atom_type_description
_atom_type_scat_dispersion_real
_atom_type_scat_dispersion_imag
_atom_type_scat_source
C C 0.0033 0.0016 'International Tables Vol C Tables 4.2.6.8 and 6.1.1.4'
H H 0.0000 0.0000 'International Tables Vol C Tables 4.2.6.8 and 6.1.1.4'
B B 0.0013 0.0007 'International Tables Vol C Tables 4.2.6.8 and 6.1.1.4'
N N 0.0061 0.0033 'International Tables Vol C Tables 4.2.6.8 and 6.1.1.4'
Se Se -0.0929 2.2259 'International Tables Vol C Tables 4.2.6.8 and 6.1.1.4'

_space_group_crystal_system      monoclinic
_space_group_IT_number           14
_space_group_name_H-M_alt        'P 21/c'
_space_group_name_Hall           '-P 2ybc'

_shelx_space_group_comment       
;
The symmetry employed for this shelxl refinement is uniquely defined
by the following loop, which should always be used as a source of
symmetry information in preference to the above space-group names.
They are only intended as comments.
;

loop_
_space_group_symop_operation_xyz
'x, y, z'
'-x, y+1/2, -z+1/2'
'-x, -y, -z'
'x, -y-1/2, z-1/2'

_cell_length_a                   17.551(6)
_cell_length_b                   15.552(5)
_cell_length_c                   17.729(6)
_cell_angle_alpha                90
_cell_angle_beta                 93.183(8)
_cell_angle_gamma                90
_cell_volume                     4832(3)
_cell_formula_units_Z            8
_cell_measurement_temperature    100(2)
_cell_measurement_reflns_used    4204
_cell_measurement_theta_min      2.32
_cell_measurement_theta_max      22.21
_exptl_crystal_description       block
_exptl_crystal_colour            yellow
_exptl_crystal_density_meas      ?
_exptl_crystal_density_method    ?
_exptl_crystal_density_diffrn    1.403
_exptl_crystal_F_000             2096
_exptl_transmission_factor_min   ?
_exptl_transmission_factor_max   ?
_exptl_crystal_size_max          0.419
_exptl_crystal_size_mid          0.318
_exptl_crystal_size_min          0.273
_exptl_absorpt_coefficient_mu    3.072
_shelx_estimated_absorpt_T_min   0.359
_shelx_estimated_absorpt_T_max   0.488
_exptl_absorpt_correction_type   multi-scan

_exptl_absorpt_correction_T_min  0.5286
_exptl_absorpt_correction_T_max  0.7454
_exptl_absorpt_process_details   'Sadabs 2014/4 (Bruker 2014)'
_exptl_absorpt_special_details   
;The crystal was immersed in a film of perfluoropolyether oil, 
mounted on a a glass fiber and transferred to stream of cold nitrogen.
;

_diffrn_standards_number         ?
_diffrn_standards_interval_count ?
_diffrn_standards_interval_time  ?
_diffrn_standards_decay_%        ?
_diffrn_ambient_temperature      100(2)
_diffrn_radiation_wavelength     0.71073
_diffrn_radiation_type           MoK\a
_diffrn_source                   
'rotating-anode X-ray tube or sealed X-ray tube'
_diffrn_measurement_device_type  'Bruker X8-APEX II'
_diffrn_measurement_method       '\f and \w scans'
_diffrn_detector_area_resol_mean ?
_diffrn_reflns_number            32869
_diffrn_reflns_av_unetI/netI     0.2229
_diffrn_reflns_av_R_equivalents  0.1589
_diffrn_reflns_limit_h_min       -19
_diffrn_reflns_limit_h_max       21
_diffrn_reflns_limit_k_min       -17
_diffrn_reflns_limit_k_max       19
_diffrn_reflns_limit_l_min       -22
_diffrn_reflns_limit_l_max       22
_diffrn_reflns_theta_min         2.130
_diffrn_reflns_theta_max         26.370
_diffrn_reflns_theta_full        26.000
_diffrn_measured_fraction_theta_max 0.998
_diffrn_measured_fraction_theta_full 0.998
_diffrn_reflns_Laue_measured_fraction_max 0.998
_diffrn_reflns_Laue_measured_fraction_full 0.998
_diffrn_reflns_point_group_measured_fraction_max 0.998
_diffrn_reflns_point_group_measured_fraction_full 0.998
_reflns_number_total             9859
_reflns_number_gt                4022
_reflns_threshold_expression     'I > 2\s(I)'
_reflns_Friedel_coverage         0.000
_reflns_Friedel_fraction_max     .
_reflns_Friedel_fraction_full    .

_reflns_special_details          
;
 Reflections were merged by SHELXL according to the crystal
 class for the calculation of statistics and refinement.
 Refinement of F^2^ against ALL reflections.  The weighted R-factor wR and 
 goodness of fit S are based on F^2^, conventional R-factors R are based 
 on F, with F set to zero for negative F^2^. The threshold expression of 
 F^2^ > 2sigma(F^2^) is used only for calculating R-factors(gt) etc. and is 
 not relevant to the choice of reflections for refinement.  R-factors based 
 on F^2^ are statistically about twice as large as those based on F, and R- 
 factors based on ALL data will be even larger.  
 _reflns_Friedel_fraction is defined as the number of unique
 Friedel pairs measured divided by the number that would be
 possible theoretically, ignoring centric projections and
 systematic absences.
;
_computing_data_collection       'APEX2 ver. 2014.9 (Bruker AXS)'
_computing_cell_refinement       'Saint+ ver. 7.68A (Bruker AXS)'
_computing_data_reduction        'Saint+ ver. 7.68A (Bruker AXS)'
_computing_molecular_graphics    'ShelXLe (Huebschle et all, 2011)'
_computing_publication_material  'SHELXL-2014/6 (Sheldrick, 2014) '
_computing_structure_solution    'SHELXT 2014/4 (Sheldrick, 2014)'
_computing_structure_refinement  'SHELXL-2014/7 (Sheldrick, 2014)'
_refine_special_details          
; the crystal was most a superposition of very thin single crystal
plates with slightly different cell orientations hence the large Rint.
;
_refine_ls_structure_factor_coef Fsqd
_refine_ls_matrix_type           full
_refine_ls_weighting_scheme      calc
_refine_ls_weighting_details     
'w=1/[\s^2^(Fo^2^)+(0.1010P)^2^] where P=(Fo^2^+2Fc^2^)/3'
_atom_sites_solution_primary     ?
_atom_sites_solution_secondary   ?
_atom_sites_solution_hydrogens   geom
_refine_ls_hydrogen_treatment    constr
_refine_ls_extinction_method     none
_refine_ls_extinction_coef       .
_refine_ls_number_reflns         9859
_refine_ls_number_parameters     633
_refine_ls_number_restraints     210
_refine_ls_R_factor_all          0.2188
_refine_ls_R_factor_gt           0.0694
_refine_ls_wR_factor_ref         0.2245
_refine_ls_wR_factor_gt          0.1626
_refine_ls_goodness_of_fit_ref   0.970
_refine_ls_restrained_S_all      0.991
_refine_ls_shift/su_max          0.020
_refine_ls_shift/su_mean         0.000

loop_
_atom_site_label
_atom_site_type_symbol
_atom_site_fract_x
_atom_site_fract_y
_atom_site_fract_z
_atom_site_U_iso_or_equiv
_atom_site_adp_type
_atom_site_occupancy
_atom_site_site_symmetry_order
_atom_site_calc_flag
_atom_site_refinement_flags_posn
_atom_site_refinement_flags_adp
_atom_site_refinement_flags_occupancy
_atom_site_disorder_assembly
_atom_site_disorder_group
C1 C 1.2676(4) 0.2666(5) 0.3361(4) 0.036(2) Uani 1 1 d . . . . .
C2 C 1.3517(4) 0.2671(7) 0.2340(4) 0.046(3) Uani 1 1 d . . . . .
C3 C 1.4061(4) 0.1942(6) 0.2206(4) 0.050(3) Uani 1 1 d . . . . .
H3A H 1.3849 0.1404 0.2391 0.074 Uiso 1 1 calc R U . . .
H3B H 1.4553 0.2057 0.2475 0.074 Uiso 1 1 calc R U . . .
H3C H 1.4134 0.1891 0.1663 0.074 Uiso 1 1 calc R U . . .
C4 C 1.3833(5) 0.3483(7) 0.2019(4) 0.062(3) Uani 1 1 d . . . . .
H4A H 1.3469 0.3954 0.2077 0.093 Uiso 1 1 calc R U . . .
H4B H 1.3916 0.3399 0.1482 0.093 Uiso 1 1 calc R U . . .
H4C H 1.4318 0.3626 0.2290 0.093 Uiso 1 1 calc R U . . .
C5 C 1.2711(4) 0.2479(6) 0.2036(4) 0.051(3) Uani 1 1 d . . . . .
H5A H 1.2664 0.1861 0.1909 0.061 Uiso 1 1 calc R U . A 1
H5B H 1.2595 0.2816 0.1569 0.061 Uiso 1 1 calc R U . A 1
C6A C 1.2133(6) 0.2715(11) 0.2635(6) 0.040(2) Uani 0.669(8) 1 d . U P B 1
C7A C 1.1769(6) 0.3626(8) 0.2536(6) 0.047(3) Uani 0.669(8) 1 d . U P B 1
H7A H 1.1529 0.3679 0.2026 0.071 Uiso 0.669(8) 1 calc R U P B 1
H7B H 1.2167 0.4065 0.2612 0.071 Uiso 0.669(8) 1 calc R U P B 1
H7C H 1.1383 0.3706 0.2908 0.071 Uiso 0.669(8) 1 calc R U P B 1
C8A C 1.1476(11) 0.2248(10) 0.2559(9) 0.043(3) Uani 0.669(8) 1 d . U P B 1
H8A H 1.1204 0.2391 0.2078 0.065 Uiso 0.669(8) 1 calc R U P B 1
H8B H 1.1152 0.2384 0.2976 0.065 Uiso 0.669(8) 1 calc R U P B 1
H8C H 1.1599 0.1634 0.2569 0.065 Uiso 0.669(8) 1 calc R U P B 1
C6B C 1.2295(13) 0.207(2) 0.2725(13) 0.042(3) Uani 0.331(8) 1 d . U P B -1
C7B C 1.145(2) 0.200(2) 0.2710(19) 0.042(3) Uani 0.331(8) 1 d . U P B -1
H7D H 1.1256 0.1837 0.2203 0.064 Uiso 0.331(8) 1 calc R U P B -1
H7E H 1.1235 0.2562 0.2842 0.064 Uiso 0.331(8) 1 calc R U P B -1
H7F H 1.1306 0.1570 0.3076 0.064 Uiso 0.331(8) 1 calc R U P B -1
C8B C 1.2274(13) 0.1118(18) 0.2826(12) 0.044(3) Uani 0.331(8) 1 d . U P B -1
H8D H 1.2083 0.0847 0.2354 0.066 Uiso 0.331(8) 1 calc R U P B -1
H8E H 1.1936 0.0974 0.3229 0.066 Uiso 0.331(8) 1 calc R U P B -1
H8F H 1.2790 0.0907 0.2962 0.066 Uiso 0.331(8) 1 calc R U P B -1
C9 C 1.4061(4) 0.2973(5) 0.3686(3) 0.0254(18) Uani 1 1 d . . . . .
C10 C 1.4504(4) 0.2318(5) 0.4008(3) 0.0259(18) Uani 1 1 d . . . . .
C11 C 1.4333(4) 0.1358(5) 0.3968(4) 0.035(2) Uani 1 1 d . . . . .
H11 H 1.3867 0.1271 0.3626 0.042 Uiso 1 1 calc R U . . .
C12 C 1.4992(4) 0.0848(6) 0.3647(5) 0.053(3) Uani 1 1 d . . . . .
H12A H 1.4837 0.0247 0.3571 0.080 Uiso 1 1 calc R U . . .
H12B H 1.5440 0.0874 0.4003 0.080 Uiso 1 1 calc R U . . .
H12C H 1.5120 0.1098 0.3163 0.080 Uiso 1 1 calc R U . . .
C13 C 1.4173(4) 0.1010(6) 0.4744(4) 0.044(2) Uani 1 1 d . . . . .
H13A H 1.4011 0.0408 0.4699 0.066 Uiso 1 1 calc R U . . .
H13B H 1.3767 0.1350 0.4959 0.066 Uiso 1 1 calc R U . . .
H13C H 1.4637 0.1047 0.5076 0.066 Uiso 1 1 calc R U . . .
C14 C 1.5170(4) 0.2558(6) 0.4428(4) 0.031(2) Uani 1 1 d . . . . .
H14 H 1.5500 0.2123 0.4633 0.037 Uiso 1 1 calc R U . . .
C15 C 1.5357(4) 0.3406(6) 0.4551(4) 0.041(2) Uani 1 1 d . . . . .
H15 H 1.5813 0.3554 0.4833 0.049 Uiso 1 1 calc R U . . .
C16 C 1.4883(4) 0.4030(5) 0.4265(4) 0.033(2) Uani 1 1 d . . . . .
H16 H 1.5011 0.4614 0.4361 0.039 Uiso 1 1 calc R U . . .
C17 C 1.4211(4) 0.3840(6) 0.3830(3) 0.030(2) Uani 1 1 d . . . . .
C18 C 1.3703(4) 0.4588(6) 0.3598(4) 0.038(2) Uani 1 1 d . . . . .
H18 H 1.3295 0.4369 0.3231 0.046 Uiso 1 1 calc R U . . .
C19 C 1.3314(5) 0.4964(6) 0.4274(5) 0.051(2) Uani 1 1 d . . . . .
H19A H 1.3029 0.5481 0.4115 0.077 Uiso 1 1 calc R U . . .
H19B H 1.3702 0.5115 0.4671 0.077 Uiso 1 1 calc R U . . .
H19C H 1.2963 0.4539 0.4468 0.077 Uiso 1 1 calc R U . . .
C20 C 1.4138(5) 0.5290(7) 0.3205(6) 0.073(3) Uani 1 1 d . . . . .
H20A H 1.3793 0.5770 0.3078 0.110 Uiso 1 1 calc R U . . .
H20B H 1.4339 0.5059 0.2742 0.110 Uiso 1 1 calc R U . . .
H20C H 1.4561 0.5493 0.3543 0.110 Uiso 1 1 calc R U . . .
C21 C 1.2955(4) 0.2868(5) 0.4872(4) 0.0289(19) Uani 1 1 d . . . . .
C31 C 0.8365(4) 0.2326(6) 0.2875(4) 0.031(2) Uani 1 1 d . . . . .
C32 C 0.8760(4) 0.3374(7) 0.2001(4) 0.044(2) Uani 1 1 d . . . . .
C33 C 0.8213(4) 0.3688(6) 0.1340(4) 0.046(2) Uani 1 1 d . . . . .
H33A H 0.7889 0.3210 0.1158 0.069 Uiso 1 1 calc R U . . .
H33B H 0.8513 0.3897 0.0927 0.069 Uiso 1 1 calc R U . . .
H33C H 0.7893 0.4154 0.1516 0.069 Uiso 1 1 calc R U . . .
C34 C 0.9313(5) 0.4107(7) 0.2200(4) 0.077(4) Uani 1 1 d . . . . .
H34A H 0.9634 0.3952 0.2649 0.116 Uiso 1 1 calc R U . . .
H34B H 0.9024 0.4630 0.2302 0.116 Uiso 1 1 calc R U . . .
H34C H 0.9636 0.4211 0.1775 0.116 Uiso 1 1 calc R U . . .
C35 C 0.9164(5) 0.2547(7) 0.1865(4) 0.059(3) Uani 1 1 d . . . . .
H35A H 0.9157 0.2426 0.1316 0.070 Uiso 1 1 calc R U . . .
H35B H 0.9702 0.2586 0.2061 0.070 Uiso 1 1 calc R U . . .
C36 C 0.8766(4) 0.1848(6) 0.2260(4) 0.047(2) Uani 1 1 d . . . . .
C37 C 0.8135(5) 0.1442(6) 0.1718(4) 0.056(3) Uani 1 1 d . . . . .
H37A H 0.8374 0.1123 0.1317 0.084 Uiso 1 1 calc R U . . .
H37B H 0.7811 0.1899 0.1493 0.084 Uiso 1 1 calc R U . . .
H37C H 0.7822 0.1049 0.2003 0.084 Uiso 1 1 calc R U . . .
C38 C 0.9320(6) 0.1140(8) 0.2528(5) 0.089(4) Uani 1 1 d . . . . .
H38A H 0.9551 0.0882 0.2091 0.134 Uiso 1 1 calc R U . . .
H38B H 0.9043 0.0697 0.2796 0.134 Uiso 1 1 calc R U . . .
H38C H 0.9721 0.1386 0.2869 0.134 Uiso 1 1 calc R U . . .
C39 C 0.7847(4) 0.3798(5) 0.3048(4) 0.0321(19) Uani 1 1 d . . . . .
C40 C 0.7083(4) 0.3842(5) 0.2800(4) 0.034(2) Uani 1 1 d . . . . .
C41 C 0.6680(4) 0.3233(5) 0.2232(4) 0.034(2) Uani 1 1 d . . . . .
H41 H 0.7079 0.2863 0.2015 0.041 Uiso 1 1 calc R U . . .
C42 C 0.6259(5) 0.3704(7) 0.1575(4) 0.057(3) Uani 1 1 d . . . . .
H42A H 0.6048 0.3284 0.1208 0.086 Uiso 1 1 calc R U . . .
H42B H 0.6615 0.4084 0.1329 0.086 Uiso 1 1 calc R U . . .
H42C H 0.5842 0.4047 0.1767 0.086 Uiso 1 1 calc R U . . .
C43 C 0.6134(4) 0.2642(6) 0.2628(4) 0.040(2) Uani 1 1 d . . . . .
H43A H 0.5850 0.2288 0.2251 0.060 Uiso 1 1 calc R U . . .
H43B H 0.5775 0.2989 0.2903 0.060 Uiso 1 1 calc R U . . .
H43C H 0.6425 0.2268 0.2983 0.060 Uiso 1 1 calc R U . . .
C44 C 0.6651(5) 0.4473(6) 0.3132(5) 0.049(2) Uani 1 1 d . . . . .
H44 H 0.6127 0.4538 0.2975 0.059 Uiso 1 1 calc R U . . .
C45 C 0.6973(7) 0.5007(6) 0.3690(5) 0.066(3) Uani 1 1 d . . . . .
H45 H 0.6674 0.5447 0.3900 0.079 Uiso 1 1 calc R U . . .
C46 C 0.7720(7) 0.4901(6) 0.3940(5) 0.064(3) Uani 1 1 d . . . . .
H46 H 0.7929 0.5258 0.4334 0.076 Uiso 1 1 calc R U . . .
C47 C 0.8161(5) 0.4306(6) 0.3639(4) 0.040(2) Uani 1 1 d . . . . .
C48 C 0.8982(5) 0.4186(7) 0.3994(4) 0.063(3) Uani 1 1 d . U . . .
H48 H 0.9246 0.3717 0.3724 0.075 Uiso 1 1 calc R U . . .
C49 C 0.8931(5) 0.3943(7) 0.4842(4) 0.061(3) Uani 1 1 d . U . . .
H49A H 0.9447 0.3864 0.5073 0.092 Uiso 1 1 calc R U . . .
H49B H 0.8642 0.3408 0.4882 0.092 Uiso 1 1 calc R U . . .
H49C H 0.8673 0.4405 0.5104 0.092 Uiso 1 1 calc R U . . .
C50 C 0.9435(5) 0.5013(7) 0.3958(5) 0.087(3) Uani 1 1 d . U . . .
H50A H 0.9943 0.4928 0.4204 0.131 Uiso 1 1 calc R U . . .
H50B H 0.9170 0.5471 0.4217 0.131 Uiso 1 1 calc R U . . .
H50C H 0.9485 0.5174 0.3428 0.131 Uiso 1 1 calc R U . . .
C51 C 0.7527(4) 0.2419(5) 0.4153(4) 0.0269(18) Uani 1 1 d . . . . .
B1 B 1.2374(4) 0.2629(6) 0.4198(4) 0.029(2) Uani 1 1 d . . . . .
B2 B 0.8078(5) 0.1896(6) 0.3639(5) 0.032(2) Uani 1 1 d . . . . .
N1 N 1.3396(3) 0.2765(4) 0.3189(3) 0.0315(16) Uani 1 1 d . . . . .
N2 N 1.3332(4) 0.3031(5) 0.5390(3) 0.0426(19) Uani 1 1 d . . . . .
N3 N 0.8320(3) 0.3131(5) 0.2694(3) 0.0300(16) Uani 1 1 d . . . . .
N4 N 0.7168(4) 0.2740(5) 0.4580(3) 0.0404(18) Uani 1 1 d . . . . .
Se1A Se 1.13661(7) 0.32684(10) 0.43651(7) 0.0379(5) Uani 0.6285(19) 1 d . U P C
1
C22A C 1.1249(8) 0.2839(11) 0.5399(7) 0.045(4) Uani 0.6285(19) 1 d . U P C 1
H22A H 1.0710 0.2718 0.5469 0.068 Uiso 0.6285(19) 1 calc R U P C 1
H22B H 1.1432 0.3276 0.5765 0.068 Uiso 0.6285(19) 1 calc R U P C 1
H22C H 1.1548 0.2311 0.5478 0.068 Uiso 0.6285(19) 1 calc R U P C 1
Se2A Se 1.22594(8) 0.12847(10) 0.42904(8) 0.0452(5) Uani 0.6285(19) 1 d . U P C
1
C23A C 1.1175(7) 0.1075(11) 0.4199(8) 0.062(4) Uani 0.6285(19) 1 d . U P C 1
H23A H 1.1063 0.0517 0.4424 0.094 Uiso 0.6285(19) 1 calc R U P C 1
H23B H 1.1001 0.1073 0.3664 0.094 Uiso 0.6285(19) 1 calc R U P C 1
H23C H 1.0908 0.1529 0.4463 0.094 Uiso 0.6285(19) 1 calc R U P C 1
Se1B Se 1.18284(14) 0.38212(19) 0.40099(14) 0.0539(9) Uani 0.3715(19) 1 d . U P
C -1
C22B C 1.0761(8) 0.3529(14) 0.3918(11) 0.059(7) Uani 0.3715(19) 1 d . U P C -1
H22D H 1.0507 0.3748 0.4358 0.088 Uiso 0.3715(19) 1 calc R U P C -1
H22E H 1.0705 0.2903 0.3892 0.088 Uiso 0.3715(19) 1 calc R U P C -1
H22F H 1.0527 0.3788 0.3457 0.088 Uiso 0.3715(19) 1 calc R U P C -1
Se2B Se 1.17401(14) 0.16566(17) 0.44997(14) 0.0463(8) Uani 0.3715(19) 1 d . U P
C -1
C23B C 1.1298(13) 0.2160(17) 0.5362(14) 0.047(6) Uani 0.3715(19) 1 d . U P C -1
H23D H 1.1272 0.1728 0.5762 0.070 Uiso 0.3715(19) 1 calc R U P C -1
H23E H 1.0782 0.2366 0.5217 0.070 Uiso 0.3715(19) 1 calc R U P C -1
H23F H 1.1613 0.2645 0.5546 0.070 Uiso 0.3715(19) 1 calc R U P C -1
Se3A Se 0.7465(4) 0.0764(6) 0.3455(5) 0.0345(9) Uani 0.592(16) 1 d . U P D 1
C52A C 0.7188(11) 0.0592(13) 0.4484(9) 0.039(2) Uani 0.592(16) 1 d . U P D 1
H52A H 0.6879 0.0070 0.4514 0.058 Uiso 0.592(16) 1 calc R U P D 1
H52B H 0.6894 0.1088 0.4647 0.058 Uiso 0.592(16) 1 calc R U P D 1
H52C H 0.7652 0.0532 0.4814 0.058 Uiso 0.592(16) 1 calc R U P D 1
Se4A Se 0.9074(5) 0.1683(6) 0.4309(5) 0.0442(14) Uani 0.592(16) 1 d . U P D 1
C53A C 0.9218(9) 0.0451(12) 0.4288(9) 0.048(2) Uani 0.592(16) 1 d . U P D 1
H53A H 0.9495 0.0266 0.4756 0.072 Uiso 0.592(16) 1 calc R U P D 1
H53B H 0.9513 0.0296 0.3854 0.072 Uiso 0.592(16) 1 calc R U P D 1
H53C H 0.8720 0.0165 0.4243 0.072 Uiso 0.592(16) 1 calc R U P D 1
Se3B Se 0.7664(6) 0.0752(10) 0.3381(7) 0.0445(16) Uani 0.408(16) 1 d . U P D -1
C52B C 0.7287(16) 0.0389(19) 0.4355(14) 0.0399(19) Uani 0.408(16) 1 d . U P D
-1
H52D H 0.7302 -0.0240 0.4391 0.060 Uiso 0.408(16) 1 calc R U P D -1
H52E H 0.6761 0.0588 0.4393 0.060 Uiso 0.408(16) 1 calc R U P D -1
H52F H 0.7610 0.0637 0.4768 0.060 Uiso 0.408(16) 1 calc R U P D -1
Se4B Se 0.9118(6) 0.1990(7) 0.4323(7) 0.0415(16) Uani 0.408(16) 1 d . U P D -1
C53B C 0.9491(13) 0.0818(17) 0.4375(13) 0.045(2) Uani 0.408(16) 1 d . U P D -1
H53D H 0.9990 0.0788 0.4155 0.068 Uiso 0.408(16) 1 calc R U P D -1
H53E H 0.9131 0.0440 0.4092 0.068 Uiso 0.408(16) 1 calc R U P D -1
H53F H 0.9540 0.0633 0.4904 0.068 Uiso 0.408(16) 1 calc R U P D -1

loop_
_atom_site_aniso_label
_atom_site_aniso_U_11
_atom_site_aniso_U_22
_atom_site_aniso_U_33
_atom_site_aniso_U_23
_atom_site_aniso_U_13
_atom_site_aniso_U_12
C1 0.035(4) 0.044(6) 0.028(4) -0.005(4) -0.001(3) -0.018(4)
C2 0.031(4) 0.091(8) 0.015(4) -0.016(4) 0.001(3) -0.014(5)
C3 0.033(4) 0.094(9) 0.022(4) -0.018(5) 0.000(3) -0.020(5)
C4 0.070(6) 0.101(10) 0.015(4) 0.009(5) 0.002(4) -0.015(6)
C5 0.036(5) 0.088(8) 0.028(4) -0.005(5) -0.004(4) -0.003(5)
C6A 0.031(4) 0.066(7) 0.023(4) 0.002(5) -0.010(4) 0.001(4)
C7A 0.041(6) 0.068(7) 0.033(6) 0.007(6) -0.004(5) 0.011(5)
C8A 0.032(4) 0.071(7) 0.025(5) 0.001(5) -0.008(4) 0.002(5)
C6B 0.031(4) 0.069(7) 0.024(5) 0.001(5) -0.008(4) 0.003(5)
C7B 0.033(4) 0.069(7) 0.025(5) 0.001(5) -0.008(4) 0.001(5)
C8B 0.036(5) 0.069(7) 0.026(5) -0.002(6) -0.008(5) 0.004(5)
C9 0.024(4) 0.038(6) 0.014(3) -0.007(4) -0.003(3) -0.010(4)
C10 0.029(4) 0.031(5) 0.019(4) -0.003(4) 0.008(3) 0.000(4)
C11 0.030(4) 0.033(6) 0.043(5) -0.008(4) 0.007(4) -0.008(4)
C12 0.045(5) 0.041(7) 0.077(6) -0.027(5) 0.024(5) -0.015(5)
C13 0.051(5) 0.039(6) 0.043(5) 0.007(4) 0.007(4) 0.011(4)
C14 0.023(4) 0.046(6) 0.022(4) -0.001(4) -0.005(3) 0.006(4)
C15 0.037(4) 0.056(7) 0.028(4) -0.016(4) -0.005(3) -0.004(5)
C16 0.035(4) 0.031(6) 0.033(4) -0.007(4) 0.002(3) -0.006(4)
C17 0.038(4) 0.045(6) 0.010(3) 0.003(4) 0.007(3) -0.005(4)
C18 0.047(5) 0.037(6) 0.029(4) 0.005(4) -0.002(4) -0.016(4)
C19 0.062(6) 0.037(7) 0.054(6) -0.012(5) -0.010(5) 0.008(5)
C20 0.059(6) 0.073(9) 0.086(8) 0.046(7) -0.016(5) -0.025(6)
C21 0.037(4) 0.029(5) 0.022(4) 0.001(4) 0.012(3) 0.000(4)
C31 0.016(4) 0.055(7) 0.022(4) -0.002(4) -0.002(3) 0.001(4)
C32 0.039(5) 0.077(8) 0.017(4) 0.003(4) 0.007(3) -0.020(5)
C33 0.054(5) 0.068(7) 0.017(4) 0.008(4) 0.006(4) -0.006(5)
C34 0.080(7) 0.124(11) 0.028(5) 0.011(6) 0.004(5) -0.074(7)
C35 0.037(5) 0.110(10) 0.031(5) -0.002(5) 0.016(4) 0.008(5)
C36 0.039(5) 0.072(8) 0.029(4) 0.002(5) 0.007(4) 0.013(5)
C37 0.079(6) 0.062(8) 0.028(4) -0.017(5) 0.016(4) 0.004(5)
C38 0.077(7) 0.139(12) 0.054(6) 0.012(7) 0.026(5) 0.073(8)
C39 0.046(5) 0.037(6) 0.014(4) 0.007(4) 0.005(3) -0.011(4)
C40 0.048(5) 0.037(6) 0.018(4) 0.005(4) 0.008(3) -0.007(4)
C41 0.029(4) 0.047(6) 0.025(4) 0.006(4) -0.007(3) 0.008(4)
C42 0.059(6) 0.078(8) 0.034(5) 0.006(5) -0.010(4) 0.020(5)
C43 0.029(4) 0.049(6) 0.042(5) -0.001(4) -0.006(4) -0.001(4)
C44 0.064(6) 0.036(6) 0.048(5) 0.013(5) 0.013(5) 0.012(5)
C45 0.125(10) 0.040(7) 0.036(5) -0.003(5) 0.032(6) 0.007(7)
C46 0.119(9) 0.036(7) 0.035(5) -0.007(5) -0.001(6) -0.024(7)
C47 0.065(6) 0.038(6) 0.017(4) 0.001(4) 0.009(4) -0.027(5)
C48 0.071(5) 0.095(7) 0.022(4) -0.002(4) 0.003(4) -0.058(5)
C49 0.069(5) 0.095(7) 0.018(4) -0.003(4) -0.005(4) -0.045(5)
C50 0.101(6) 0.121(9) 0.040(5) 0.004(5) -0.001(5) -0.079(6)
C51 0.037(4) 0.029(5) 0.015(3) 0.000(3) -0.001(3) 0.002(4)
B1 0.025(4) 0.039(7) 0.023(4) 0.000(4) 0.003(3) 0.005(4)
B2 0.036(5) 0.035(7) 0.025(4) 0.009(4) -0.003(4) 0.004(4)
N1 0.033(3) 0.044(5) 0.018(3) -0.009(3) -0.002(3) -0.006(3)
N2 0.044(4) 0.057(6) 0.027(4) -0.005(4) 0.002(3) 0.007(4)
N3 0.026(3) 0.050(5) 0.014(3) 0.003(3) 0.002(2) -0.015(3)
N4 0.047(4) 0.045(5) 0.029(4) 0.002(3) 0.000(3) -0.003(4)
Se1A 0.0362(7) 0.0493(11) 0.0282(7) 0.0044(7) 0.0029(5) 0.0100(7)
C22A 0.042(7) 0.071(12) 0.025(6) 0.003(7) 0.020(6) 0.010(9)
Se2A 0.0365(8) 0.0375(10) 0.0616(10) 0.0103(8) 0.0016(7) -0.0009(7)
C23A 0.042(6) 0.072(12) 0.073(10) 0.024(9) -0.004(7) -0.009(8)
Se1B 0.0495(15) 0.062(2) 0.0487(15) -0.0047(14) -0.0053(12) 0.0013(14)
C22B 0.030(8) 0.093(18) 0.055(13) 0.010(13) 0.015(10) 0.025(10)
Se2B 0.0309(14) 0.0393(18) 0.0694(17) -0.0024(14) 0.0092(11) -0.0036(12)
C23B 0.038(12) 0.054(17) 0.048(12) -0.002(12) 0.000(9) -0.019(13)
Se3A 0.041(2) 0.0360(12) 0.0274(15) 0.0008(11) 0.0100(16) 0.003(2)
C52A 0.048(4) 0.039(4) 0.029(3) 0.002(4) 0.008(4) 0.005(4)
Se4A 0.0338(13) 0.061(4) 0.0368(11) 0.012(3) -0.0049(9) 0.007(2)
C53A 0.038(4) 0.062(5) 0.043(4) 0.011(4) -0.004(4) 0.006(4)
Se3B 0.054(4) 0.0460(19) 0.034(2) 0.0028(17) 0.014(3) 0.007(3)
C52B 0.048(4) 0.041(3) 0.031(3) 0.001(3) 0.012(3) 0.007(4)
Se4B 0.0327(16) 0.057(5) 0.0335(15) 0.014(4) -0.0088(12) 0.005(3)
C53B 0.035(3) 0.060(5) 0.040(3) 0.013(4) -0.007(3) 0.006(4)

_geom_special_details            
;
 All esds (except the esd in the dihedral angle between two l.s. planes)
 are estimated using the full covariance matrix.  The cell esds are taken
 into account individually in the estimation of esds in distances, angles
 and torsion angles; correlations between esds in cell parameters are only
 used when they are defined by crystal symmetry.  An approximate (isotropic)
 treatment of cell esds is used for estimating esds involving l.s. planes.
;

loop_
_geom_bond_atom_site_label_1
_geom_bond_atom_site_label_2
_geom_bond_distance
_geom_bond_site_symmetry_2
_geom_bond_publ_flag
C1 N1 1.326(8) . ?
C1 C6A 1.560(13) . ?
C1 C6B 1.58(3) . ?
C1 B1 1.603(10) . ?
C2 C4 1.502(12) . ?
C2 C3 1.510(12) . ?
C2 C5 1.516(10) . ?
C2 N1 1.540(8) . ?
C3 H3A 0.9800 . ?
C3 H3B 0.9800 . ?
C3 H3C 0.9800 . ?
C4 H4A 0.9800 . ?
C4 H4B 0.9800 . ?
C4 H4C 0.9800 . ?
C5 C6A 1.553(13) . ?
C5 C6B 1.59(3) . ?
C5 H5A 0.9900 . ?
C5 H5B 0.9900 . ?
C6A C6B 1.05(3) . ?
C6A C8A 1.36(2) . ?
C6A C7A 1.560(19) . ?
C6A C7B 1.64(4) . ?
C7A H7A 0.9800 . ?
C7A H7B 0.9800 . ?
C7A H7C 0.9800 . ?
C8A C6B 1.48(3) . ?
C8A H8A 0.9800 . ?
C8A H8B 0.9800 . ?
C8A H8C 0.9800 . ?
C6B C7B 1.48(4) . ?
C6B C8B 1.50(4) . ?
C7B C8B 2.00(5) . ?
C7B H7D 0.9800 . ?
C7B H7E 0.9800 . ?
C7B H7F 0.9800 . ?
C8B H8D 0.9800 . ?
C8B H8E 0.9800 . ?
C8B H8F 0.9800 . ?
C9 C10 1.386(10) . ?
C9 C17 1.394(11) . ?
C9 N1 1.459(8) . ?
C10 C14 1.400(9) . ?
C10 C11 1.523(10) . ?
C11 C13 1.520(10) . ?
C11 C12 1.538(10) . ?
C11 H11 1.0000 . ?
C12 H12A 0.9800 . ?
C12 H12B 0.9800 . ?
C12 H12C 0.9800 . ?
C13 H13A 0.9800 . ?
C13 H13B 0.9800 . ?
C13 H13C 0.9800 . ?
C14 C15 1.373(11) . ?
C14 H14 0.9500 . ?
C15 C16 1.358(10) . ?
C15 H15 0.9500 . ?
C16 C17 1.404(9) . ?
C16 H16 0.9500 . ?
C17 C18 1.508(11) . ?
C18 C20 1.523(11) . ?
C18 C19 1.527(10) . ?
C18 H18 1.0000 . ?
C19 H19A 0.9800 . ?
C19 H19B 0.9800 . ?
C19 H19C 0.9800 . ?
C20 H20A 0.9800 . ?
C20 H20B 0.9800 . ?
C20 H20C 0.9800 . ?
C21 N2 1.130(9) . ?
C21 B1 1.572(11) . ?
C31 N3 1.294(10) . ?
C31 C36 1.524(10) . ?
C31 B2 1.615(11) . ?
C32 C35 1.494(12) . ?
C32 C34 1.525(11) . ?
C32 N3 1.534(8) . ?
C32 C33 1.552(10) . ?
C33 H33A 0.9800 . ?
C33 H33B 0.9800 . ?
C33 H33C 0.9800 . ?
C34 H34A 0.9800 . ?
C34 H34B 0.9800 . ?
C34 H34C 0.9800 . ?
C35 C36 1.490(12) . ?
C35 H35A 0.9900 . ?
C35 H35B 0.9900 . ?
C36 C38 1.527(12) . ?
C36 C37 1.560(11) . ?
C37 H37A 0.9800 . ?
C37 H37B 0.9800 . ?
C37 H37C 0.9800 . ?
C38 H38A 0.9800 . ?
C38 H38B 0.9800 . ?
C38 H38C 0.9800 . ?
C39 C40 1.389(10) . ?
C39 C47 1.400(10) . ?
C39 N3 1.490(10) . ?
C40 C44 1.391(11) . ?
C40 C41 1.527(10) . ?
C41 C43 1.528(10) . ?
C41 C42 1.531(10) . ?
C41 H41 1.0000 . ?
C42 H42A 0.9800 . ?
C42 H42B 0.9800 . ?
C42 H42C 0.9800 . ?
C43 H43A 0.9800 . ?
C43 H43B 0.9800 . ?
C43 H43C 0.9800 . ?
C44 C45 1.387(13) . ?
C44 H44 0.9500 . ?
C45 C46 1.371(13) . ?
C45 H45 0.9500 . ?
C46 C47 1.336(12) . ?
C46 H46 0.9500 . ?
C47 C48 1.551(11) . ?
C48 C50 1.516(12) . ?
C48 C49 1.557(10) . ?
C48 H48 1.0000 . ?
C49 H49A 0.9800 . ?
C49 H49B 0.9800 . ?
C49 H49C 0.9800 . ?
C50 H50A 0.9800 . ?
C50 H50B 0.9800 . ?
C50 H50C 0.9800 . ?
C51 N4 1.128(8) . ?
C51 B2 1.589(11) . ?
B1 Se2B 1.969(9) . ?
B1 Se1A 2.065(8) . ?
B1 Se1B 2.104(10) . ?
B1 Se2A 2.108(10) . ?
B2 Se3B 1.967(18) . ?
B2 Se3A 2.080(13) . ?
B2 Se4A 2.085(12) . ?
B2 Se4B 2.140(15) . ?
Se1A C22B 1.352(15) . ?
Se1A Se1B 1.360(3) . ?
Se1A C22A 1.973(12) . ?
Se1A Se2B 2.599(3) . ?
C22A C23B 1.06(3) . ?
C22A H22A 0.9800 . ?
C22A H22B 0.9800 . ?
C22A H22C 0.9800 . ?
Se2A Se2B 1.158(3) . ?
Se2A C23A 1.930(13) . ?
C23A Se2B 1.424(15) . ?
C23A H23A 0.9800 . ?
C23A H23B 0.9800 . ?
C23A H23C 0.9800 . ?
Se1B C22B 1.926(17) . ?
C22B H22D 0.9800 . ?
C22B H22E 0.9800 . ?
C22B H22F 0.9800 . ?
Se2B C23B 1.92(3) . ?
C23B H23D 0.9800 . ?
C23B H23E 0.9800 . ?
C23B H23F 0.9800 . ?
Se3A C52B 1.74(3) . ?
Se3A C52A 1.933(16) . ?
C52A Se3B 2.18(2) . ?
C52A H52A 0.9800 . ?
C52A H52B 0.9800 . ?
C52A H52C 0.9800 . ?
Se4A C53B 1.53(2) . ?
Se4A C53A 1.934(17) . ?
C53A C53B 0.76(2) . ?
C53A Se4B 2.40(2) . ?
C53A H53A 0.9800 . ?
C53A H53B 0.9800 . ?
C53A H53C 0.9800 . ?
Se3B C52B 1.97(2) . ?
C52B H52D 0.9800 . ?
C52B H52E 0.9800 . ?
C52B H52F 0.9800 . ?
Se4B C53B 1.94(2) . ?
C53B H53D 0.9800 . ?
C53B H53E 0.9800 . ?
C53B H53F 0.9800 . ?

loop_
_geom_angle_atom_site_label_1
_geom_angle_atom_site_label_2
_geom_angle_atom_site_label_3
_geom_angle
_geom_angle_site_symmetry_1
_geom_angle_site_symmetry_3
_geom_angle_publ_flag
N1 C1 C6A 110.6(7) . . ?
N1 C1 C6B 105.9(10) . . ?
C6A C1 C6B 39.1(10) . . ?
N1 C1 B1 125.8(6) . . ?
C6A C1 B1 123.2(7) . . ?
C6B C1 B1 119.5(11) . . ?
C4 C2 C3 108.8(6) . . ?
C4 C2 C5 112.8(8) . . ?
C3 C2 C5 112.5(8) . . ?
C4 C2 N1 111.4(7) . . ?
C3 C2 N1 110.3(7) . . ?
C5 C2 N1 100.9(5) . . ?
C2 C3 H3A 109.5 . . ?
C2 C3 H3B 109.5 . . ?
H3A C3 H3B 109.5 . . ?
C2 C3 H3C 109.5 . . ?
H3A C3 H3C 109.5 . . ?
H3B C3 H3C 109.5 . . ?
C2 C4 H4A 109.5 . . ?
C2 C4 H4B 109.5 . . ?
H4A C4 H4B 109.5 . . ?
C2 C4 H4C 109.5 . . ?
H4A C4 H4C 109.5 . . ?
H4B C4 H4C 109.5 . . ?
C2 C5 C6A 110.1(7) . . ?
C2 C5 C6B 105.4(10) . . ?
C6A C5 C6B 39.0(11) . . ?
C2 C5 H5A 109.6 . . ?
C6A C5 H5A 109.6 . . ?
C6B C5 H5A 75.6 . . ?
C2 C5 H5B 109.6 . . ?
C6A C5 H5B 109.6 . . ?
C6B C5 H5B 140.5 . . ?
H5A C5 H5B 108.2 . . ?
C6B C6A C8A 74.3(18) . . ?
C6B C6A C5 72.3(16) . . ?
C8A C6A C5 112.8(12) . . ?
C6B C6A C1 71.4(15) . . ?
C8A C6A C1 122.0(11) . . ?
C5 C6A C1 99.2(8) . . ?
C6B C6A C7A 171.3(18) . . ?
C8A C6A C7A 97.7(10) . . ?
C5 C6A C7A 114.6(10) . . ?
C1 C6A C7A 111.4(10) . . ?
C6B C6A C7B 63(2) . . ?
C8A C6A C7B 14.5(17) . . ?
C5 C6A C7B 113.8(16) . . ?
C1 C6A C7B 108.4(15) . . ?
C7A C6A C7B 109.0(16) . . ?
C6A C7A H7A 109.5 . . ?
C6A C7A H7B 109.5 . . ?
H7A C7A H7B 109.5 . . ?
C6A C7A H7C 109.5 . . ?
H7A C7A H7C 109.5 . . ?
H7B C7A H7C 109.5 . . ?
C6A C8A C6B 43.2(13) . . ?
C6A C8A H8A 109.5 . . ?
C6B C8A H8A 129.5 . . ?
C6A C8A H8B 109.5 . . ?
C6B C8A H8B 119.3 . . ?
H8A C8A H8B 109.5 . . ?
C6A C8A H8C 109.5 . . ?
C6B C8A H8C 66.7 . . ?
H8A C8A H8C 109.5 . . ?
H8B C8A H8C 109.5 . . ?
C6A C6B C8A 62.6(16) . . ?
C6A C6B C7B 79(2) . . ?
C8A C6B C7B 18.2(16) . . ?
C6A C6B C8B 163(3) . . ?
C8A C6B C8B 100.3(19) . . ?
C7B C6B C8B 84(2) . . ?
C6A C6B C1 69.5(19) . . ?
C8A C6B C1 114(2) . . ?
C7B C6B C1 116(2) . . ?
C8B C6B C1 120.5(19) . . ?
C6A C6B C5 68.7(17) . . ?
C8A C6B C5 104.8(17) . . ?
C7B C6B C5 121(2) . . ?
C8B C6B C5 120(2) . . ?
C1 C6B C5 97.0(16) . . ?
C6B C7B C6A 38.9(14) . . ?
C6B C7B C8B 48.1(18) . . ?
C6A C7B C8B 87.0(19) . . ?
C6B C7B H7D 109.5 . . ?
C6A C7B H7D 109.0 . . ?
C8B C7B H7D 97.2 . . ?
C6B C7B H7E 109.5 . . ?
C6A C7B H7E 73.6 . . ?
C8B C7B H7E 150.8 . . ?
H7D C7B H7E 109.5 . . ?
C6B C7B H7F 109.5 . . ?
C6A C7B H7F 137.4 . . ?
C8B C7B H7F 70.7 . . ?
H7D C7B H7F 109.5 . . ?
H7E C7B H7F 109.5 . . ?
C6B C8B C7B 47.6(15) . . ?
C6B C8B H8D 109.5 . . ?
C7B C8B H8D 89.8 . . ?
C6B C8B H8E 109.5 . . ?
C7B C8B H8E 76.6 . . ?
H8D C8B H8E 109.5 . . ?
C6B C8B H8F 109.5 . . ?
C7B C8B H8F 155.3 . . ?
H8D C8B H8F 109.5 . . ?
H8E C8B H8F 109.5 . . ?
C10 C9 C17 122.7(6) . . ?
C10 C9 N1 119.8(7) . . ?
C17 C9 N1 117.5(7) . . ?
C9 C10 C14 117.1(7) . . ?
C9 C10 C11 126.6(6) . . ?
C14 C10 C11 116.3(7) . . ?
C13 C11 C10 110.6(6) . . ?
C13 C11 C12 109.4(7) . . ?
C10 C11 C12 111.9(6) . . ?
C13 C11 H11 108.3 . . ?
C10 C11 H11 108.3 . . ?
C12 C11 H11 108.3 . . ?
C11 C12 H12A 109.5 . . ?
C11 C12 H12B 109.5 . . ?
H12A C12 H12B 109.5 . . ?
C11 C12 H12C 109.5 . . ?
H12A C12 H12C 109.5 . . ?
H12B C12 H12C 109.5 . . ?
C11 C13 H13A 109.5 . . ?
C11 C13 H13B 109.5 . . ?
H13A C13 H13B 109.5 . . ?
C11 C13 H13C 109.5 . . ?
H13A C13 H13C 109.5 . . ?
H13B C13 H13C 109.5 . . ?
C15 C14 C10 121.7(7) . . ?
C15 C14 H14 119.2 . . ?
C10 C14 H14 119.2 . . ?
C16 C15 C14 119.4(7) . . ?
C16 C15 H15 120.3 . . ?
C14 C15 H15 120.3 . . ?
C15 C16 C17 122.2(8) . . ?
C15 C16 H16 118.9 . . ?
C17 C16 H16 118.9 . . ?
C9 C17 C16 116.6(7) . . ?
C9 C17 C18 126.4(7) . . ?
C16 C17 C18 117.0(8) . . ?
C17 C18 C20 112.0(7) . . ?
C17 C18 C19 111.4(6) . . ?
C20 C18 C19 109.9(8) . . ?
C17 C18 H18 107.8 . . ?
C20 C18 H18 107.8 . . ?
C19 C18 H18 107.8 . . ?
C18 C19 H19A 109.5 . . ?
C18 C19 H19B 109.5 . . ?
H19A C19 H19B 109.5 . . ?
C18 C19 H19C 109.5 . . ?
H19A C19 H19C 109.5 . . ?
H19B C19 H19C 109.5 . . ?
C18 C20 H20A 109.5 . . ?
C18 C20 H20B 109.5 . . ?
H20A C20 H20B 109.5 . . ?
C18 C20 H20C 109.5 . . ?
H20A C20 H20C 109.5 . . ?
H20B C20 H20C 109.5 . . ?
N2 C21 B1 175.1(7) . . ?
N3 C31 C36 108.6(7) . . ?
N3 C31 B2 126.2(7) . . ?
C36 C31 B2 125.2(8) . . ?
C35 C32 C34 112.3(8) . . ?
C35 C32 N3 100.5(7) . . ?
C34 C32 N3 110.0(6) . . ?
C35 C32 C33 115.3(7) . . ?
C34 C32 C33 107.3(7) . . ?
N3 C32 C33 111.4(6) . . ?
C32 C33 H33A 109.5 . . ?
C32 C33 H33B 109.5 . . ?
H33A C33 H33B 109.5 . . ?
C32 C33 H33C 109.5 . . ?
H33A C33 H33C 109.5 . . ?
H33B C33 H33C 109.5 . . ?
C32 C34 H34A 109.5 . . ?
C32 C34 H34B 109.5 . . ?
H34A C34 H34B 109.5 . . ?
C32 C34 H34C 109.5 . . ?
H34A C34 H34C 109.5 . . ?
H34B C34 H34C 109.5 . . ?
C36 C35 C32 108.2(6) . . ?
C36 C35 H35A 110.0 . . ?
C32 C35 H35A 110.0 . . ?
C36 C35 H35B 110.0 . . ?
C32 C35 H35B 110.0 . . ?
H35A C35 H35B 108.4 . . ?
C35 C36 C31 103.2(8) . . ?
C35 C36 C38 111.5(7) . . ?
C31 C36 C38 116.1(7) . . ?
C35 C36 C37 109.9(7) . . ?
C31 C36 C37 107.3(6) . . ?
C38 C36 C37 108.6(8) . . ?
C36 C37 H37A 109.5 . . ?
C36 C37 H37B 109.5 . . ?
H37A C37 H37B 109.5 . . ?
C36 C37 H37C 109.5 . . ?
H37A C37 H37C 109.5 . . ?
H37B C37 H37C 109.5 . . ?
C36 C38 H38A 109.5 . . ?
C36 C38 H38B 109.5 . . ?
H38A C38 H38B 109.5 . . ?
C36 C38 H38C 109.5 . . ?
H38A C38 H38C 109.5 . . ?
H38B C38 H38C 109.5 . . ?
C40 C39 C47 122.8(8) . . ?
C40 C39 N3 116.8(7) . . ?
C47 C39 N3 120.2(7) . . ?
C39 C40 C44 116.1(8) . . ?
C39 C40 C41 125.6(7) . . ?
C44 C40 C41 118.2(7) . . ?
C40 C41 C43 110.5(6) . . ?
C40 C41 C42 113.0(7) . . ?
C43 C41 C42 110.4(6) . . ?
C40 C41 H41 107.6 . . ?
C43 C41 H41 107.6 . . ?
C42 C41 H41 107.6 . . ?
C41 C42 H42A 109.5 . . ?
C41 C42 H42B 109.5 . . ?
H42A C42 H42B 109.5 . . ?
C41 C42 H42C 109.5 . . ?
H42A C42 H42C 109.5 . . ?
H42B C42 H42C 109.5 . . ?
C41 C43 H43A 109.5 . . ?
C41 C43 H43B 109.5 . . ?
H43A C43 H43B 109.5 . . ?
C41 C43 H43C 109.5 . . ?
H43A C43 H43C 109.5 . . ?
H43B C43 H43C 109.5 . . ?
C45 C44 C40 120.9(9) . . ?
C45 C44 H44 119.6 . . ?
C40 C44 H44 119.6 . . ?
C46 C45 C44 120.2(9) . . ?
C46 C45 H45 119.9 . . ?
C44 C45 H45 119.9 . . ?
C47 C46 C45 121.3(9) . . ?
C47 C46 H46 119.4 . . ?
C45 C46 H46 119.4 . . ?
C46 C47 C39 118.5(8) . . ?
C46 C47 C48 117.8(8) . . ?
C39 C47 C48 123.6(8) . . ?
C50 C48 C47 111.0(8) . . ?
C50 C48 C49 107.8(7) . . ?
C47 C48 C49 108.7(6) . . ?
C50 C48 H48 109.8 . . ?
C47 C48 H48 109.8 . . ?
C49 C48 H48 109.8 . . ?
C48 C49 H49A 109.5 . . ?
C48 C49 H49B 109.5 . . ?
H49A C49 H49B 109.5 . . ?
C48 C49 H49C 109.5 . . ?
H49A C49 H49C 109.5 . . ?
H49B C49 H49C 109.5 . . ?
C48 C50 H50A 109.5 . . ?
C48 C50 H50B 109.5 . . ?
H50A C50 H50B 109.5 . . ?
C48 C50 H50C 109.5 . . ?
H50A C50 H50C 109.5 . . ?
H50B C50 H50C 109.5 . . ?
N4 C51 B2 172.7(7) . . ?
C21 B1 C1 117.5(6) . . ?
C21 B1 Se2B 109.1(5) . . ?
C1 B1 Se2B 120.0(6) . . ?
C21 B1 Se1A 107.6(5) . . ?
C1 B1 Se1A 116.4(5) . . ?
Se2B B1 Se1A 80.2(3) . . ?
C21 B1 Se1B 100.5(6) . . ?
C1 B1 Se1B 89.6(5) . . ?
Se2B B1 Se1B 117.4(4) . . ?
Se1A B1 Se1B 38.07(17) . . ?
C21 B1 Se2A 103.6(5) . . ?
C1 B1 Se2A 98.4(5) . . ?
Se2B B1 Se2A 32.77(17) . . ?
Se1A B1 Se2A 112.4(4) . . ?
Se1B B1 Se2A 147.3(4) . . ?
C51 B2 C31 119.8(7) . . ?
C51 B2 Se3B 111.6(6) . . ?
C31 B2 Se3B 107.9(7) . . ?
C51 B2 Se3A 101.4(5) . . ?
C31 B2 Se3A 113.7(6) . . ?
Se3B B2 Se3A 10.3(4) . . ?
C51 B2 Se4A 105.8(6) . . ?
C31 B2 Se4A 104.6(5) . . ?
Se3B B2 Se4A 106.0(6) . . ?
Se3A B2 Se4A 111.4(5) . . ?
C51 B2 Se4B 99.6(6) . . ?
C31 B2 Se4B 98.7(6) . . ?
Se3B B2 Se4B 119.1(6) . . ?
Se3A B2 Se4B 124.4(5) . . ?
Se4A B2 Se4B 13.1(3) . . ?
C1 N1 C9 128.9(6) . . ?
C1 N1 C2 113.5(6) . . ?
C9 N1 C2 117.5(5) . . ?
C31 N3 C39 126.7(5) . . ?
C31 N3 C32 114.3(7) . . ?
C39 N3 C32 118.8(7) . . ?
C22B Se1A Se1B 90.5(9) . . ?
C22B Se1A C22A 121.9(9) . . ?
Se1B Se1A C22A 137.7(5) . . ?
C22B Se1A B1 135.4(8) . . ?
Se1B Se1A B1 72.5(3) . . ?
C22A Se1A B1 96.0(5) . . ?
C22B Se1A Se2B 122.0(10) . . ?
Se1B Se1A Se2B 119.86(15) . . ?
C22A Se1A Se2B 68.1(5) . . ?
B1 Se1A Se2B 48.3(3) . . ?
C23B C22A Se1A 105.4(18) . . ?
C23B C22A H22A 84.1 . . ?
Se1A C22A H22A 109.5 . . ?
C23B C22A H22B 134.9 . . ?
Se1A C22A H22B 109.5 . . ?
H22A C22A H22B 109.5 . . ?
C23B C22A H22C 29.7 . . ?
Se1A C22A H22C 109.4 . . ?
H22A C22A H22C 109.5 . . ?
H22B C22A H22C 109.5 . . ?
Se2B Se2A C23A 47.2(5) . . ?
Se2B Se2A B1 67.0(3) . . ?
C23A Se2A B1 105.0(5) . . ?
Se2B C23A Se2A 36.6(3) . . ?
Se2B C23A H23A 124.2 . . ?
Se2A C23A H23A 109.5 . . ?
Se2B C23A H23B 122.4 . . ?
Se2A C23A H23B 109.4 . . ?
H23A C23A H23B 109.5 . . ?
Se2B C23A H23C 72.9 . . ?
Se2A C23A H23C 109.5 . . ?
H23A C23A H23C 109.5 . . ?
H23B C23A H23C 109.5 . . ?
Se1A Se1B C22B 44.6(6) . . ?
Se1A Se1B B1 69.4(3) . . ?
C22B Se1B B1 103.8(7) . . ?
Se1A C22B Se1B 44.9(5) . . ?
Se1A C22B H22D 90.8 . . ?
Se1B C22B H22D 109.5 . . ?
Se1A C22B H22E 78.6 . . ?
Se1B C22B H22E 109.5 . . ?
H22D C22B H22E 109.5 . . ?
Se1A C22B H22F 153.0 . . ?
Se1B C22B H22F 109.5 . . ?
H22D C22B H22F 109.5 . . ?
H22E C22B H22F 109.5 . . ?
Se2A Se2B C23A 96.2(6) . . ?
Se2A Se2B C23B 145.0(8) . . ?
C23A Se2B C23B 104.6(9) . . ?
Se2A Se2B B1 80.2(3) . . ?
C23A Se2B B1 141.1(7) . . ?
C23B Se2B B1 99.4(8) . . ?
Se2A Se2B Se1A 130.68(18) . . ?
C23A Se2B Se1A 114.3(6) . . ?
C23B Se2B Se1A 64.4(8) . . ?
B1 Se2B Se1A 51.5(3) . . ?
C22A C23B Se2B 120(2) . . ?
C22A C23B H23D 129.0 . . ?
Se2B C23B H23D 109.5 . . ?
C22A C23B H23E 67.5 . . ?
Se2B C23B H23E 109.5 . . ?
H23D C23B H23E 109.5 . . ?
C22A C23B H23F 42.3 . . ?
Se2B C23B H23F 109.5 . . ?
H23D C23B H23F 109.5 . . ?
H23E C23B H23F 109.5 . . ?
C52B Se3A C52A 12.2(12) . . ?
C52B Se3A B2 104.9(11) . . ?
C52A Se3A B2 97.1(7) . . ?
Se3A C52A Se3B 8.0(5) . . ?
Se3A C52A H52A 109.5 . . ?
Se3B C52A H52A 112.4 . . ?
Se3A C52A H52B 109.5 . . ?
Se3B C52A H52B 114.1 . . ?
H52A C52A H52B 109.5 . . ?
Se3A C52A H52C 109.5 . . ?
Se3B C52A H52C 101.6 . . ?
H52A C52A H52C 109.5 . . ?
H52B C52A H52C 109.5 . . ?
C53B Se4A C53A 21.4(8) . . ?
C53B Se4A B2 124.4(10) . . ?
C53A Se4A B2 104.7(6) . . ?
C53B C53A Se4A 48(2) . . ?
C53B C53A Se4B 45(2) . . ?
Se4A C53A Se4B 3.3(5) . . ?
C53B C53A H53A 76.8 . . ?
Se4A C53A H53A 109.5 . . ?
Se4B C53A H53A 107.7 . . ?
C53B C53A H53B 89.4 . . ?
Se4A C53A H53B 109.5 . . ?
Se4B C53A H53B 107.9 . . ?
H53A C53A H53B 109.5 . . ?
C53B C53A H53C 155.7 . . ?
Se4A C53A H53C 109.5 . . ?
Se4B C53A H53C 112.8 . . ?
H53A C53A H53C 109.5 . . ?
H53B C53A H53C 109.5 . . ?
C52B Se3B B2 101.1(10) . . ?
C52B Se3B C52A 10.4(11) . . ?
B2 Se3B C52A 92.8(8) . . ?
Se3A C52B Se3B 9.5(5) . . ?
Se3A C52B H52D 112.8 . . ?
Se3B C52B H52D 109.5 . . ?
Se3A C52B H52E 100.0 . . ?
Se3B C52B H52E 109.5 . . ?
H52D C52B H52E 109.5 . . ?
Se3A C52B H52F 115.2 . . ?
Se3B C52B H52F 109.5 . . ?
H52D C52B H52F 109.5 . . ?
H52E C52B H52F 109.5 . . ?
C53B Se4B B2 103.8(8) . . ?
C53B Se4B C53A 15.9(7) . . ?
B2 Se4B C53A 88.8(5) . . ?
C53A C53B Se4A 111(3) . . ?
C53A C53B Se4B 120(3) . . ?
Se4A C53B Se4B 8.9(6) . . ?
C53A C53B H53D 117.0 . . ?
Se4A C53B H53D 116.4 . . ?
Se4B C53B H53D 109.5 . . ?
C53A C53B H53E 19.9 . . ?
Se4A C53B H53E 101.3 . . ?
Se4B C53B H53E 109.5 . . ?
H53D C53B H53E 109.5 . . ?
C53A C53B H53F 89.6 . . ?
Se4A C53B H53F 110.3 . . ?
Se4B C53B H53F 109.5 . . ?
H53D C53B H53F 109.5 . . ?
H53E C53B H53F 109.5 . . ?

loop_
_geom_torsion_atom_site_label_1
_geom_torsion_atom_site_label_2
_geom_torsion_atom_site_label_3
_geom_torsion_atom_site_label_4
_geom_torsion
_geom_torsion_site_symmetry_1
_geom_torsion_site_symmetry_2
_geom_torsion_site_symmetry_3
_geom_torsion_site_symmetry_4
_geom_torsion_publ_flag
C4 C2 C5 C6A -103.0(10) . . . . ?
C3 C2 C5 C6A 133.4(9) . . . . ?
N1 C2 C5 C6A 15.8(11) . . . . ?
C4 C2 C5 C6B -143.8(14) . . . . ?
C3 C2 C5 C6B 92.6(14) . . . . ?
N1 C2 C5 C6B -24.9(15) . . . . ?
C2 C5 C6A C6B -89.8(17) . . . . ?
C2 C5 C6A C8A -153.5(11) . . . . ?
C6B C5 C6A C8A -63.7(18) . . . . ?
C2 C5 C6A C1 -22.9(12) . . . . ?
C6B C5 C6A C1 66.9(16) . . . . ?
C2 C5 C6A C7A 95.8(10) . . . . ?
C6B C5 C6A C7A -174(2) . . . . ?
C2 C5 C6A C7B -137.8(16) . . . . ?
C6B C5 C6A C7B -48(2) . . . . ?
N1 C1 C6A C6B 90.2(16) . . . . ?
B1 C1 C6A C6B -97.4(17) . . . . ?
N1 C1 C6A C8A 146.9(13) . . . . ?
C6B C1 C6A C8A 56.7(19) . . . . ?
B1 C1 C6A C8A -40.7(19) . . . . ?
N1 C1 C6A C5 22.5(12) . . . . ?
C6B C1 C6A C5 -67.7(16) . . . . ?
B1 C1 C6A C5 -165.1(8) . . . . ?
N1 C1 C6A C7A -98.6(10) . . . . ?
C6B C1 C6A C7A 171.3(19) . . . . ?
B1 C1 C6A C7A 73.9(12) . . . . ?
N1 C1 C6A C7B 141.5(16) . . . . ?
C6B C1 C6A C7B 51(2) . . . . ?
B1 C1 C6A C7B -46.1(19) . . . . ?
C5 C6A C8A C6B 62.6(17) . . . . ?
C1 C6A C8A C6B -55.4(17) . . . . ?
C7A C6A C8A C6B -176.7(18) . . . . ?
C7B C6A C8A C6B -34(7) . . . . ?
C5 C6A C6B C8A -120.8(10) . . . . ?
C1 C6A C6B C8A 132.6(11) . . . . ?
C7B C6A C6B C8A 9.2(19) . . . . ?
C8A C6A C6B C7B -9.2(19) . . . . ?
C5 C6A C6B C7B -130.0(16) . . . . ?
C1 C6A C6B C7B 123.4(16) . . . . ?
C8A C6A C6B C8B -4(8) . . . . ?
C5 C6A C6B C8B -124(8) . . . . ?
C1 C6A C6B C8B 129(8) . . . . ?
C7B C6A C6B C8B 6(8) . . . . ?
C8A C6A C6B C1 -132.6(11) . . . . ?
C5 C6A C6B C1 106.6(8) . . . . ?
C7B C6A C6B C1 -123.4(16) . . . . ?
C8A C6A C6B C5 120.8(10) . . . . ?
C1 C6A C6B C5 -106.6(8) . . . . ?
C7B C6A C6B C5 130.0(16) . . . . ?
C6A C8A C6B C7B 150(6) . . . . ?
C6A C8A C6B C8B 179(2) . . . . ?
C6A C8A C6B C1 48.9(17) . . . . ?
C6A C8A C6B C5 -55.8(16) . . . . ?
N1 C1 C6B C6A -103.2(14) . . . . ?
B1 C1 C6B C6A 107.5(16) . . . . ?
N1 C1 C6B C8A -148.7(16) . . . . ?
C6A C1 C6B C8A -45.5(15) . . . . ?
B1 C1 C6B C8A 62(2) . . . . ?
N1 C1 C6B C7B -169(2) . . . . ?
C6A C1 C6B C7B -65(2) . . . . ?
B1 C1 C6B C7B 42(3) . . . . ?
N1 C1 C6B C8B 92.3(19) . . . . ?
C6A C1 C6B C8B -165(3) . . . . ?
B1 C1 C6B C8B -57(2) . . . . ?
N1 C1 C6B C5 -39.1(17) . . . . ?
C6A C1 C6B C5 64.1(16) . . . . ?
B1 C1 C6B C5 171.6(9) . . . . ?
C2 C5 C6B C6A 103.1(15) . . . . ?
C2 C5 C6B C8A 155.1(15) . . . . ?
C6A C5 C6B C8A 52.0(15) . . . . ?
C2 C5 C6B C7B 164(3) . . . . ?
C6A C5 C6B C7B 61(3) . . . . ?
C2 C5 C6B C8B -93.3(19) . . . . ?
C6A C5 C6B C8B 164(3) . . . . ?
C2 C5 C6B C1 38.3(17) . . . . ?
C6A C5 C6B C1 -64.8(17) . . . . ?
C8A C6B C7B C6A -27(6) . . . . ?
C8B C6B C7B C6A -178(2) . . . . ?
C1 C6B C7B C6A 60(2) . . . . ?
C5 C6B C7B C6A -56(2) . . . . ?
C6A C6B C7B C8B 178(2) . . . . ?
C8A C6B C7B C8B 151(6) . . . . ?
C1 C6B C7B C8B -121(2) . . . . ?
C5 C6B C7B C8B 122(3) . . . . ?
C8A C6A C7B C6B 142(8) . . . . ?
C5 C6A C7B C6B 52.9(18) . . . . ?
C1 C6A C7B C6B -56.5(18) . . . . ?
C7A C6A C7B C6B -178(2) . . . . ?
C6B C6A C7B C8B -1.2(18) . . . . ?
C8A C6A C7B C8B 141(8) . . . . ?
C5 C6A C7B C8B 51.7(16) . . . . ?
C1 C6A C7B C8B -57.7(16) . . . . ?
C7A C6A C7B C8B -179.1(11) . . . . ?
C6A C6B C8B C7B -5(8) . . . . ?
C8A C6B C8B C7B -8.7(18) . . . . ?
C1 C6B C8B C7B 117(2) . . . . ?
C5 C6B C8B C7B -123(2) . . . . ?
C17 C9 C10 C14 -6.8(9) . . . . ?
N1 C9 C10 C14 174.8(5) . . . . ?
C17 C9 C10 C11 171.8(6) . . . . ?
N1 C9 C10 C11 -6.7(10) . . . . ?
C9 C10 C11 C13 -113.3(7) . . . . ?
C14 C10 C11 C13 65.2(8) . . . . ?
C9 C10 C11 C12 124.5(7) . . . . ?
C14 C10 C11 C12 -57.0(8) . . . . ?
C9 C10 C14 C15 3.4(9) . . . . ?
C11 C10 C14 C15 -175.3(6) . . . . ?
C10 C14 C15 C16 0.6(10) . . . . ?
C14 C15 C16 C17 -1.4(11) . . . . ?
C10 C9 C17 C16 6.0(9) . . . . ?
N1 C9 C17 C16 -175.5(5) . . . . ?
C10 C9 C17 C18 -170.7(6) . . . . ?
N1 C9 C17 C18 7.8(9) . . . . ?
C15 C16 C17 C9 -1.8(10) . . . . ?
C15 C16 C17 C18 175.3(6) . . . . ?
C9 C17 C18 C20 -130.2(8) . . . . ?
C16 C17 C18 C20 53.1(9) . . . . ?
C9 C17 C18 C19 106.2(8) . . . . ?
C16 C17 C18 C19 -70.5(8) . . . . ?
C34 C32 C35 C36 135.6(7) . . . . ?
N3 C32 C35 C36 18.8(8) . . . . ?
C33 C32 C35 C36 -101.1(7) . . . . ?
C32 C35 C36 C31 -23.4(8) . . . . ?
C32 C35 C36 C38 -148.7(7) . . . . ?
C32 C35 C36 C37 90.9(8) . . . . ?
N3 C31 C36 C35 19.0(8) . . . . ?
B2 C31 C36 C35 -158.8(7) . . . . ?
N3 C31 C36 C38 141.2(9) . . . . ?
B2 C31 C36 C38 -36.5(12) . . . . ?
N3 C31 C36 C37 -97.1(8) . . . . ?
B2 C31 C36 C37 85.1(9) . . . . ?
C47 C39 C40 C44 4.8(11) . . . . ?
N3 C39 C40 C44 -179.6(6) . . . . ?
C47 C39 C40 C41 -171.7(7) . . . . ?
N3 C39 C40 C41 3.9(10) . . . . ?
C39 C40 C41 C43 108.4(8) . . . . ?
C44 C40 C41 C43 -68.1(9) . . . . ?
C39 C40 C41 C42 -127.4(8) . . . . ?
C44 C40 C41 C42 56.1(9) . . . . ?
C39 C40 C44 C45 -1.3(12) . . . . ?
C41 C40 C44 C45 175.5(7) . . . . ?
C40 C44 C45 C46 -2.1(13) . . . . ?
C44 C45 C46 C47 2.2(15) . . . . ?
C45 C46 C47 C39 1.3(13) . . . . ?
C45 C46 C47 C48 -175.6(8) . . . . ?
C40 C39 C47 C46 -4.9(11) . . . . ?
N3 C39 C47 C46 179.7(7) . . . . ?
C40 C39 C47 C48 171.8(7) . . . . ?
N3 C39 C47 C48 -3.6(10) . . . . ?
C46 C47 C48 C50 -59.3(9) . . . . ?
C39 C47 C48 C50 123.9(8) . . . . ?
C46 C47 C48 C49 59.0(11) . . . . ?
C39 C47 C48 C49 -117.7(8) . . . . ?
N1 C1 B1 C21 9.9(13) . . . . ?
C6A C1 B1 C21 -161.4(10) . . . . ?
C6B C1 B1 C21 152.6(14) . . . . ?
N1 C1 B1 Se2B -126.7(8) . . . . ?
C6A C1 B1 Se2B 62.1(12) . . . . ?
C6B C1 B1 Se2B 16.1(16) . . . . ?
N1 C1 B1 Se1A 139.5(7) . . . . ?
C6A C1 B1 Se1A -31.8(12) . . . . ?
C6B C1 B1 Se1A -77.7(15) . . . . ?
N1 C1 B1 Se1B 111.5(8) . . . . ?
C6A C1 B1 Se1B -59.8(10) . . . . ?
C6B C1 B1 Se1B -105.7(14) . . . . ?
N1 C1 B1 Se2A -100.3(8) . . . . ?
C6A C1 B1 Se2A 88.4(10) . . . . ?
C6B C1 B1 Se2A 42.5(15) . . . . ?
N3 C31 B2 C51 14.7(11) . . . . ?
C36 C31 B2 C51 -168.0(7) . . . . ?
N3 C31 B2 Se3B 143.8(7) . . . . ?
C36 C31 B2 Se3B -38.9(9) . . . . ?
N3 C31 B2 Se3A 134.7(7) . . . . ?
C36 C31 B2 Se3A -48.0(9) . . . . ?
N3 C31 B2 Se4A -103.6(8) . . . . ?
C36 C31 B2 Se4A 73.8(8) . . . . ?
N3 C31 B2 Se4B -91.7(8) . . . . ?
C36 C31 B2 Se4B 85.7(8) . . . . ?
C6A C1 N1 C9 163.3(9) . . . . ?
C6B C1 N1 C9 -155.7(14) . . . . ?
B1 C1 N1 C9 -8.9(14) . . . . ?
C6A C1 N1 C2 -14.4(11) . . . . ?
C6B C1 N1 C2 26.6(15) . . . . ?
B1 C1 N1 C2 173.4(8) . . . . ?
C10 C9 N1 C1 92.5(9) . . . . ?
C17 C9 N1 C1 -86.1(10) . . . . ?
C10 C9 N1 C2 -89.9(8) . . . . ?
C17 C9 N1 C2 91.5(8) . . . . ?
C4 C2 N1 C1 119.1(8) . . . . ?
C3 C2 N1 C1 -120.0(7) . . . . ?
C5 C2 N1 C1 -0.9(10) . . . . ?
C4 C2 N1 C9 -58.9(9) . . . . ?
C3 C2 N1 C9 62.0(9) . . . . ?
C5 C2 N1 C9 -178.9(7) . . . . ?
C36 C31 N3 C39 167.3(6) . . . . ?
B2 C31 N3 C39 -15.0(11) . . . . ?
C36 C31 N3 C32 -7.6(8) . . . . ?
B2 C31 N3 C32 170.1(6) . . . . ?
C40 C39 N3 C31 -82.1(9) . . . . ?
C47 C39 N3 C31 93.6(9) . . . . ?
C40 C39 N3 C32 92.6(8) . . . . ?
C47 C39 N3 C32 -91.7(8) . . . . ?
C35 C32 N3 C31 -6.9(8) . . . . ?
C34 C32 N3 C31 -125.4(8) . . . . ?
C33 C32 N3 C31 115.7(8) . . . . ?
C35 C32 N3 C39 177.8(6) . . . . ?
C34 C32 N3 C39 59.3(9) . . . . ?
C33 C32 N3 C39 -59.6(9) . . . . ?
C22A Se1A Se1B C22B -142.5(11) . . . . ?
B1 Se1A Se1B C22B 138.0(9) . . . . ?
Se2B Se1A Se1B C22B 128.0(8) . . . . ?
C22B Se1A Se1B B1 -138.0(9) . . . . ?
C22A Se1A Se1B B1 79.5(7) . . . . ?
Se2B Se1A Se1B B1 -10.0(3) . . . . ?
C22A Se1A C22B Se1B 151.1(8) . . . . ?
B1 Se1A C22B Se1B -65.3(11) . . . . ?
Se2B Se1A C22B Se1B -126.3(5) . . . . ?
B1 Se2A Se2B C23A 140.9(7) . . . . ?
C23A Se2A Se2B C23B 126.8(15) . . . . ?
B1 Se2A Se2B C23B -92.4(14) . . . . ?
C23A Se2A Se2B B1 -140.9(7) . . . . ?
C23A Se2A Se2B Se1A -129.6(7) . . . . ?
B1 Se2A Se2B Se1A 11.3(3) . . . . ?
Se2A C23A Se2B C23B -151.7(9) . . . . ?
Se2A C23A Se2B B1 82.1(9) . . . . ?
Se2A C23A Se2B Se1A 140.2(4) . . . . ?
Se1A C22A C23B Se2B 17(2) . . . . ?
C52A Se3A C52B Se3B -124(8) . . . . ?
B2 Se3A C52B Se3B -73(4) . . . . ?
Se4B C53A C53B Se4A 0.7(8) . . . . ?
Se4A C53A C53B Se4B -0.7(8) . . . . ?
B2 Se4A C53B C53A -25(4) . . . . ?
C53A Se4A C53B Se4B 176(5) . . . . ?
B2 Se4A C53B Se4B 151(6) . . . . ?

_refine_diff_density_max         0.687
_refine_diff_density_min         -0.688
_refine_diff_density_rms         0.120

_shelx_res_file                  
;

    6runs_a.res created by SHELXL-2014/7


TITL 6runs_a.res in P2(1)/c
REM Old TITL 6runs in P2(1)/c

REM SHELXT solution in P2(1)/c
REM R1 0.344,  Rweak 0.040,  Alpha 0.049,  Orientation as input
REM Formula found by SHELXT:  C47 B N6 Se4

CELL  0.71073  17.5510  15.5515  17.7291   90.000   93.183   90.000
ZERR    8.000   0.0060   0.0053   0.0064    0.000    0.008    0.000
LATT  1
SYMM -X, 1/2+Y, 1/2-Z
SFAC C H B N SE
UNIT 184 296 8 16 16

TEMP -173
SIZE 0.273 0.318 0.419
L.S. 5
BOND $H
LIST 4
ACTA 52
shel 999 0.8
OMIT      1   1   0
OMIT     -1   1   1
OMIT      0   1   1

SIMU  0.005 C6A > C8B
DELU 0.005 C6A > C8B
SIMU Se1A > C23B
DELU  Se1A > C23B
SIMU 0.005 Se3A > C53B
DELU  0.005 Se3A > C53B
SIMU 0.005 C48 > C50
BUMP
CONF
MERG 2
FMAP 2
PLAN 20
WGHT    0.101000
FVAR       0.21327   0.62851   0.66894   0.59197
C1    1    1.267555    0.266605    0.336114    11.00000    0.03456    0.04426 =
         0.02752   -0.00498   -0.00074   -0.01781
C2    1    1.351726    0.267134    0.233956    11.00000    0.03141    0.09136 =
         0.01502   -0.01597    0.00059   -0.01362
C3    1    1.406117    0.194171    0.220562    11.00000    0.03268    0.09401 =
         0.02180   -0.01757    0.00020   -0.01986
AFIX 137
H3A   2    1.384910    0.140381    0.239142    11.00000   -1.50000
H3B   2    1.455320    0.205714    0.247508    11.00000   -1.50000
H3C   2    1.413417    0.189066    0.166343    11.00000   -1.50000
AFIX   0

C4    1    1.383258    0.348318    0.201943    11.00000    0.07017    0.10084 =
         0.01456    0.00859    0.00202   -0.01528
AFIX 137
H4A   2    1.346916    0.395402    0.207653    11.00000   -1.50000
H4B   2    1.391627    0.339930    0.148247    11.00000   -1.50000
H4C   2    1.431798    0.362578    0.229047    11.00000   -1.50000
AFIX   0

C5    1    1.271066    0.247948    0.203605    11.00000    0.03569    0.08790 =
         0.02754   -0.00480   -0.00393   -0.00251
AFIX  23
H5A   2    1.266387    0.186127    0.190856    11.00000   -1.20000
H5B   2    1.259537    0.281569    0.156943    11.00000   -1.20000
AFIX   0
PART 1 31.0
C6A   1    1.213260    0.271502    0.263539    31.00000    0.03059    0.06596 =
         0.02299    0.00191   -0.01001    0.00145
C7A   1    1.176906    0.362591    0.253597    31.00000    0.04111    0.06768 =
         0.03295    0.00727   -0.00428    0.01056
AFIX 137
H7A   2    1.152928    0.367931    0.202562    31.00000   -1.50000
H7B   2    1.216669    0.406477    0.261160    31.00000   -1.50000
H7C   2    1.138279    0.370602    0.290823    31.00000   -1.50000
AFIX   0
C8A   1    1.147588    0.224822    0.255932    31.00000    0.03232    0.07134 =
         0.02548    0.00107   -0.00800    0.00235
AFIX 137
H8A   2    1.120424    0.239113    0.207776    31.00000   -1.50000
H8B   2    1.115197    0.238423    0.297604    31.00000   -1.50000
H8C   2    1.159906    0.163354    0.256945    31.00000   -1.50000
AFIX   0
PART -1 -31.0

C6B   1    1.229530    0.207168    0.272495   -31.00000    0.03110    0.06930 =
         0.02443    0.00109   -0.00761    0.00254
C7B   1    1.145141    0.200429    0.270997   -31.00000    0.03272    0.06866 =
         0.02491    0.00125   -0.00831    0.00150
AFIX 137
H7D   2    1.125601    0.183686    0.220256   -31.00000   -1.50000
H7E   2    1.123482    0.256169    0.284180   -31.00000   -1.50000
H7F   2    1.130596    0.156981    0.307565   -31.00000   -1.50000
AFIX   0
C8B   1    1.227449    0.111756    0.282608   -31.00000    0.03554    0.06904 =
         0.02569   -0.00176   -0.00794    0.00352
AFIX 137
H8D   2    1.208344    0.084680    0.235354   -31.00000   -1.50000
H8E   2    1.193624    0.097401    0.322929   -31.00000   -1.50000
H8F   2    1.279014    0.090654    0.296170   -31.00000   -1.50000
AFIX   0
PART 0
C9    1    1.406063    0.297336    0.368649    11.00000    0.02373    0.03782 =
         0.01417   -0.00742   -0.00348   -0.01044
C10   1    1.450429    0.231777    0.400841    11.00000    0.02870    0.03107 =
         0.01864   -0.00295    0.00781   -0.00037
C11   1    1.433302    0.135801    0.396782    11.00000    0.02979    0.03319 =
         0.04337   -0.00765    0.00670   -0.00783
AFIX  13
H11   2    1.386654    0.127105    0.362638    11.00000   -1.20000
AFIX   0
C12   1    1.499223    0.084799    0.364697    11.00000    0.04478    0.04131 =
         0.07662   -0.02678    0.02442   -0.01480
AFIX 137
H12A  2    1.483717    0.024739    0.357131    11.00000   -1.50000
H12B  2    1.543953    0.087367    0.400257    11.00000   -1.50000
H12C  2    1.512012    0.109787    0.316255    11.00000   -1.50000
AFIX   0

C13   1    1.417292    0.100998    0.474444    11.00000    0.05126    0.03871 =
         0.04282    0.00675    0.00700    0.01062
AFIX 137
H13A  2    1.401076    0.040831    0.469923    11.00000   -1.50000
H13B  2    1.376747    0.135020    0.495854    11.00000   -1.50000
H13C  2    1.463731    0.104705    0.507623    11.00000   -1.50000
AFIX   0
C14   1    1.516976    0.255755    0.442804    11.00000    0.02302    0.04601 =
         0.02232   -0.00098   -0.00453    0.00600
AFIX  43
H14   2    1.550028    0.212275    0.463311    11.00000   -1.20000
AFIX   0
C15   1    1.535671    0.340550    0.455065    11.00000    0.03713    0.05644 =
         0.02775   -0.01607   -0.00472   -0.00353
AFIX  43
H15   2    1.581345    0.355409    0.483329    11.00000   -1.20000
AFIX   0
C16   1    1.488326    0.402961    0.426452    11.00000    0.03533    0.03056 =
         0.03264   -0.00671    0.00184   -0.00565
AFIX  43
H16   2    1.501119    0.461432    0.436141    11.00000   -1.20000
AFIX   0
C17   1    1.421081    0.384000    0.383017    11.00000    0.03755    0.04453 =
         0.00997    0.00285    0.00728   -0.00462
C18   1    1.370320    0.458777    0.359819    11.00000    0.04703    0.03733 =
         0.02943    0.00534   -0.00151   -0.01594
AFIX  13
H18   2    1.329520    0.436872    0.323140    11.00000   -1.20000
AFIX   0
C19   1    1.331446    0.496434    0.427361    11.00000    0.06165    0.03682 =
         0.05438   -0.01183   -0.01037    0.00841
AFIX 137
H19A  2    1.302925    0.548142    0.411528    11.00000   -1.50000
H19B  2    1.370169    0.511451    0.467133    11.00000   -1.50000
H19C  2    1.296304    0.453869    0.446756    11.00000   -1.50000
AFIX   0
C20   1    1.413774    0.529007    0.320514    11.00000    0.05935    0.07263 =
         0.08618    0.04594   -0.01589   -0.02466
AFIX 137
H20A  2    1.379276    0.577043    0.307788    11.00000   -1.50000
H20B  2    1.433891    0.505899    0.274194    11.00000   -1.50000
H20C  2    1.456120    0.549274    0.354267    11.00000   -1.50000
AFIX   0
C21   1    1.295503    0.286821    0.487217    11.00000    0.03687    0.02873 =
         0.02215    0.00109    0.01200   -0.00041

C31   1    0.836509    0.232553    0.287545    11.00000    0.01559    0.05491 =
         0.02191   -0.00183   -0.00216    0.00105
C32   1    0.876008    0.337400    0.200111    11.00000    0.03915    0.07685 =
         0.01742    0.00283    0.00708   -0.02012
C33   1    0.821309    0.368786    0.133962    11.00000    0.05400    0.06792 =
         0.01705    0.00832    0.00574   -0.00577
AFIX 137
H33A  2    0.788863    0.320976    0.115802    11.00000   -1.50000
H33B  2    0.851274    0.389748    0.092713    11.00000   -1.50000
H33C  2    0.789262    0.415445    0.151617    11.00000   -1.50000
AFIX   0
C34   1    0.931273    0.410722    0.219951    11.00000    0.07971    0.12449 =
         0.02842    0.01118    0.00403   -0.07362
AFIX 137
H34A  2    0.963374    0.395241    0.264892    11.00000   -1.50000
H34B  2    0.902372    0.462962    0.230178    11.00000   -1.50000
H34C  2    0.963577    0.421069    0.177527    11.00000   -1.50000
AFIX   0
C35   1    0.916423    0.254743    0.186485    11.00000    0.03728    0.10974 =
         0.03077   -0.00243    0.01620    0.00802
AFIX  23
H35A  2    0.915745    0.242611    0.131635    11.00000   -1.20000
H35B  2    0.970239    0.258639    0.206083    11.00000   -1.20000
AFIX   0
C36   1    0.876611    0.184757    0.226040    11.00000    0.03914    0.07172 =
         0.02931    0.00237    0.00747    0.01269
C37   1    0.813469    0.144183    0.171800    11.00000    0.07884    0.06156 =
         0.02849   -0.01697    0.01570    0.00380
AFIX 137
H37A  2    0.837399    0.112304    0.131714    11.00000   -1.50000
H37B  2    0.781132    0.189851    0.149306    11.00000   -1.50000
H37C  2    0.782203    0.104902    0.200300    11.00000   -1.50000
AFIX   0
C38   1    0.931996    0.113971    0.252835    11.00000    0.07723    0.13883 =
         0.05438    0.01165    0.02565    0.07258
AFIX 137
H38A  2    0.955090    0.088172    0.209135    11.00000   -1.50000
H38B  2    0.904347    0.069714    0.279627    11.00000   -1.50000
H38C  2    0.972100    0.138591    0.286942    11.00000   -1.50000
AFIX   0
C39   1    0.784728    0.379805    0.304807    11.00000    0.04562    0.03652 =
         0.01442    0.00722    0.00511   -0.01137
C40   1    0.708341    0.384238    0.279965    11.00000    0.04827    0.03653 =
         0.01758    0.00481    0.00792   -0.00682
C41   1    0.668024    0.323327    0.223193    11.00000    0.02901    0.04693 =
         0.02523    0.00627   -0.00692    0.00836
AFIX  13
H41   2    0.707941    0.286338    0.201471    11.00000   -1.20000
AFIX   0
C42   1    0.625850    0.370446    0.157504    11.00000    0.05854    0.07815 =
         0.03417    0.00601   -0.00961    0.02023
AFIX 137
H42A  2    0.604845    0.328371    0.120821    11.00000   -1.50000
H42B  2    0.661476    0.408448    0.132924    11.00000   -1.50000
H42C  2    0.584243    0.404669    0.176733    11.00000   -1.50000
AFIX   0
C43   1    0.613356    0.264171    0.262768    11.00000    0.02879    0.04905 =
         0.04206   -0.00127   -0.00561   -0.00069
AFIX 137
H43A  2    0.584986    0.228779    0.225078    11.00000   -1.50000
H43B  2    0.577504    0.298941    0.290283    11.00000   -1.50000
H43C  2    0.642510    0.226845    0.298327    11.00000   -1.50000
AFIX   0
C44   1    0.665051    0.447279    0.313228    11.00000    0.06405    0.03618 =
         0.04758    0.01342    0.01293    0.01242
AFIX  43
H44   2    0.612736    0.453846    0.297536    11.00000   -1.20000
AFIX   0
C45   1    0.697257    0.500677    0.369003    11.00000    0.12480    0.04008 =
         0.03579   -0.00282    0.03183    0.00665
AFIX  43
H45   2    0.667419    0.544691    0.389965    11.00000   -1.20000
AFIX   0
C46   1    0.772037    0.490117    0.393968    11.00000    0.11882    0.03639 =
         0.03516   -0.00685   -0.00084   -0.02400
AFIX  43
H46   2    0.792904    0.525803    0.433404    11.00000   -1.20000
AFIX   0
C47   1    0.816106    0.430590    0.363881    11.00000    0.06524    0.03829 =
         0.01669    0.00090    0.00943   -0.02673
C48   1    0.898155    0.418571    0.399398    11.00000    0.07146    0.09493 =
         0.02181   -0.00164    0.00262   -0.05756
AFIX  13
H48   2    0.924610    0.371746    0.372380    11.00000   -1.20000
AFIX   0
C49   1    0.893113    0.394305    0.484168    11.00000    0.06933    0.09536 =
         0.01775   -0.00255   -0.00501   -0.04472
AFIX 137
H49A  2    0.944663    0.386393    0.507275    11.00000   -1.50000
H49B  2    0.864166    0.340766    0.488171    11.00000   -1.50000
H49C  2    0.867335    0.440482    0.510420    11.00000   -1.50000
AFIX   0

C50   1    0.943508    0.501290    0.395761    11.00000    0.10058    0.12115 =
         0.03966    0.00440   -0.00110   -0.07948
AFIX 137
H50A  2    0.994323    0.492771    0.420393    11.00000   -1.50000
H50B  2    0.916992    0.547143    0.421705    11.00000   -1.50000
H50C  2    0.948526    0.517427    0.342834    11.00000   -1.50000
AFIX   0

C51   1    0.752719    0.241944    0.415312    11.00000    0.03672    0.02866 =
         0.01496    0.00002   -0.00090    0.00206
B1    3    1.237390    0.262917    0.419778    11.00000    0.02508    0.03945 =
         0.02302    0.00005    0.00280    0.00463
B2    3    0.807798    0.189608    0.363885    11.00000    0.03564    0.03512 =
         0.02475    0.00915   -0.00311    0.00369
N1    4    1.339594    0.276476    0.318942    11.00000    0.03264    0.04354 =
         0.01792   -0.00862   -0.00249   -0.00581
N2    4    1.333168    0.303058    0.539005    11.00000    0.04417    0.05690 =
         0.02662   -0.00488    0.00181    0.00698
N3    4    0.832034    0.313053    0.269406    11.00000    0.02570    0.05011 =
         0.01424    0.00310    0.00192   -0.01514
N4    4    0.716782    0.274015    0.457990    11.00000    0.04738    0.04496 =
         0.02853    0.00209   -0.00014   -0.00307
PART 1 21.0
SE1A  5    1.136609    0.326838    0.436510    21.00000    0.03624    0.04928 =
         0.02817    0.00438    0.00286    0.00996
C22A  1    1.124937    0.283934    0.539932    21.00000    0.04174    0.07080 =
         0.02478    0.00338    0.02010    0.00988
AFIX 137
H22A  2    1.070993    0.271770    0.546896    21.00000   -1.50000
H22B  2    1.143209    0.327579    0.576484    21.00000   -1.50000
H22C  2    1.154811    0.231137    0.547798    21.00000   -1.50000
AFIX   0
SE2A  5    1.225941    0.128469    0.429040    21.00000    0.03646    0.03746 =
         0.06162    0.01026    0.00160   -0.00091
C23A  1    1.117458    0.107523    0.419917    21.00000    0.04198    0.07155 =
         0.07286    0.02350   -0.00394   -0.00893
AFIX 137
H23A  2    1.106341    0.051671    0.442425    21.00000   -1.50000
H23B  2    1.100135    0.107326    0.366407    21.00000   -1.50000
H23C  2    1.090803    0.152934    0.446283    21.00000   -1.50000
AFIX   0
PART -1 -21.0
SE1B  5    1.182839    0.382118    0.400995   -21.00000    0.04953    0.06243 =
         0.04872   -0.00473   -0.00528    0.00132
C22B  1    1.076082    0.352930    0.391779   -21.00000    0.02951    0.09286 =
         0.05504    0.01035    0.01505    0.02530
AFIX 137
H22D  2    1.050724    0.374807    0.435761   -21.00000   -1.50000
H22E  2    1.070453    0.290288    0.389187   -21.00000   -1.50000
H22F  2    1.052749    0.378845    0.345698   -21.00000   -1.50000
AFIX   0

SE2B  5    1.174012    0.165664    0.449967   -21.00000    0.03089    0.03930 =
         0.06942   -0.00235    0.00915   -0.00357
C23B  1    1.129769    0.216044    0.536169   -21.00000    0.03781    0.05424 =
         0.04756   -0.00182    0.00020   -0.01949
AFIX 137
H23D  2    1.127200    0.172831    0.576180   -21.00000   -1.50000
H23E  2    1.078210    0.236551    0.521728   -21.00000   -1.50000
H23F  2    1.161308    0.264471    0.554610   -21.00000   -1.50000

PART 0
PART 1 41.0
AFIX   0
SE3A  5    0.746511    0.076382    0.345478    41.00000    0.04089    0.03605 =
         0.02737    0.00083    0.01001    0.00323
C52A  1    0.718846    0.059239    0.448434    41.00000    0.04790    0.03916 =
         0.02912    0.00243    0.00811    0.00529
AFIX 137
H52A  2    0.687923    0.007000    0.451369    41.00000   -1.50000
H52B  2    0.689387    0.108781    0.464678    41.00000   -1.50000
H52C  2    0.765205    0.053246    0.481448    41.00000   -1.50000
AFIX   0
SE4A  5    0.907394    0.168278    0.430939    41.00000    0.03385    0.06112 =
         0.03680    0.01222   -0.00489    0.00668

C53A  1    0.921827    0.045052    0.428803    41.00000    0.03802    0.06244 =
         0.04339    0.01134   -0.00364    0.00562
AFIX 137
H53A  2    0.949474    0.026571    0.475555    41.00000   -1.50000
H53B  2    0.951319    0.029632    0.385449    41.00000   -1.50000
H53C  2    0.872004    0.016500    0.424324    41.00000   -1.50000

PART -1 -41.0
AFIX   0
SE3B  5    0.766356    0.075158    0.338077   -41.00000    0.05443    0.04600 =
         0.03438    0.00276    0.01433    0.00729
C52B  1    0.728681    0.038859    0.435538   -41.00000    0.04836    0.04115 =
         0.03109    0.00051    0.01151    0.00692
AFIX 137
H52D  2    0.730179   -0.024012    0.439069   -41.00000   -1.50000
H52E  2    0.676061    0.058797    0.439318   -41.00000   -1.50000
H52F  2    0.761030    0.063706    0.476788   -41.00000   -1.50000
AFIX   0
SE4B  5    0.911765    0.199014    0.432336   -41.00000    0.03272    0.05707 =
         0.03347    0.01434   -0.00883    0.00475
C53B  1    0.949086    0.081809    0.437483   -41.00000    0.03538    0.05983 =
         0.03956    0.01272   -0.00677    0.00614
AFIX 137
H53D  2    0.999047    0.078836    0.415532   -41.00000   -1.50000
H53E  2    0.913120    0.044037    0.409162   -41.00000   -1.50000
H53F  2    0.953969    0.063263    0.490359   -41.00000   -1.50000

AFIX   0
HKLF 4

REM  6runs_a.res in P2(1)/c
REM R1 =  0.0694 for    4022 Fo > 4sig(Fo)  and  0.2188 for all    9859 data
REM    633 parameters refined using    210 restraints

END

WGHT      0.1003      0.0000

REM Highest difference peak  0.687,  deepest hole -0.688,  1-sigma level  0.120
Q1    1   1.1666  0.1622  0.3984  11.00000  0.05    0.69
Q2    1   1.2279  0.1575  0.4804  11.00000  0.05    0.66
Q3    1   0.7371  0.0739  0.3139  11.00000  0.05    0.64
Q4    1   0.9829  0.4247  0.3517  11.00000  0.05    0.63
Q5    1   0.7994  0.1209  0.3209  11.00000  0.05    0.60
Q6    1   1.1240  0.4272  0.4234  11.00000  0.05    0.57
Q7    1   1.3975  0.2821  0.3944  11.00000  0.05    0.55
Q8    1   0.7159  0.1172  0.3615  11.00000  0.05    0.55
Q9    1   0.7304  0.0373  0.3616  11.00000  0.05    0.55
Q10   1   0.7484  0.2749  0.4069  11.00000  0.05    0.55
Q11   1   0.7162  0.2408  0.3955  11.00000  0.05    0.54
Q12   1   1.4457  0.3741  0.4180  11.00000  0.05    0.52
Q13   1   0.7662  0.2380  0.3899  11.00000  0.05    0.51
Q14   1   1.1651  0.1947  0.4594  11.00000  0.05    0.49
Q15   1   0.9970  0.3740  0.4182  11.00000  0.05    0.49
Q16   1   0.7549  0.2696  0.3424  11.00000  0.05    0.49
Q17   1   0.8140  0.3732  0.4429  11.00000  0.05    0.49
Q18   1   0.7770  0.3603  0.3180  11.00000  0.05    0.48
Q19   1   0.9307  0.2031  0.3890  11.00000  0.05    0.48
Q20   1   0.8854  0.3826  0.2028  11.00000  0.05    0.47
;
_shelx_res_checksum              44345

_chemical_properties_physical    Air-sensitive,Moisture-sensitive
####################################################################### 
# 
# This file contains crystal structure data downloaded from the 
# Cambridge Structural Database (CSD) hosted by the Cambridge 
# Crystallographic Data Centre (CCDC).
# 
# Full information about CCDC data access policies and citation 
# guidelines are available at http://www.ccdc.cam.ac.uk/access/V1 
# 
# Audit and citation data items may have been added by the CCDC. 
# Please retain this information to preserve the provenance of 
# this file and to allow appropriate attribution of the data. 
# 
#######################################################################

data_MonoclinP_a
_database_code_depnum_ccdc_archive 'CCDC 1582405'
_audit_update_record             
;
2017-10-27 deposited with the CCDC.
2018-01-04 downloaded from the CCDC.
;
_audit_creation_method           SHELXL-2014/7
_shelx_SHELXL_version_number     2014/7
_chemical_name_systematic        ?
_chemical_name_common            ?
_chemical_melting_point          ?
_chemical_formula_moiety         'C42 H62 B2 N4 S, C7 H8'
_chemical_formula_sum            'C49 H70 B2 N4 S'
_chemical_formula_weight         768.77

loop_
_atom_type_symbol
_atom_type_description
_atom_type_scat_dispersion_real
_atom_type_scat_dispersion_imag
_atom_type_scat_source
C C 0.0033 0.0016 'International Tables Vol C Tables 4.2.6.8 and 6.1.1.4'
H H 0.0000 0.0000 'International Tables Vol C Tables 4.2.6.8 and 6.1.1.4'
B B 0.0013 0.0007 'International Tables Vol C Tables 4.2.6.8 and 6.1.1.4'
N N 0.0061 0.0033 'International Tables Vol C Tables 4.2.6.8 and 6.1.1.4'
S S 0.1246 0.1234 'International Tables Vol C Tables 4.2.6.8 and 6.1.1.4'

_space_group_crystal_system      monoclinic
_space_group_IT_number           14
_space_group_name_H-M_alt        'P 21/c'
_space_group_name_Hall           '-P 2ybc'

_shelx_space_group_comment       
;
The symmetry employed for this shelxl refinement is uniquely defined
by the following loop, which should always be used as a source of
symmetry information in preference to the above space-group names.
They are only intended as comments.
;

loop_
_space_group_symop_operation_xyz
'x, y, z'
'-x, y+1/2, -z+1/2'
'-x, -y, -z'
'x, -y-1/2, z-1/2'

_cell_length_a                   18.966(4)
_cell_length_b                   13.037(3)
_cell_length_c                   18.816(5)
_cell_angle_alpha                90
_cell_angle_beta                 97.143(10)
_cell_angle_gamma                90
_cell_volume                     4616.2(18)
_cell_formula_units_Z            4
_cell_measurement_temperature    100(2)
_cell_measurement_reflns_used    3125
_cell_measurement_theta_min      2.26
_cell_measurement_theta_max      21.41
_exptl_crystal_description       block
_exptl_crystal_colour            orange
_exptl_crystal_density_meas      ?
_exptl_crystal_density_method    ?
_exptl_crystal_density_diffrn    1.106
_exptl_crystal_F_000             1672
_exptl_transmission_factor_min   ?
_exptl_transmission_factor_max   ?
_exptl_crystal_size_max          0.550
_exptl_crystal_size_mid          0.230
_exptl_crystal_size_min          0.214
_exptl_absorpt_coefficient_mu    0.107
_shelx_estimated_absorpt_T_min   0.944
_shelx_estimated_absorpt_T_max   0.978
_exptl_absorpt_correction_type   multi-scan
_exptl_absorpt_correction_T_min  0.5936
_exptl_absorpt_correction_T_max  0.7454
_exptl_absorpt_process_details   'SadAbs 2014/4 (Bruker AXS)'
_exptl_absorpt_special_details   ?
_diffrn_ambient_temperature      100(2)
_diffrn_radiation_wavelength     0.71073
_diffrn_radiation_type           MoK\a
_diffrn_source                   'sealed tube'
_diffrn_measurement_device_type  'Bruker D8 Quest'
_diffrn_detector                 'CCD area detector (Photon)'
_diffrn_measurement_method       '\f and \w scans'
_diffrn_detector_area_resol_mean 8.333
_diffrn_reflns_number            32550
_diffrn_reflns_av_unetI/netI     0.2109
_diffrn_reflns_av_R_equivalents  0.1654
_diffrn_reflns_limit_h_min       -23
_diffrn_reflns_limit_h_max       23
_diffrn_reflns_limit_k_min       -15
_diffrn_reflns_limit_k_max       15
_diffrn_reflns_limit_l_min       -21
_diffrn_reflns_limit_l_max       22
_diffrn_reflns_theta_min         1.900
_diffrn_reflns_theta_max         25.678
_diffrn_reflns_theta_full        25.678
_diffrn_measured_fraction_theta_max 0.999
_diffrn_measured_fraction_theta_full 0.999
_diffrn_reflns_Laue_measured_fraction_max 0.999
_diffrn_reflns_Laue_measured_fraction_full 0.999
_diffrn_reflns_point_group_measured_fraction_max 0.999
_diffrn_reflns_point_group_measured_fraction_full 0.999
_reflns_number_total             8748
_reflns_number_gt                6377
_reflns_threshold_expression     'I > 2\s(I)'
_reflns_Friedel_coverage         0.000
_reflns_Friedel_fraction_max     .
_reflns_Friedel_fraction_full    .

_reflns_special_details          
;
 Reflections were merged by SHELXL according to the crystal
 class for the calculation of statistics and refinement.
 
 _reflns_Friedel_fraction is defined as the number of unique
 Friedel pairs measured divided by the number that would be
 possible theoretically, ignoring centric projections and
 systematic absences.
;

_computing_data_collection       'Smart NT ver. 5.63 (Bruker AXS)'
_computing_structure_solution    'SHELXT (Sheldrick, 2012)'
_computing_structure_refinement  'SHELXL-2014/6 (Sheldrick, 2014)'
_computing_molecular_graphics    'ShelXLe (Huebschle et all, 2011)'
_computing_publication_material  'SHELXL-2014/6 (Sheldrick, 2014)'
_refine_special_details          
'After normal integration, the data was refined as a two-component inversion twin with BASF 0.63. An extinction coefficient of 0.003162 was applied. The asymmetric unit contains 1 toluene molecule disordered over two sites in a 56:44 ratio. The ADPS of these atoms were restrained with SIMU 0.01 and the aromatic rings modelled with AFIX 66.,Twin'
_refine_ls_structure_factor_coef Fsqd
_refine_ls_matrix_type           full
_refine_ls_weighting_scheme      calc
_refine_ls_weighting_details     
'w=1/[\s^2^(Fo^2^)+(0.0888P)^2^] where P=(Fo^2^+2Fc^2^)/3'
_atom_sites_solution_primary     ?
_atom_sites_solution_secondary   ?
_atom_sites_solution_hydrogens   geom
_refine_ls_hydrogen_treatment    constr
_refine_ls_extinction_method     'SHELXL-2014/7 (Sheldrick 2014'
_refine_ls_extinction_coef       0.0032(6)
_refine_ls_extinction_expression Fc^*^=kFc[1+0.001xFc^2^\l^3^/sin(2\q)]^-1/4^
_refine_ls_number_reflns         8748
_refine_ls_number_parameters     565
_refine_ls_number_restraints     528
_refine_ls_R_factor_all          0.2190
_refine_ls_R_factor_gt           0.0779
_refine_ls_wR_factor_ref         0.2174
_refine_ls_wR_factor_gt          0.1632
_refine_ls_goodness_of_fit_ref   0.951
_refine_ls_restrained_S_all      0.983
_refine_ls_shift/su_max          0.000
_refine_ls_shift/su_mean         0.000

loop_
_atom_site_label
_atom_site_type_symbol
_atom_site_fract_x
_atom_site_fract_y
_atom_site_fract_z
_atom_site_U_iso_or_equiv
_atom_site_adp_type
_atom_site_occupancy
_atom_site_site_symmetry_order
_atom_site_calc_flag
_atom_site_refinement_flags_posn
_atom_site_refinement_flags_adp
_atom_site_refinement_flags_occupancy
_atom_site_disorder_assembly
_atom_site_disorder_group
S1 S 0.17597(6) 0.48480(8) 0.44315(6) 0.0315(3) Uani 1 1 d . U . . .
N1 N 0.2133(2) 0.6977(3) 0.54209(18) 0.0364(9) Uani 1 1 d . U . . .
N2 N 0.2400(2) 0.6481(3) 0.2932(2) 0.0531(12) Uani 1 1 d . U . . .
N3 N 0.27667(18) 0.3637(2) 0.33453(17) 0.0263(8) Uani 1 1 d . U . . .
N4 N 0.3417(2) 0.4499(3) 0.5854(2) 0.0585(13) Uani 1 1 d . U . . .
C1 C 0.2519(2) 0.6794(3) 0.4902(2) 0.0329(11) Uani 1 1 d . U . . .
C2 C 0.2476(3) 0.7780(4) 0.5962(3) 0.0538(11) Uani 1 1 d . U . . .
C3 C 0.2883(3) 0.7239(4) 0.6610(2) 0.0717(16) Uani 1 1 d . U . . .
H3A H 0.3179 0.7739 0.6900 0.108 Uiso 1 1 calc R U . . .
H3B H 0.3185 0.6702 0.6445 0.108 Uiso 1 1 calc R U . . .
H3C H 0.2544 0.6931 0.6901 0.108 Uiso 1 1 calc R U . . .
C4 C 0.1895(3) 0.8466(4) 0.6216(3) 0.0672(16) Uani 1 1 d . U . . .
H4A H 0.2117 0.9027 0.6509 0.101 Uiso 1 1 calc R U . . .
H4B H 0.1600 0.8056 0.6500 0.101 Uiso 1 1 calc R U . . .
H4C H 0.1598 0.8750 0.5799 0.101 Uiso 1 1 calc R U . . .
C5 C 0.2945(3) 0.8331(4) 0.5509(3) 0.0542(11) Uani 1 1 d . U . . .
H5A H 0.3375 0.8594 0.5806 0.065 Uiso 1 1 calc R U . . .
H5B H 0.2690 0.8918 0.5261 0.065 Uiso 1 1 calc R U . . .
C6 C 0.3151(3) 0.7546(3) 0.4963(3) 0.0486(10) Uani 1 1 d . U . . .
C7 C 0.3230(3) 0.8070(3) 0.4246(3) 0.0533(13) Uani 1 1 d . U . . .
H7A H 0.3578 0.8626 0.4325 0.080 Uiso 1 1 calc R U . . .
H7B H 0.2770 0.8352 0.4041 0.080 Uiso 1 1 calc R U . . .
H7C H 0.3391 0.7567 0.3915 0.080 Uiso 1 1 calc R U . . .
C8 C 0.3857(3) 0.7006(4) 0.5231(3) 0.0556(14) Uani 1 1 d . U . . .
H8A H 0.4244 0.7508 0.5274 0.083 Uiso 1 1 calc R U . . .
H8B H 0.3952 0.6471 0.4890 0.083 Uiso 1 1 calc R U . . .
H8C H 0.3824 0.6695 0.5700 0.083 Uiso 1 1 calc R U . . .
C9 C 0.1390(3) 0.6682(3) 0.5432(2) 0.0439(9) Uani 1 1 d . U . . .
C10 C 0.1184(3) 0.5971(4) 0.5921(3) 0.0591(10) Uani 1 1 d . U . . .
C11 C 0.1697(3) 0.5323(4) 0.6405(3) 0.0699(12) Uani 1 1 d . U . . .
H11 H 0.2192 0.5486 0.6308 0.084 Uiso 1 1 calc R U . . .
C12 C 0.1556(4) 0.4169(4) 0.6264(3) 0.0861(18) Uani 1 1 d . U . . .
H12A H 0.1932 0.3765 0.6539 0.129 Uiso 1 1 calc R U . . .
H12B H 0.1552 0.4026 0.5752 0.129 Uiso 1 1 calc R U . . .
H12C H 0.1095 0.3983 0.6412 0.129 Uiso 1 1 calc R U . . .
C13 C 0.1635(4) 0.5547(5) 0.7210(3) 0.1001(19) Uani 1 1 d . U . . .
H13A H 0.2019 0.5192 0.7512 0.150 Uiso 1 1 calc R U . . .
H13B H 0.1175 0.5301 0.7327 0.150 Uiso 1 1 calc R U . . .
H13C H 0.1674 0.6287 0.7298 0.150 Uiso 1 1 calc R U . . .
C14 C 0.0452(3) 0.5836(4) 0.5920(3) 0.0664(11) Uani 1 1 d . U . . .
H14 H 0.0292 0.5358 0.6246 0.080 Uiso 1 1 calc R U . . .
C15 C -0.0042(3) 0.6363(4) 0.5471(3) 0.0671(11) Uani 1 1 d . U . . .
H15 H -0.0534 0.6253 0.5491 0.081 Uiso 1 1 calc R U . . .
C16 C 0.0173(3) 0.7042(3) 0.4996(3) 0.0553(10) Uani 1 1 d . U . . .
H16 H -0.0174 0.7401 0.4683 0.066 Uiso 1 1 calc R U . . .
C17 C 0.0887(3) 0.7225(3) 0.4958(2) 0.0433(9) Uani 1 1 d . U . . .
C18 C 0.1064(3) 0.7982(3) 0.4400(2) 0.0446(10) Uani 1 1 d . U . . .
H18 H 0.1591 0.8074 0.4456 0.054 Uiso 1 1 calc R U . . .
C19 C 0.0831(3) 0.7556(4) 0.3653(2) 0.0544(13) Uani 1 1 d . U . . .
H19A H 0.0995 0.8013 0.3294 0.082 Uiso 1 1 calc R U . . .
H19B H 0.0311 0.7509 0.3574 0.082 Uiso 1 1 calc R U . . .
H19C H 0.1036 0.6872 0.3611 0.082 Uiso 1 1 calc R U . . .
C20 C 0.0720(3) 0.9041(3) 0.4463(3) 0.0616(14) Uani 1 1 d . U . . .
H20A H 0.0820 0.9474 0.4061 0.092 Uiso 1 1 calc R U . . .
H20B H 0.0916 0.9364 0.4915 0.092 Uiso 1 1 calc R U . . .
H20C H 0.0205 0.8961 0.4452 0.092 Uiso 1 1 calc R U . . .
C21 C 0.2394(2) 0.6280(3) 0.3525(2) 0.0335(11) Uani 1 1 d . U . . .
C31 C 0.3097(2) 0.4194(3) 0.3870(2) 0.0262(10) Uani 1 1 d . U . . .
C32 C 0.3228(2) 0.3367(3) 0.2752(2) 0.0350(11) Uani 1 1 d . U . . .
C33 C 0.3080(3) 0.2294(3) 0.2466(3) 0.0542(14) Uani 1 1 d . U . . .
H33A H 0.3382 0.2151 0.2091 0.081 Uiso 1 1 calc R U . . .
H33B H 0.2579 0.2239 0.2266 0.081 Uiso 1 1 calc R U . . .
H33C H 0.3183 0.1798 0.2856 0.081 Uiso 1 1 calc R U . . .
C34 C 0.3114(3) 0.4133(4) 0.2134(2) 0.0475(13) Uani 1 1 d . U . . .
H34A H 0.3516 0.4099 0.1854 0.071 Uiso 1 1 calc R U . . .
H34B H 0.3079 0.4827 0.2326 0.071 Uiso 1 1 calc R U . . .
H34C H 0.2674 0.3964 0.1826 0.071 Uiso 1 1 calc R U . . .
C35 C 0.3958(2) 0.3486(3) 0.3176(2) 0.0414(12) Uani 1 1 d . U . . .
H35A H 0.4307 0.3713 0.2860 0.050 Uiso 1 1 calc R U . . .
H35B H 0.4120 0.2825 0.3399 0.050 Uiso 1 1 calc R U . . .
C36 C 0.3884(2) 0.4296(3) 0.3756(2) 0.0360(11) Uani 1 1 d . U . . .
C37 C 0.4381(3) 0.4044(4) 0.4433(2) 0.0585(15) Uani 1 1 d . U . . .
H37A H 0.4872 0.4015 0.4321 0.088 Uiso 1 1 calc R U . . .
H37B H 0.4250 0.3379 0.4621 0.088 Uiso 1 1 calc R U . . .
H37C H 0.4342 0.4578 0.4794 0.088 Uiso 1 1 calc R U . . .
C38 C 0.4062(3) 0.5383(3) 0.3514(3) 0.0524(14) Uani 1 1 d . U . . .
H38A H 0.4558 0.5406 0.3419 0.079 Uiso 1 1 calc R U . . .
H38B H 0.3991 0.5875 0.3893 0.079 Uiso 1 1 calc R U . . .
H38C H 0.3749 0.5560 0.3077 0.079 Uiso 1 1 calc R U . . .
C39 C 0.2096(2) 0.3097(3) 0.3377(2) 0.0302(10) Uani 1 1 d . U . . .
C40 C 0.1482(2) 0.3340(3) 0.2912(2) 0.0319(10) Uani 1 1 d . U . . .
C41 C 0.1413(2) 0.4245(3) 0.2394(2) 0.0328(11) Uani 1 1 d . U . . .
H41 H 0.1873 0.4628 0.2454 0.039 Uiso 1 1 calc R U . . .
C42 C 0.0827(2) 0.4979(3) 0.2558(2) 0.0421(12) Uani 1 1 d . U . . .
H42A H 0.0838 0.5596 0.2263 0.063 Uiso 1 1 calc R U . . .
H42B H 0.0903 0.5169 0.3066 0.063 Uiso 1 1 calc R U . . .
H42C H 0.0364 0.4642 0.2451 0.063 Uiso 1 1 calc R U . . .
C43 C 0.1273(3) 0.3868(3) 0.1618(2) 0.0464(13) Uani 1 1 d . U . . .
H43A H 0.1261 0.4456 0.1292 0.070 Uiso 1 1 calc R U . . .
H43B H 0.0816 0.3509 0.1544 0.070 Uiso 1 1 calc R U . . .
H43C H 0.1653 0.3398 0.1521 0.070 Uiso 1 1 calc R U . . .
C44 C 0.0882(3) 0.2728(3) 0.2944(2) 0.0454(12) Uani 1 1 d . U . . .
H44 H 0.0457 0.2882 0.2639 0.055 Uiso 1 1 calc R U . . .
C45 C 0.0891(3) 0.1906(4) 0.3406(3) 0.0542(14) Uani 1 1 d . U . . .
H45 H 0.0481 0.1489 0.3408 0.065 Uiso 1 1 calc R U . . .
C46 C 0.1489(3) 0.1694(3) 0.3856(3) 0.0525(14) Uani 1 1 d . U . . .
H46 H 0.1482 0.1139 0.4183 0.063 Uiso 1 1 calc R U . . .
C47 C 0.2117(3) 0.2265(3) 0.3858(2) 0.0380(11) Uani 1 1 d . U . . .
C48 C 0.2744(3) 0.1954(3) 0.4381(2) 0.0453(13) Uani 1 1 d . U . . .
H48 H 0.3149 0.2421 0.4317 0.054 Uiso 1 1 calc R U . . .
C49A C 0.2978(3) 0.0840(3) 0.4257(3) 0.0725(18) Uani 1 1 d . U . . .
H49A H 0.3391 0.0671 0.4603 0.109 Uiso 1 1 calc R U . . .
H49B H 0.3103 0.0773 0.3770 0.109 Uiso 1 1 calc R U . . .
H49C H 0.2587 0.0371 0.4320 0.109 Uiso 1 1 calc R U . . .
C50 C 0.2572(3) 0.2057(4) 0.5159(2) 0.0573(15) Uani 1 1 d . U . . .
H50A H 0.2400 0.2751 0.5236 0.086 Uiso 1 1 calc R U . . .
H50B H 0.3003 0.1926 0.5491 0.086 Uiso 1 1 calc R U . . .
H50C H 0.2206 0.1557 0.5243 0.086 Uiso 1 1 calc R U . . .
C51 C 0.3143(2) 0.4572(3) 0.5268(3) 0.0383(12) Uani 1 1 d . U . . .
C60_1 C 0.4773(8) 0.2987(9) 0.1046(7) 0.091(3) Uani 0.560(4) 1 d . U P A 1
H60A_1 H 0.4253 0.2972 0.0973 0.136 Uiso 0.560(4) 1 calc R U P A 1
H60B_1 H 0.4951 0.2407 0.1347 0.136 Uiso 0.560(4) 1 calc R U P A 1
H60C_1 H 0.4954 0.2938 0.0581 0.136 Uiso 0.560(4) 1 calc R U P A 1
C61_1 C 0.5008(4) 0.3921(5) 0.1386(4) 0.078(2) Uani 0.560(4) 1 d G U P A 1
C62_1 C 0.5469(4) 0.3847(5) 0.2019(5) 0.079(2) Uani 0.560(4) 1 d G U P A 1
H62_1 H 0.5655 0.3198 0.2178 0.095 Uiso 0.560(4) 1 calc R U P A 1
C63_1 C 0.5659(4) 0.4722(6) 0.2420(4) 0.083(3) Uani 0.560(4) 1 d G U P A 1
H63_1 H 0.5974 0.4671 0.2852 0.100 Uiso 0.560(4) 1 calc R U P A 1
C64_1 C 0.5387(4) 0.5671(5) 0.2188(4) 0.071(2) Uani 0.560(4) 1 d G U P A 1
H64_1 H 0.5517 0.6270 0.2461 0.086 Uiso 0.560(4) 1 calc R U P A 1
C65_1 C 0.4926(4) 0.5746(5) 0.1555(4) 0.073(3) Uani 0.560(4) 1 d G U P A 1
H65_1 H 0.4741 0.6395 0.1396 0.087 Uiso 0.560(4) 1 calc R U P A 1
C66_1 C 0.4737(4) 0.4870(6) 0.1154(3) 0.075(2) Uani 0.560(4) 1 d G U P A 1
H66_1 H 0.4421 0.4921 0.0722 0.090 Uiso 0.560(4) 1 calc R U P A 1
C60_2 C 0.5801(9) 0.4590(12) 0.2421(9) 0.082(3) Uani 0.440(4) 1 d . U P A -1
H60A_2 H 0.5667 0.4323 0.2872 0.124 Uiso 0.440(4) 1 calc R U P A -1
H60B_2 H 0.5761 0.5339 0.2417 0.124 Uiso 0.440(4) 1 calc R U P A -1
H60C_2 H 0.6293 0.4394 0.2377 0.124 Uiso 0.440(4) 1 calc R U P A -1
C61_2 C 0.5361(5) 0.4192(8) 0.1862(4) 0.076(2) Uani 0.440(4) 1 d G U P A -1
C62_2 C 0.5117(5) 0.4910(6) 0.1343(6) 0.078(2) Uani 0.440(4) 1 d G U P A -1
H62_2 H 0.5229 0.5615 0.1417 0.093 Uiso 0.440(4) 1 calc R U P A -1
C63_2 C 0.4710(5) 0.4596(7) 0.0715(5) 0.084(3) Uani 0.440(4) 1 d G U P A -1
H63_2 H 0.4543 0.5087 0.0360 0.101 Uiso 0.440(4) 1 calc R U P A -1
C64_2 C 0.4546(5) 0.3564(8) 0.0606(5) 0.083(3) Uani 0.440(4) 1 d G U P A -1
H64_2 H 0.4268 0.3350 0.0177 0.099 Uiso 0.440(4) 1 calc R U P A -1
C65_2 C 0.4790(6) 0.2846(6) 0.1125(6) 0.090(3) Uani 0.440(4) 1 d G U P A -1
H65_2 H 0.4679 0.2141 0.1051 0.108 Uiso 0.440(4) 1 calc R U P A -1
C66_2 C 0.5198(6) 0.3160(7) 0.1753(5) 0.077(2) Uani 0.440(4) 1 d G U P A -1
H66_2 H 0.5364 0.2669 0.2108 0.092 Uiso 0.440(4) 1 calc R U P A -1
B1 B 0.2369(3) 0.5936(3) 0.4314(2) 0.0288(11) Uani 1 1 d . U . . .
B2 B 0.2746(3) 0.4702(4) 0.4502(3) 0.0302(11) Uani 1 1 d . U . . .

loop_
_atom_site_aniso_label
_atom_site_aniso_U_11
_atom_site_aniso_U_22
_atom_site_aniso_U_33
_atom_site_aniso_U_23
_atom_site_aniso_U_13
_atom_site_aniso_U_12
S1 0.0376(7) 0.0274(6) 0.0315(7) 0.0003(5) 0.0123(5) 0.0008(5)
N1 0.046(2) 0.036(2) 0.026(2) -0.0029(16) -0.0005(18) 0.0146(18)
N2 0.089(4) 0.036(2) 0.036(2) 0.003(2) 0.014(2) -0.006(2)
N3 0.034(2) 0.0189(17) 0.0274(19) -0.0029(15) 0.0090(16) -0.0015(15)
N4 0.073(3) 0.058(3) 0.041(3) -0.006(2) -0.008(2) 0.023(2)
C1 0.036(3) 0.030(2) 0.032(2) -0.0022(19) 0.001(2) 0.012(2)
C2 0.057(2) 0.055(2) 0.045(2) -0.0286(19) -0.010(2) 0.025(2)
C3 0.079(4) 0.082(3) 0.048(3) -0.023(3) -0.013(3) 0.045(3)
C4 0.069(4) 0.077(3) 0.051(3) -0.036(3) -0.015(3) 0.033(3)
C5 0.053(2) 0.047(2) 0.058(2) -0.0269(19) -0.0089(19) 0.0131(19)
C6 0.045(2) 0.037(2) 0.060(2) -0.0241(19) -0.004(2) 0.0068(18)
C7 0.052(3) 0.029(2) 0.079(3) -0.010(2) 0.009(3) -0.006(2)
C8 0.041(3) 0.048(3) 0.075(3) -0.032(3) -0.004(3) 0.005(2)
C9 0.063(2) 0.0319(18) 0.042(2) 0.0071(16) 0.0292(18) 0.0173(17)
C10 0.085(2) 0.0465(18) 0.0532(19) 0.0143(16) 0.0378(19) 0.0248(18)
C11 0.110(3) 0.061(2) 0.047(2) 0.021(2) 0.041(2) 0.036(2)
C12 0.134(5) 0.072(3) 0.060(3) 0.031(3) 0.046(3) 0.043(3)
C13 0.157(5) 0.098(4) 0.056(3) 0.027(3) 0.053(3) 0.048(4)
C14 0.083(3) 0.053(2) 0.072(2) 0.0196(19) 0.045(2) 0.013(2)
C15 0.070(2) 0.054(2) 0.085(2) 0.012(2) 0.039(2) 0.014(2)
C16 0.058(2) 0.041(2) 0.072(2) 0.0091(18) 0.029(2) 0.0127(19)
C17 0.052(2) 0.0297(17) 0.0524(19) 0.0067(15) 0.0222(17) 0.0111(16)
C18 0.049(2) 0.0310(19) 0.054(2) 0.0080(18) 0.006(2) 0.0055(18)
C19 0.059(3) 0.052(3) 0.050(3) 0.006(2) 0.003(3) 0.018(3)
C20 0.068(3) 0.032(3) 0.078(3) 0.003(3) -0.017(3) 0.003(2)
C21 0.049(3) 0.022(2) 0.030(3) -0.001(2) 0.006(2) 0.002(2)
C31 0.032(2) 0.018(2) 0.030(2) -0.0008(18) 0.008(2) 0.0019(18)
C32 0.037(3) 0.035(2) 0.036(3) -0.008(2) 0.016(2) -0.001(2)
C33 0.052(4) 0.051(3) 0.062(3) -0.027(3) 0.017(3) 0.003(3)
C34 0.050(3) 0.065(3) 0.029(3) 0.001(2) 0.015(2) -0.001(3)
C35 0.040(3) 0.041(3) 0.045(3) -0.009(2) 0.012(2) 0.007(2)
C36 0.032(3) 0.037(2) 0.041(3) -0.010(2) 0.010(2) 0.000(2)
C37 0.036(3) 0.079(4) 0.058(3) -0.023(3) -0.001(3) 0.013(3)
C38 0.044(3) 0.046(3) 0.074(4) -0.014(3) 0.031(3) -0.007(2)
C39 0.042(3) 0.025(2) 0.026(2) -0.0055(19) 0.013(2) -0.006(2)
C40 0.042(3) 0.026(2) 0.028(2) -0.0028(19) 0.009(2) -0.011(2)
C41 0.035(3) 0.034(2) 0.030(3) -0.002(2) 0.006(2) -0.012(2)
C42 0.038(3) 0.050(3) 0.037(3) 0.000(2) 0.002(2) -0.003(2)
C43 0.055(3) 0.049(3) 0.034(3) -0.003(2) -0.001(2) -0.015(3)
C44 0.048(3) 0.046(3) 0.042(3) -0.005(2) 0.001(2) -0.017(2)
C45 0.065(4) 0.044(3) 0.055(3) 0.001(3) 0.010(3) -0.026(3)
C46 0.077(4) 0.032(3) 0.049(3) 0.006(2) 0.010(3) -0.017(3)
C47 0.056(3) 0.023(2) 0.036(3) -0.003(2) 0.009(2) -0.004(2)
C48 0.066(3) 0.027(2) 0.044(3) 0.007(2) 0.013(3) 0.006(2)
C49A 0.104(5) 0.037(3) 0.075(4) 0.012(3) 0.004(3) 0.019(3)
C50 0.081(4) 0.046(3) 0.047(3) 0.015(3) 0.016(3) 0.004(3)
C51 0.042(3) 0.035(3) 0.037(3) -0.008(2) 0.003(2) 0.013(2)
C60_1 0.065(5) 0.103(5) 0.109(5) -0.031(5) 0.025(5) 0.001(5)
C61_1 0.053(4) 0.094(4) 0.093(4) -0.029(4) 0.030(4) 0.003(4)
C62_1 0.056(4) 0.098(5) 0.089(4) -0.025(4) 0.032(4) -0.002(4)
C63_1 0.058(5) 0.101(5) 0.095(5) -0.009(4) 0.030(5) 0.000(5)
C64_1 0.051(5) 0.075(5) 0.091(5) 0.003(4) 0.021(4) -0.005(4)
C65_1 0.060(5) 0.074(5) 0.085(5) 0.003(5) 0.014(5) -0.004(5)
C66_1 0.053(5) 0.092(5) 0.083(5) -0.019(4) 0.019(4) 0.008(4)
C60_2 0.057(5) 0.105(5) 0.091(5) -0.008(5) 0.031(5) -0.001(5)
C61_2 0.052(4) 0.098(5) 0.085(5) -0.025(4) 0.030(4) -0.001(4)
C62_2 0.055(5) 0.090(4) 0.091(5) -0.018(4) 0.023(4) 0.006(4)
C63_2 0.059(5) 0.101(5) 0.097(6) -0.027(5) 0.022(5) 0.012(5)
C64_2 0.058(5) 0.098(6) 0.096(6) -0.028(5) 0.024(5) 0.010(5)
C65_2 0.065(5) 0.100(5) 0.110(6) -0.032(5) 0.026(5) 0.005(5)
C66_2 0.052(5) 0.094(5) 0.092(5) -0.038(5) 0.038(4) -0.001(5)
B1 0.037(3) 0.026(2) 0.024(3) 0.000(2) 0.007(2) 0.004(2)
B2 0.036(3) 0.031(2) 0.025(2) -0.001(2) 0.009(2) 0.005(2)

_geom_special_details            
;
 All esds (except the esd in the dihedral angle between two l.s. planes)
 are estimated using the full covariance matrix.  The cell esds are taken
 into account individually in the estimation of esds in distances, angles
 and torsion angles; correlations between esds in cell parameters are only
 used when they are defined by crystal symmetry.  An approximate (isotropic)
 treatment of cell esds is used for estimating esds involving l.s. planes.
;

loop_
_geom_bond_atom_site_label_1
_geom_bond_atom_site_label_2
_geom_bond_distance
_geom_bond_site_symmetry_2
_geom_bond_publ_flag
S1 B1 1.860(5) . ?
S1 B2 1.869(5) . ?
N1 C1 1.313(5) . ?
N1 C9 1.463(6) . ?
N1 C2 1.547(6) . ?
N2 C21 1.148(5) . ?
N3 C31 1.319(5) . ?
N3 C39 1.462(5) . ?
N3 C32 1.543(5) . ?
N4 C51 1.163(5) . ?
C1 C6 1.542(6) . ?
C1 B1 1.575(6) . ?
C2 C5 1.491(7) . ?
C2 C3 1.531(6) . ?
C2 C4 1.540(6) . ?
C3 H3A 0.9800 . ?
C3 H3B 0.9800 . ?
C3 H3C 0.9800 . ?
C4 H4A 0.9800 . ?
C4 H4B 0.9800 . ?
C4 H4C 0.9800 . ?
C5 C6 1.534(6) . ?
C5 H5A 0.9900 . ?
C5 H5B 0.9900 . ?
C6 C7 1.535(6) . ?
C6 C8 1.542(6) . ?
C7 H7A 0.9800 . ?
C7 H7B 0.9800 . ?
C7 H7C 0.9800 . ?
C8 H8A 0.9800 . ?
C8 H8B 0.9800 . ?
C8 H8C 0.9800 . ?
C9 C10 1.396(6) . ?
C9 C17 1.412(6) . ?
C10 C14 1.400(7) . ?
C10 C11 1.506(7) . ?
C11 C12 1.545(7) . ?
C11 C13 1.563(7) . ?
C11 H11 1.0000 . ?
C12 H12A 0.9800 . ?
C12 H12B 0.9800 . ?
C12 H12C 0.9800 . ?
C13 H13A 0.9800 . ?
C13 H13B 0.9800 . ?
C13 H13C 0.9800 . ?
C14 C15 1.367(7) . ?
C14 H14 0.9500 . ?
C15 C16 1.356(6) . ?
C15 H15 0.9500 . ?
C16 C17 1.386(6) . ?
C16 H16 0.9500 . ?
C17 C18 1.508(6) . ?
C18 C19 1.525(6) . ?
C18 C20 1.538(6) . ?
C18 H18 1.0000 . ?
C19 H19A 0.9800 . ?
C19 H19B 0.9800 . ?
C19 H19C 0.9800 . ?
C20 H20A 0.9800 . ?
C20 H20B 0.9800 . ?
C20 H20C 0.9800 . ?
C21 B1 1.557(6) . ?
C31 C36 1.539(6) . ?
C31 B2 1.580(6) . ?
C32 C33 1.511(6) . ?
C32 C35 1.517(6) . ?
C32 C34 1.528(6) . ?
C33 H33A 0.9800 . ?
C33 H33B 0.9800 . ?
C33 H33C 0.9800 . ?
C34 H34A 0.9800 . ?
C34 H34B 0.9800 . ?
C34 H34C 0.9800 . ?
C35 C36 1.537(5) . ?
C35 H35A 0.9900 . ?
C35 H35B 0.9900 . ?
C36 C37 1.525(6) . ?
C36 C38 1.538(6) . ?
C37 H37A 0.9800 . ?
C37 H37B 0.9800 . ?
C37 H37C 0.9800 . ?
C38 H38A 0.9800 . ?
C38 H38B 0.9800 . ?
C38 H38C 0.9800 . ?
C39 C40 1.402(6) . ?
C39 C47 1.411(5) . ?
C40 C44 1.397(6) . ?
C40 C41 1.524(5) . ?
C41 C42 1.527(6) . ?
C41 C43 1.533(5) . ?
C41 H41 1.0000 . ?
C42 H42A 0.9800 . ?
C42 H42B 0.9800 . ?
C42 H42C 0.9800 . ?
C43 H43A 0.9800 . ?
C43 H43B 0.9800 . ?
C43 H43C 0.9800 . ?
C44 C45 1.379(6) . ?
C44 H44 0.9500 . ?
C45 C46 1.357(7) . ?
C45 H45 0.9500 . ?
C46 C47 1.404(6) . ?
C46 H46 0.9500 . ?
C47 C48 1.502(6) . ?
C48 C49A 1.544(6) . ?
C48 C50 1.545(6) . ?
C48 H48 1.0000 . ?
C49A H49A 0.9800 . ?
C49A H49B 0.9800 . ?
C49A H49C 0.9800 . ?
C50 H50A 0.9800 . ?
C50 H50B 0.9800 . ?
C50 H50C 0.9800 . ?
C51 B2 1.549(7) . ?
C60_1 C64_2 1.160(18) . ?
C60_1 C61_1 1.421(12) . ?
C60_1 C66_2 1.485(18) . ?
C60_1 H60A_1 0.9800 . ?
C60_1 H60B_1 0.9800 . ?
C60_1 H60C_1 0.9800 . ?
C61_1 C61_2 1.106(10) . ?
C61_1 C66_2 1.236(12) . ?
C61_1 C62_2 1.310(10) . ?
C61_1 C62_1 1.3900 . ?
C61_1 C66_1 1.3900 . ?
C61_1 C65_2 1.525(9) . ?
C61_1 C63_2 1.585(12) . ?
C61_1 C64_2 1.679(10) . ?
C62_1 C61_2 0.563(12) . ?
C62_1 C66_2 1.120(13) . ?
C62_1 C60_2 1.338(18) . ?
C62_1 C63_1 1.3900 . ?
C62_1 C62_2 1.943(12) . ?
C62_1 H62_1 0.9500 . ?
C63_1 C61_2 1.323(10) . ?
C63_1 C64_1 1.3900 . ?
C63_1 H63_1 0.9500 . ?
C64_1 C65_1 1.3900 . ?
C64_1 C60_2 1.65(2) . ?
C64_1 C62_2 1.890(10) . ?
C64_1 C61_2 2.023(11) . ?
C64_1 H64_1 0.9500 . ?
C65_1 C62_2 1.230(10) . ?
C65_1 C66_1 1.3900 . ?
C65_1 H65_1 0.9500 . ?
C66_1 C62_2 0.765(12) . ?
C66_1 C63_2 0.896(11) . ?
C66_1 C61_2 1.888(11) . ?
C66_1 C64_2 2.000(11) . ?
C66_1 H66_1 0.9500 . ?
C60_2 C61_2 1.363(16) . ?
C60_2 H60A_2 0.9800 . ?
C60_2 H60B_2 0.9800 . ?
C60_2 H60C_2 0.9800 . ?
C61_2 C62_2 1.3900 . ?
C61_2 C66_2 1.3900 . ?
C62_2 C63_2 1.3900 . ?
C62_2 H62_2 0.9500 . ?
C63_2 C64_2 1.3900 . ?
C63_2 H63_2 0.9500 . ?
C64_2 C65_2 1.3900 . ?
C64_2 H64_2 0.9500 . ?
C65_2 C66_2 1.3900 . ?
C65_2 H65_2 0.9500 . ?
C66_2 H66_2 0.9500 . ?
B1 B2 1.777(6) . ?

loop_
_geom_angle_atom_site_label_1
_geom_angle_atom_site_label_2
_geom_angle_atom_site_label_3
_geom_angle
_geom_angle_site_symmetry_1
_geom_angle_site_symmetry_3
_geom_angle_publ_flag
B1 S1 B2 56.9(2) . . ?
C1 N1 C9 126.1(4) . . ?
C1 N1 C2 112.6(4) . . ?
C9 N1 C2 119.7(3) . . ?
C31 N3 C39 124.8(3) . . ?
C31 N3 C32 114.1(3) . . ?
C39 N3 C32 119.6(3) . . ?
N1 C1 C6 109.2(4) . . ?
N1 C1 B1 125.7(4) . . ?
C6 C1 B1 125.1(4) . . ?
C5 C2 C3 113.6(5) . . ?
C5 C2 C4 113.5(4) . . ?
C3 C2 C4 109.2(4) . . ?
C5 C2 N1 100.5(3) . . ?
C3 C2 N1 110.0(4) . . ?
C4 C2 N1 109.7(4) . . ?
C2 C3 H3A 109.5 . . ?
C2 C3 H3B 109.5 . . ?
H3A C3 H3B 109.5 . . ?
C2 C3 H3C 109.5 . . ?
H3A C3 H3C 109.5 . . ?
H3B C3 H3C 109.5 . . ?
C2 C4 H4A 109.5 . . ?
C2 C4 H4B 109.5 . . ?
H4A C4 H4B 109.5 . . ?
C2 C4 H4C 109.5 . . ?
H4A C4 H4C 109.5 . . ?
H4B C4 H4C 109.5 . . ?
C2 C5 C6 106.3(4) . . ?
C2 C5 H5A 110.5 . . ?
C6 C5 H5A 110.5 . . ?
C2 C5 H5B 110.5 . . ?
C6 C5 H5B 110.5 . . ?
H5A C5 H5B 108.7 . . ?
C5 C6 C7 110.6(4) . . ?
C5 C6 C1 102.4(4) . . ?
C7 C6 C1 112.2(4) . . ?
C5 C6 C8 111.6(4) . . ?
C7 C6 C8 108.4(4) . . ?
C1 C6 C8 111.7(4) . . ?
C6 C7 H7A 109.5 . . ?
C6 C7 H7B 109.5 . . ?
H7A C7 H7B 109.5 . . ?
C6 C7 H7C 109.5 . . ?
H7A C7 H7C 109.5 . . ?
H7B C7 H7C 109.5 . . ?
C6 C8 H8A 109.5 . . ?
C6 C8 H8B 109.5 . . ?
H8A C8 H8B 109.5 . . ?
C6 C8 H8C 109.5 . . ?
H8A C8 H8C 109.5 . . ?
H8B C8 H8C 109.5 . . ?
C10 C9 C17 121.8(5) . . ?
C10 C9 N1 122.2(5) . . ?
C17 C9 N1 115.8(4) . . ?
C9 C10 C14 116.2(5) . . ?
C9 C10 C11 124.0(5) . . ?
C14 C10 C11 119.8(5) . . ?
C10 C11 C12 110.9(5) . . ?
C10 C11 C13 111.2(4) . . ?
C12 C11 C13 108.4(4) . . ?
C10 C11 H11 108.8 . . ?
C12 C11 H11 108.8 . . ?
C13 C11 H11 108.8 . . ?
C11 C12 H12A 109.5 . . ?
C11 C12 H12B 109.5 . . ?
H12A C12 H12B 109.5 . . ?
C11 C12 H12C 109.5 . . ?
H12A C12 H12C 109.5 . . ?
H12B C12 H12C 109.5 . . ?
C11 C13 H13A 109.5 . . ?
C11 C13 H13B 109.5 . . ?
H13A C13 H13B 109.5 . . ?
C11 C13 H13C 109.5 . . ?
H13A C13 H13C 109.5 . . ?
H13B C13 H13C 109.5 . . ?
C15 C14 C10 122.8(5) . . ?
C15 C14 H14 118.6 . . ?
C10 C14 H14 118.6 . . ?
C16 C15 C14 119.8(6) . . ?
C16 C15 H15 120.1 . . ?
C14 C15 H15 120.1 . . ?
C15 C16 C17 121.5(5) . . ?
C15 C16 H16 119.3 . . ?
C17 C16 H16 119.3 . . ?
C16 C17 C9 118.0(4) . . ?
C16 C17 C18 116.8(4) . . ?
C9 C17 C18 125.2(4) . . ?
C17 C18 C19 109.9(4) . . ?
C17 C18 C20 113.6(4) . . ?
C19 C18 C20 108.7(4) . . ?
C17 C18 H18 108.2 . . ?
C19 C18 H18 108.2 . . ?
C20 C18 H18 108.2 . . ?
C18 C19 H19A 109.5 . . ?
C18 C19 H19B 109.5 . . ?
H19A C19 H19B 109.5 . . ?
C18 C19 H19C 109.5 . . ?
H19A C19 H19C 109.5 . . ?
H19B C19 H19C 109.5 . . ?
C18 C20 H20A 109.5 . . ?
C18 C20 H20B 109.5 . . ?
H20A C20 H20B 109.5 . . ?
C18 C20 H20C 109.5 . . ?
H20A C20 H20C 109.5 . . ?
H20B C20 H20C 109.5 . . ?
N2 C21 B1 176.2(4) . . ?
N3 C31 C36 108.8(3) . . ?
N3 C31 B2 126.1(4) . . ?
C36 C31 B2 125.1(4) . . ?
C33 C32 C35 113.5(4) . . ?
C33 C32 C34 109.4(4) . . ?
C35 C32 C34 111.5(4) . . ?
C33 C32 N3 111.8(3) . . ?
C35 C32 N3 99.1(3) . . ?
C34 C32 N3 111.2(3) . . ?
C32 C33 H33A 109.5 . . ?
C32 C33 H33B 109.5 . . ?
H33A C33 H33B 109.5 . . ?
C32 C33 H33C 109.5 . . ?
H33A C33 H33C 109.5 . . ?
H33B C33 H33C 109.5 . . ?
C32 C34 H34A 109.5 . . ?
C32 C34 H34B 109.5 . . ?
H34A C34 H34B 109.5 . . ?
C32 C34 H34C 109.5 . . ?
H34A C34 H34C 109.5 . . ?
H34B C34 H34C 109.5 . . ?
C32 C35 C36 106.6(3) . . ?
C32 C35 H35A 110.4 . . ?
C36 C35 H35A 110.4 . . ?
C32 C35 H35B 110.4 . . ?
C36 C35 H35B 110.4 . . ?
H35A C35 H35B 108.6 . . ?
C37 C36 C35 110.1(4) . . ?
C37 C36 C38 108.0(4) . . ?
C35 C36 C38 112.4(4) . . ?
C37 C36 C31 112.0(4) . . ?
C35 C36 C31 102.4(3) . . ?
C38 C36 C31 111.9(4) . . ?
C36 C37 H37A 109.5 . . ?
C36 C37 H37B 109.5 . . ?
H37A C37 H37B 109.5 . . ?
C36 C37 H37C 109.5 . . ?
H37A C37 H37C 109.5 . . ?
H37B C37 H37C 109.5 . . ?
C36 C38 H38A 109.5 . . ?
C36 C38 H38B 109.5 . . ?
H38A C38 H38B 109.5 . . ?
C36 C38 H38C 109.5 . . ?
H38A C38 H38C 109.5 . . ?
H38B C38 H38C 109.5 . . ?
C40 C39 C47 121.9(4) . . ?
C40 C39 N3 121.7(4) . . ?
C47 C39 N3 116.2(4) . . ?
C44 C40 C39 117.5(4) . . ?
C44 C40 C41 117.6(4) . . ?
C39 C40 C41 124.9(4) . . ?
C40 C41 C42 111.3(3) . . ?
C40 C41 C43 110.6(3) . . ?
C42 C41 C43 110.5(4) . . ?
C40 C41 H41 108.1 . . ?
C42 C41 H41 108.1 . . ?
C43 C41 H41 108.1 . . ?
C41 C42 H42A 109.5 . . ?
C41 C42 H42B 109.5 . . ?
H42A C42 H42B 109.5 . . ?
C41 C42 H42C 109.5 . . ?
H42A C42 H42C 109.5 . . ?
H42B C42 H42C 109.5 . . ?
C41 C43 H43A 109.5 . . ?
C41 C43 H43B 109.5 . . ?
H43A C43 H43B 109.5 . . ?
C41 C43 H43C 109.5 . . ?
H43A C43 H43C 109.5 . . ?
H43B C43 H43C 109.5 . . ?
C45 C44 C40 121.6(5) . . ?
C45 C44 H44 119.2 . . ?
C40 C44 H44 119.2 . . ?
C46 C45 C44 119.8(5) . . ?
C46 C45 H45 120.1 . . ?
C44 C45 H45 120.1 . . ?
C45 C46 C47 122.4(5) . . ?
C45 C46 H46 118.8 . . ?
C47 C46 H46 118.8 . . ?
C46 C47 C39 116.8(4) . . ?
C46 C47 C48 117.4(4) . . ?
C39 C47 C48 125.8(4) . . ?
C47 C48 C49A 112.0(4) . . ?
C47 C48 C50 110.8(4) . . ?
C49A C48 C50 108.8(4) . . ?
C47 C48 H48 108.4 . . ?
C49A C48 H48 108.4 . . ?
C50 C48 H48 108.4 . . ?
C48 C49A H49A 109.5 . . ?
C48 C49A H49B 109.5 . . ?
H49A C49A H49B 109.5 . . ?
C48 C49A H49C 109.5 . . ?
H49A C49A H49C 109.5 . . ?
H49B C49A H49C 109.5 . . ?
C48 C50 H50A 109.5 . . ?
C48 C50 H50B 109.5 . . ?
H50A C50 H50B 109.5 . . ?
C48 C50 H50C 109.5 . . ?
H50A C50 H50C 109.5 . . ?
H50B C50 H50C 109.5 . . ?
N4 C51 B2 177.0(5) . . ?
C64_2 C60_1 C61_1 80.4(10) . . ?
C64_2 C60_1 C66_2 130.7(13) . . ?
C61_1 C60_1 C66_2 50.3(7) . . ?
C64_2 C60_1 H60A_1 68.6 . . ?
C61_1 C60_1 H60A_1 109.5 . . ?
C66_2 C60_1 H60A_1 123.5 . . ?
C64_2 C60_1 H60B_1 169.6 . . ?
C61_1 C60_1 H60B_1 109.5 . . ?
C66_2 C60_1 H60B_1 59.2 . . ?
H60A_1 C60_1 H60B_1 109.5 . . ?
C64_2 C60_1 H60C_1 63.1 . . ?
C61_1 C60_1 H60C_1 109.5 . . ?
C66_2 C60_1 H60C_1 126.8 . . ?
H60A_1 C60_1 H60C_1 109.5 . . ?
H60B_1 C60_1 H60C_1 109.5 . . ?
C61_2 C61_1 C66_2 72.6(7) . . ?
C61_2 C61_1 C62_2 69.6(5) . . ?
C66_2 C61_1 C62_2 142.0(8) . . ?
C61_2 C61_1 C62_1 22.6(6) . . ?
C66_2 C61_1 C62_1 50.0(6) . . ?
C62_2 C61_1 C62_1 92.0(5) . . ?
C61_2 C61_1 C66_1 97.6(6) . . ?
C66_2 C61_1 C66_1 163.9(7) . . ?
C62_2 C61_1 C66_1 32.7(5) . . ?
C62_1 C61_1 C66_1 120.0 . . ?
C61_2 C61_1 C60_1 139.7(11) . . ?
C66_2 C61_1 C60_1 67.5(8) . . ?
C62_2 C61_1 C60_1 149.0(10) . . ?
C62_1 C61_1 C60_1 117.1(8) . . ?
C66_1 C61_1 C60_1 122.5(8) . . ?
C61_2 C61_1 C65_2 131.8(9) . . ?
C66_2 C61_1 C65_2 59.4(4) . . ?
C62_2 C61_1 C65_2 157.3(9) . . ?
C62_1 C61_1 C65_2 109.2(7) . . ?
C66_1 C61_1 C65_2 130.0(7) . . ?
C60_1 C61_1 C65_2 8.3(7) . . ?
C61_2 C61_1 C63_2 125.9(8) . . ?
C66_2 C61_1 C63_2 160.2(7) . . ?
C62_2 C61_1 C63_2 56.4(5) . . ?
C62_1 C61_1 C63_2 147.7(5) . . ?
C66_1 C61_1 C63_2 34.3(5) . . ?
C60_1 C61_1 C63_2 93.2(8) . . ?
C65_2 C61_1 C63_2 101.4(6) . . ?
C61_2 C61_1 C64_2 173.1(10) . . ?
C66_2 C61_1 C64_2 110.5(6) . . ?
C62_2 C61_1 C64_2 106.7(7) . . ?
C62_1 C61_1 C64_2 159.0(6) . . ?
C66_1 C61_1 C64_2 80.8(6) . . ?
C60_1 C61_1 C64_2 43.0(7) . . ?
C65_2 C61_1 C64_2 51.2(3) . . ?
C63_2 C61_1 C64_2 50.3(3) . . ?
C61_2 C62_1 C66_2 106.7(14) . . ?
C61_2 C62_1 C60_2 80.4(13) . . ?
C66_2 C62_1 C60_2 172.0(13) . . ?
C61_2 C62_1 C61_1 49.1(10) . . ?
C66_2 C62_1 C61_1 57.8(6) . . ?
C60_2 C62_1 C61_1 129.5(9) . . ?
C61_2 C62_1 C63_1 71.4(10) . . ?
C66_2 C62_1 C63_1 166.5(9) . . ?
C60_2 C62_1 C63_1 13.3(9) . . ?
C61_1 C62_1 C63_1 120.0 . . ?
C61_2 C62_1 C62_2 9.1(10) . . ?
C66_2 C62_1 C62_2 100.1(7) . . ?
C60_2 C62_1 C62_2 87.3(9) . . ?
C61_1 C62_1 C62_2 42.4(3) . . ?
C63_1 C62_1 C62_2 79.3(3) . . ?
C61_2 C62_1 H62_1 166.7 . . ?
C66_2 C62_1 H62_1 63.9 . . ?
C60_2 C62_1 H62_1 109.7 . . ?
C61_1 C62_1 H62_1 120.0 . . ?
C63_1 C62_1 H62_1 120.0 . . ?
C62_2 C62_1 H62_1 157.6 . . ?
C61_2 C63_1 C64_1 96.4(5) . . ?
C61_2 C63_1 C62_1 23.8(5) . . ?
C64_1 C63_1 C62_1 120.0 . . ?
C61_2 C63_1 H63_1 143.5 . . ?
C64_1 C63_1 H63_1 120.0 . . ?
C62_1 C63_1 H63_1 120.0 . . ?
C65_1 C64_1 C63_1 120.0 . . ?
C65_1 C64_1 C60_2 121.1(6) . . ?
C63_1 C64_1 C60_2 7.2(9) . . ?
C65_1 C64_1 C62_2 40.6(4) . . ?
C63_1 C64_1 C62_2 81.2(4) . . ?
C60_2 C64_1 C62_2 81.1(7) . . ?
C65_1 C64_1 C61_2 79.5(3) . . ?
C63_1 C64_1 C61_2 40.6(3) . . ?
C60_2 C64_1 C61_2 42.1(6) . . ?
C62_2 C64_1 C61_2 41.44(19) . . ?
C65_1 C64_1 H64_1 120.0 . . ?
C63_1 C64_1 H64_1 120.0 . . ?
C60_2 C64_1 H64_1 118.4 . . ?
C62_2 C64_1 H64_1 155.8 . . ?
C61_2 C64_1 H64_1 160.4 . . ?
C62_2 C65_1 C64_1 92.1(6) . . ?
C62_2 C65_1 C66_1 33.2(5) . . ?
C64_1 C65_1 C66_1 120.0 . . ?
C62_2 C65_1 H65_1 143.0 . . ?
C64_1 C65_1 H65_1 120.0 . . ?
C66_1 C65_1 H65_1 120.0 . . ?
C62_2 C66_1 C63_2 113.4(14) . . ?
C62_2 C66_1 C65_1 61.8(7) . . ?
C63_2 C66_1 C65_1 144.0(10) . . ?
C62_2 C66_1 C61_1 67.9(8) . . ?
C63_2 C66_1 C61_1 84.9(8) . . ?
C65_1 C66_1 C61_1 120.0 . . ?
C62_2 C66_1 C61_2 39.9(7) . . ?
C63_2 C66_1 C61_2 115.0(9) . . ?
C65_1 C66_1 C61_2 84.6(3) . . ?
C61_1 C66_1 C61_2 35.5(3) . . ?
C62_2 C66_1 C64_2 113.3(10) . . ?
C63_2 C66_1 C64_2 36.8(5) . . ?
C65_1 C66_1 C64_2 175.1(5) . . ?
C61_1 C66_1 C64_2 55.9(5) . . ?
C61_2 C66_1 C64_2 91.2(5) . . ?
C62_2 C66_1 H66_1 148.1 . . ?
C63_2 C66_1 H66_1 44.0 . . ?
C65_1 C66_1 H66_1 120.0 . . ?
C61_1 C66_1 H66_1 120.0 . . ?
C61_2 C66_1 H66_1 155.4 . . ?
C64_2 C66_1 H66_1 64.1 . . ?
C62_1 C60_2 C61_2 24.1(6) . . ?
C62_1 C60_2 C64_1 107.1(11) . . ?
C61_2 C60_2 C64_1 83.9(10) . . ?
C62_1 C60_2 H60A_2 94.5 . . ?
C61_2 C60_2 H60A_2 109.5 . . ?
C64_1 C60_2 H60A_2 111.7 . . ?
C62_1 C60_2 H60B_2 133.4 . . ?
C61_2 C60_2 H60B_2 109.5 . . ?
C64_1 C60_2 H60B_2 27.1 . . ?
H60A_2 C60_2 H60B_2 109.5 . . ?
C62_1 C60_2 H60C_2 98.6 . . ?
C61_2 C60_2 H60C_2 109.5 . . ?
C64_1 C60_2 H60C_2 128.9 . . ?
H60A_2 C60_2 H60C_2 109.5 . . ?
H60B_2 C60_2 H60C_2 109.5 . . ?
C62_1 C61_2 C61_1 108.3(14) . . ?
C62_1 C61_2 C63_1 84.8(10) . . ?
C61_1 C61_2 C63_1 164.6(12) . . ?
C62_1 C61_2 C60_2 75.5(13) . . ?
C61_1 C61_2 C60_2 175.9(14) . . ?
C63_1 C61_2 C60_2 13.6(9) . . ?
C62_1 C61_2 C62_2 167.2(15) . . ?
C61_1 C61_2 C62_2 62.1(6) . . ?
C63_1 C61_2 C62_2 106.1(8) . . ?
C60_2 C61_2 C62_2 113.9(10) . . ?
C62_1 C61_2 C66_2 50.5(12) . . ?
C61_1 C61_2 C66_2 58.0(6) . . ?
C63_1 C61_2 C66_2 133.4(8) . . ?
C60_2 C61_2 C66_2 125.9(10) . . ?
C62_2 C61_2 C66_2 120.0 . . ?
C62_1 C61_2 C66_1 154.2(14) . . ?
C61_1 C61_2 C66_1 46.9(4) . . ?
C63_1 C61_2 C66_1 118.9(8) . . ?
C60_2 C61_2 C66_1 129.6(10) . . ?
C62_2 C61_2 C66_1 20.6(4) . . ?
C66_2 C61_2 C66_1 104.0(4) . . ?
C62_1 C61_2 C64_1 127.5(12) . . ?
C61_1 C61_2 C64_1 122.6(8) . . ?
C63_1 C61_2 C64_1 43.1(3) . . ?
C60_2 C61_2 C64_1 54.1(9) . . ?
C62_2 C61_2 C64_1 64.2(5) . . ?
C66_2 C61_2 C64_1 164.6(6) . . ?
C66_1 C61_2 C64_1 75.9(4) . . ?
C66_1 C62_2 C65_1 84.9(10) . . ?
C66_1 C62_2 C61_1 79.4(8) . . ?
C65_1 C62_2 C61_1 142.8(11) . . ?
C66_1 C62_2 C63_2 36.3(9) . . ?
C65_1 C62_2 C63_2 112.5(8) . . ?
C61_1 C62_2 C63_2 71.8(5) . . ?
C66_1 C62_2 C61_2 119.5(10) . . ?
C65_1 C62_2 C61_2 117.0(8) . . ?
C61_1 C62_2 C61_2 48.3(5) . . ?
C63_2 C62_2 C61_2 120.0 . . ?
C66_1 C62_2 C64_1 124.5(11) . . ?
C65_1 C62_2 C64_1 47.3(4) . . ?
C61_1 C62_2 C64_1 119.5(8) . . ?
C63_2 C62_2 C64_1 158.9(6) . . ?
C61_2 C62_2 C64_1 74.4(6) . . ?
C66_1 C62_2 C62_1 118.9(11) . . ?
C65_1 C62_2 C62_1 120.7(8) . . ?
C61_1 C62_2 C62_1 45.6(4) . . ?
C63_2 C62_2 C62_1 117.1(4) . . ?
C61_2 C62_2 C62_1 3.7(4) . . ?
C64_1 C62_2 C62_1 77.8(5) . . ?
C66_1 C62_2 H62_2 108.3 . . ?
C65_1 C62_2 H62_2 33.3 . . ?
C61_1 C62_2 H62_2 167.8 . . ?
C63_2 C62_2 H62_2 120.0 . . ?
C61_2 C62_2 H62_2 120.0 . . ?
C64_1 C62_2 H62_2 48.4 . . ?
C62_1 C62_2 H62_2 122.8 . . ?
C66_1 C63_2 C62_2 30.3(8) . . ?
C66_1 C63_2 C64_2 120.5(8) . . ?
C62_2 C63_2 C64_2 120.0 . . ?
C66_1 C63_2 C61_1 60.8(6) . . ?
C62_2 C63_2 C61_1 51.7(3) . . ?
C64_2 C63_2 C61_1 68.3(3) . . ?
C66_1 C63_2 H63_2 110.8 . . ?
C62_2 C63_2 H63_2 120.0 . . ?
C64_2 C63_2 H63_2 120.0 . . ?
C61_1 C63_2 H63_2 171.3 . . ?
C60_1 C64_2 C63_2 117.8(8) . . ?
C60_1 C64_2 C65_2 2.6(10) . . ?
C63_2 C64_2 C65_2 120.0 . . ?
C60_1 C64_2 C61_1 56.6(7) . . ?
C63_2 C64_2 C61_1 61.4(4) . . ?
C65_2 C64_2 C61_1 58.7(4) . . ?
C60_1 C64_2 C66_1 99.1(8) . . ?
C63_2 C64_2 C66_1 22.7(4) . . ?
C65_2 C64_2 C66_1 100.9(3) . . ?
C61_1 C64_2 C66_1 43.3(2) . . ?
C60_1 C64_2 H64_2 122.2 . . ?
C63_2 C64_2 H64_2 120.0 . . ?
C65_2 C64_2 H64_2 120.0 . . ?
C61_1 C64_2 H64_2 177.3 . . ?
C66_1 C64_2 H64_2 137.2 . . ?
C66_2 C65_2 C64_2 120.0 . . ?
C66_2 C65_2 C61_1 49.9(4) . . ?
C64_2 C65_2 C61_1 70.2(4) . . ?
C66_2 C65_2 H65_2 120.0 . . ?
C64_2 C65_2 H65_2 120.0 . . ?
C61_1 C65_2 H65_2 169.5 . . ?
C62_1 C66_2 C61_1 72.1(6) . . ?
C62_1 C66_2 C65_2 142.3(6) . . ?
C61_1 C66_2 C65_2 70.7(4) . . ?
C62_1 C66_2 C61_2 22.8(6) . . ?
C61_1 C66_2 C61_2 49.4(4) . . ?
C65_2 C66_2 C61_2 120.0 . . ?
C62_1 C66_2 C60_1 133.6(10) . . ?
C61_1 C66_2 C60_1 62.2(6) . . ?
C65_2 C66_2 C60_1 8.7(7) . . ?
C61_2 C66_2 C60_1 111.4(6) . . ?
C62_1 C66_2 H66_2 97.5 . . ?
C61_1 C66_2 H66_2 168.8 . . ?
C65_2 C66_2 H66_2 120.0 . . ?
C61_2 C66_2 H66_2 120.0 . . ?
C60_1 C66_2 H66_2 128.6 . . ?
C21 B1 C1 116.1(4) . . ?
C21 B1 B2 113.1(3) . . ?
C1 B1 B2 118.1(4) . . ?
C21 B1 S1 115.2(3) . . ?
C1 B1 S1 121.2(3) . . ?
B2 B1 S1 61.8(2) . . ?
C51 B2 C31 117.0(4) . . ?
C51 B2 B1 114.9(3) . . ?
C31 B2 B1 115.2(3) . . ?
C51 B2 S1 116.3(3) . . ?
C31 B2 S1 120.1(3) . . ?
B1 B2 S1 61.3(2) . . ?

loop_
_geom_torsion_atom_site_label_1
_geom_torsion_atom_site_label_2
_geom_torsion_atom_site_label_3
_geom_torsion_atom_site_label_4
_geom_torsion
_geom_torsion_site_symmetry_1
_geom_torsion_site_symmetry_2
_geom_torsion_site_symmetry_3
_geom_torsion_site_symmetry_4
_geom_torsion_publ_flag
C9 N1 C1 C6 159.2(4) . . . . ?
C2 N1 C1 C6 -6.5(5) . . . . ?
C9 N1 C1 B1 -21.6(6) . . . . ?
C2 N1 C1 B1 172.7(4) . . . . ?
C1 N1 C2 C5 23.0(5) . . . . ?
C9 N1 C2 C5 -143.7(4) . . . . ?
C1 N1 C2 C3 -97.0(5) . . . . ?
C9 N1 C2 C3 96.2(5) . . . . ?
C1 N1 C2 C4 142.8(4) . . . . ?
C9 N1 C2 C4 -23.9(6) . . . . ?
C3 C2 C5 C6 88.0(5) . . . . ?
C4 C2 C5 C6 -146.4(4) . . . . ?
N1 C2 C5 C6 -29.4(5) . . . . ?
C2 C5 C6 C7 146.4(4) . . . . ?
C2 C5 C6 C1 26.7(5) . . . . ?
C2 C5 C6 C8 -92.9(5) . . . . ?
N1 C1 C6 C5 -12.3(5) . . . . ?
B1 C1 C6 C5 168.4(4) . . . . ?
N1 C1 C6 C7 -130.9(4) . . . . ?
B1 C1 C6 C7 49.8(6) . . . . ?
N1 C1 C6 C8 107.2(4) . . . . ?
B1 C1 C6 C8 -72.1(5) . . . . ?
C1 N1 C9 C10 114.5(5) . . . . ?
C2 N1 C9 C10 -80.7(5) . . . . ?
C1 N1 C9 C17 -70.7(5) . . . . ?
C2 N1 C9 C17 94.1(5) . . . . ?
C17 C9 C10 C14 -0.7(7) . . . . ?
N1 C9 C10 C14 173.8(4) . . . . ?
C17 C9 C10 C11 176.0(4) . . . . ?
N1 C9 C10 C11 -9.5(7) . . . . ?
C9 C10 C11 C12 -120.3(5) . . . . ?
C14 C10 C11 C12 56.2(6) . . . . ?
C9 C10 C11 C13 119.0(6) . . . . ?
C14 C10 C11 C13 -64.5(7) . . . . ?
C9 C10 C14 C15 0.0(8) . . . . ?
C11 C10 C14 C15 -176.8(5) . . . . ?
C10 C14 C15 C16 0.6(8) . . . . ?
C14 C15 C16 C17 -0.6(8) . . . . ?
C15 C16 C17 C9 -0.1(7) . . . . ?
C15 C16 C17 C18 178.8(4) . . . . ?
C10 C9 C17 C16 0.8(7) . . . . ?
N1 C9 C17 C16 -174.0(4) . . . . ?
C10 C9 C17 C18 -178.1(4) . . . . ?
N1 C9 C17 C18 7.1(6) . . . . ?
C16 C17 C18 C19 -66.0(5) . . . . ?
C9 C17 C18 C19 112.9(5) . . . . ?
C16 C17 C18 C20 56.0(6) . . . . ?
C9 C17 C18 C20 -125.1(5) . . . . ?
C39 N3 C31 C36 159.2(3) . . . . ?
C32 N3 C31 C36 -6.3(4) . . . . ?
C39 N3 C31 B2 -22.3(6) . . . . ?
C32 N3 C31 B2 172.3(4) . . . . ?
C31 N3 C32 C33 142.6(4) . . . . ?
C39 N3 C32 C33 -23.7(5) . . . . ?
C31 N3 C32 C35 22.7(4) . . . . ?
C39 N3 C32 C35 -143.6(3) . . . . ?
C31 N3 C32 C34 -94.8(4) . . . . ?
C39 N3 C32 C34 98.9(4) . . . . ?
C33 C32 C35 C36 -147.9(4) . . . . ?
C34 C32 C35 C36 88.0(4) . . . . ?
N3 C32 C35 C36 -29.2(4) . . . . ?
C32 C35 C36 C37 146.3(4) . . . . ?
C32 C35 C36 C38 -93.2(4) . . . . ?
C32 C35 C36 C31 27.0(4) . . . . ?
N3 C31 C36 C37 -130.8(4) . . . . ?
B2 C31 C36 C37 50.6(5) . . . . ?
N3 C31 C36 C35 -12.9(4) . . . . ?
B2 C31 C36 C35 168.6(4) . . . . ?
N3 C31 C36 C38 107.7(4) . . . . ?
B2 C31 C36 C38 -70.8(5) . . . . ?
C31 N3 C39 C40 117.5(4) . . . . ?
C32 N3 C39 C40 -77.7(5) . . . . ?
C31 N3 C39 C47 -67.6(5) . . . . ?
C32 N3 C39 C47 97.1(4) . . . . ?
C47 C39 C40 C44 0.5(6) . . . . ?
N3 C39 C40 C44 175.0(3) . . . . ?
C47 C39 C40 C41 178.1(4) . . . . ?
N3 C39 C40 C41 -7.4(6) . . . . ?
C44 C40 C41 C42 58.1(5) . . . . ?
C39 C40 C41 C42 -119.5(4) . . . . ?
C44 C40 C41 C43 -65.0(5) . . . . ?
C39 C40 C41 C43 117.3(4) . . . . ?
C39 C40 C44 C45 -0.9(6) . . . . ?
C41 C40 C44 C45 -178.7(4) . . . . ?
C40 C44 C45 C46 1.7(7) . . . . ?
C44 C45 C46 C47 -2.1(8) . . . . ?
C45 C46 C47 C39 1.6(7) . . . . ?
C45 C46 C47 C48 -179.9(4) . . . . ?
C40 C39 C47 C46 -0.8(6) . . . . ?
N3 C39 C47 C46 -175.6(4) . . . . ?
C40 C39 C47 C48 -179.2(4) . . . . ?
N3 C39 C47 C48 6.0(6) . . . . ?
C46 C47 C48 C49A 60.1(5) . . . . ?
C39 C47 C48 C49A -121.6(5) . . . . ?
C46 C47 C48 C50 -61.7(5) . . . . ?
C39 C47 C48 C50 116.7(5) . . . . ?
C64_2 C60_1 C61_1 C61_2 -170.4(15) . . . . ?
C66_2 C60_1 C61_1 C61_2 8.6(17) . . . . ?
C64_2 C60_1 C61_1 C66_2 -179.0(17) . . . . ?
C64_2 C60_1 C61_1 C62_2 -14(3) . . . . ?
C66_2 C60_1 C61_1 C62_2 165(2) . . . . ?
C64_2 C60_1 C61_1 C62_1 -171.8(9) . . . . ?
C66_2 C60_1 C61_1 C62_1 7.2(10) . . . . ?
C64_2 C60_1 C61_1 C66_1 15.2(15) . . . . ?
C66_2 C60_1 C61_1 C66_1 -165.8(9) . . . . ?
C64_2 C60_1 C61_1 C65_2 170(8) . . . . ?
C66_2 C60_1 C61_1 C65_2 -11(6) . . . . ?
C64_2 C60_1 C61_1 C63_2 -3.6(11) . . . . ?
C66_2 C60_1 C61_1 C63_2 175.4(10) . . . . ?
C66_2 C60_1 C61_1 C64_2 179.0(17) . . . . ?
C66_2 C61_1 C62_1 C61_2 -174(3) . . . . ?
C62_2 C61_1 C62_1 C61_2 8.6(17) . . . . ?
C66_1 C61_1 C62_1 C61_2 -9(2) . . . . ?
C60_1 C61_1 C62_1 C61_2 178(2) . . . . ?
C65_2 C61_1 C62_1 C61_2 -180(2) . . . . ?
C63_2 C61_1 C62_1 C61_2 20(2) . . . . ?
C64_2 C61_1 C62_1 C61_2 162(3) . . . . ?
C61_2 C61_1 C62_1 C66_2 174(3) . . . . ?
C62_2 C61_1 C62_1 C66_2 -177.6(13) . . . . ?
C66_1 C61_1 C62_1 C66_2 164.5(10) . . . . ?
C60_1 C61_1 C62_1 C66_2 -8.6(13) . . . . ?
C65_2 C61_1 C62_1 C66_2 -5.9(6) . . . . ?
C63_2 C61_1 C62_1 C66_2 -166.3(14) . . . . ?
C64_2 C61_1 C62_1 C66_2 -24.3(16) . . . . ?
C61_2 C61_1 C62_1 C60_2 -2.1(18) . . . . ?
C66_2 C61_1 C62_1 C60_2 -176(2) . . . . ?
C62_2 C61_1 C62_1 C60_2 6.5(15) . . . . ?
C66_1 C61_1 C62_1 C60_2 -11.4(14) . . . . ?
C60_1 C61_1 C62_1 C60_2 175.5(17) . . . . ?
C65_2 C61_1 C62_1 C60_2 178.3(16) . . . . ?
C63_2 C61_1 C62_1 C60_2 17.9(19) . . . . ?
C64_2 C61_1 C62_1 C60_2 159.8(19) . . . . ?
C61_2 C61_1 C62_1 C63_1 9(2) . . . . ?
C66_2 C61_1 C62_1 C63_1 -164.5(10) . . . . ?
C62_2 C61_1 C62_1 C63_1 17.9(5) . . . . ?
C66_1 C61_1 C62_1 C63_1 0.0 . . . . ?
C60_1 C61_1 C62_1 C63_1 -173.1(9) . . . . ?
C65_2 C61_1 C62_1 C63_1 -170.3(7) . . . . ?
C63_2 C61_1 C62_1 C63_1 29.2(10) . . . . ?
C64_2 C61_1 C62_1 C63_1 171.2(17) . . . . ?
C61_2 C61_1 C62_1 C62_2 -8.6(17) . . . . ?
C66_2 C61_1 C62_1 C62_2 177.6(13) . . . . ?
C66_1 C61_1 C62_1 C62_2 -17.9(5) . . . . ?
C60_1 C61_1 C62_1 C62_2 169.0(13) . . . . ?
C65_2 C61_1 C62_1 C62_2 171.8(9) . . . . ?
C63_2 C61_1 C62_1 C62_2 11.4(7) . . . . ?
C64_2 C61_1 C62_1 C62_2 153.3(19) . . . . ?
C66_2 C62_1 C63_1 C61_2 -84(3) . . . . ?
C60_2 C62_1 C63_1 C61_2 131(5) . . . . ?
C61_1 C62_1 C63_1 C61_2 -7.4(16) . . . . ?
C62_2 C62_1 C63_1 C61_2 4.8(14) . . . . ?
C61_2 C62_1 C63_1 C64_1 7.4(16) . . . . ?
C66_2 C62_1 C63_1 C64_1 -77(3) . . . . ?
C60_2 C62_1 C63_1 C64_1 139(5) . . . . ?
C61_1 C62_1 C63_1 C64_1 0.0 . . . . ?
C62_2 C62_1 C63_1 C64_1 12.2(4) . . . . ?
C61_2 C63_1 C64_1 C65_1 3.0(6) . . . . ?
C62_1 C63_1 C64_1 C65_1 0.0 . . . . ?
C61_2 C63_1 C64_1 C60_2 -98(5) . . . . ?
C62_1 C63_1 C64_1 C60_2 -101(5) . . . . ?
C61_2 C63_1 C64_1 C62_2 -9.4(5) . . . . ?
C62_1 C63_1 C64_1 C62_2 -12.4(4) . . . . ?
C62_1 C63_1 C64_1 C61_2 -3.0(6) . . . . ?
C63_1 C64_1 C65_1 C62_2 -19.1(6) . . . . ?
C60_2 C64_1 C65_1 C62_2 -10.8(12) . . . . ?
C61_2 C64_1 C65_1 C62_2 -17.1(4) . . . . ?
C63_1 C64_1 C65_1 C66_1 0.0 . . . . ?
C60_2 C64_1 C65_1 C66_1 8.3(11) . . . . ?
C62_2 C64_1 C65_1 C66_1 19.1(6) . . . . ?
C61_2 C64_1 C65_1 C66_1 2.0(4) . . . . ?
C64_1 C65_1 C66_1 C62_2 -36.6(11) . . . . ?
C62_2 C65_1 C66_1 C63_2 -91.6(18) . . . . ?
C64_1 C65_1 C66_1 C63_2 -128.3(15) . . . . ?
C62_2 C65_1 C66_1 C61_1 36.6(11) . . . . ?
C64_1 C65_1 C66_1 C61_1 0.0 . . . . ?
C62_2 C65_1 C66_1 C61_2 34.5(8) . . . . ?
C64_1 C65_1 C66_1 C61_2 -2.1(5) . . . . ?
C61_2 C61_1 C66_1 C62_2 31.0(7) . . . . ?
C66_2 C61_1 C66_1 C62_2 82(3) . . . . ?
C62_1 C61_1 C66_1 C62_2 34.6(10) . . . . ?
C60_1 C61_1 C66_1 C62_2 -152.7(16) . . . . ?
C65_2 C61_1 C66_1 C62_2 -157.4(14) . . . . ?
C63_2 C61_1 C66_1 C62_2 -117.8(16) . . . . ?
C64_2 C61_1 C66_1 C62_2 -142.2(12) . . . . ?
C61_2 C61_1 C66_1 C63_2 148.8(13) . . . . ?
C66_2 C61_1 C66_1 C63_2 -160(3) . . . . ?
C62_2 C61_1 C66_1 C63_2 117.8(16) . . . . ?
C62_1 C61_1 C66_1 C63_2 152.4(10) . . . . ?
C60_1 C61_1 C66_1 C63_2 -34.9(12) . . . . ?
C65_2 C61_1 C66_1 C63_2 -39.6(10) . . . . ?
C64_2 C61_1 C66_1 C63_2 -24.4(6) . . . . ?
C61_2 C61_1 C66_1 C65_1 -3.6(8) . . . . ?
C66_2 C61_1 C66_1 C65_1 48(3) . . . . ?
C62_2 C61_1 C66_1 C65_1 -34.6(10) . . . . ?
C62_1 C61_1 C66_1 C65_1 0.0 . . . . ?
C60_1 C61_1 C66_1 C65_1 172.7(10) . . . . ?
C65_2 C61_1 C66_1 C65_1 168.1(9) . . . . ?
C63_2 C61_1 C66_1 C65_1 -152.4(10) . . . . ?
C64_2 C61_1 C66_1 C65_1 -176.8(6) . . . . ?
C66_2 C61_1 C66_1 C61_2 51(2) . . . . ?
C62_2 C61_1 C66_1 C61_2 -31.0(7) . . . . ?
C62_1 C61_1 C66_1 C61_2 3.6(8) . . . . ?
C60_1 C61_1 C66_1 C61_2 176.3(14) . . . . ?
C65_2 C61_1 C66_1 C61_2 171.6(14) . . . . ?
C63_2 C61_1 C66_1 C61_2 -148.8(13) . . . . ?
C64_2 C61_1 C66_1 C61_2 -173.2(10) . . . . ?
C61_2 C61_1 C66_1 C64_2 173.2(10) . . . . ?
C66_2 C61_1 C66_1 C64_2 -136(3) . . . . ?
C62_2 C61_1 C66_1 C64_2 142.2(12) . . . . ?
C62_1 C61_1 C66_1 C64_2 176.8(6) . . . . ?
C60_1 C61_1 C66_1 C64_2 -10.5(10) . . . . ?
C65_2 C61_1 C66_1 C64_2 -15.1(5) . . . . ?
C63_2 C61_1 C66_1 C64_2 24.4(6) . . . . ?
C61_1 C62_1 C60_2 C61_2 1.6(14) . . . . ?
C63_1 C62_1 C60_2 C61_2 -46(5) . . . . ?
C62_2 C62_1 C60_2 C61_2 6.0(12) . . . . ?
C61_2 C62_1 C60_2 C64_1 16(2) . . . . ?
C61_1 C62_1 C60_2 C64_1 18(2) . . . . ?
C63_1 C62_1 C60_2 C64_1 -30(3) . . . . ?
C62_2 C62_1 C60_2 C64_1 21.9(14) . . . . ?
C65_1 C64_1 C60_2 C62_1 -16(2) . . . . ?
C63_1 C64_1 C60_2 C62_1 68(5) . . . . ?
C62_2 C64_1 C60_2 C62_1 -22.9(14) . . . . ?
C61_2 C64_1 C60_2 C62_1 -6.5(9) . . . . ?
C65_1 C64_1 C60_2 C61_2 -9.3(14) . . . . ?
C63_1 C64_1 C60_2 C61_2 74(5) . . . . ?
C62_2 C64_1 C60_2 C61_2 -16.4(7) . . . . ?
C66_2 C62_1 C61_2 C61_1 -6(3) . . . . ?
C60_2 C62_1 C61_2 C61_1 178.3(14) . . . . ?
C63_1 C62_1 C61_2 C61_1 -171.5(18) . . . . ?
C62_2 C62_1 C61_2 C61_1 40(6) . . . . ?
C66_2 C62_1 C61_2 C63_1 166.0(9) . . . . ?
C60_2 C62_1 C61_2 C63_1 -10.1(13) . . . . ?
C61_1 C62_1 C61_2 C63_1 171.5(18) . . . . ?
C62_2 C62_1 C61_2 C63_1 -149(8) . . . . ?
C66_2 C62_1 C61_2 C60_2 176.1(19) . . . . ?
C61_1 C62_1 C61_2 C60_2 -178.3(14) . . . . ?
C63_1 C62_1 C61_2 C60_2 10.1(13) . . . . ?
C62_2 C62_1 C61_2 C60_2 -139(7) . . . . ?
C66_2 C62_1 C61_2 C62_2 -45(8) . . . . ?
C60_2 C62_1 C61_2 C62_2 139(7) . . . . ?
C61_1 C62_1 C61_2 C62_2 -40(6) . . . . ?
C63_1 C62_1 C61_2 C62_2 149(8) . . . . ?
C60_2 C62_1 C61_2 C66_2 -176.1(19) . . . . ?
C61_1 C62_1 C61_2 C66_2 6(3) . . . . ?
C63_1 C62_1 C61_2 C66_2 -166.0(9) . . . . ?
C62_2 C62_1 C61_2 C66_2 45(8) . . . . ?
C66_2 C62_1 C61_2 C66_1 8(5) . . . . ?
C60_2 C62_1 C61_2 C66_1 -168(4) . . . . ?
C61_1 C62_1 C61_2 C66_1 14(3) . . . . ?
C63_1 C62_1 C61_2 C66_1 -158(5) . . . . ?
C62_2 C62_1 C61_2 C66_1 53(5) . . . . ?
C66_2 C62_1 C61_2 C64_1 160.5(8) . . . . ?
C60_2 C62_1 C61_2 C64_1 -16(2) . . . . ?
C61_1 C62_1 C61_2 C64_1 166(3) . . . . ?
C63_1 C62_1 C61_2 C64_1 -5.5(12) . . . . ?
C62_2 C62_1 C61_2 C64_1 -154(9) . . . . ?
C66_2 C61_1 C61_2 C62_1 5(2) . . . . ?
C62_2 C61_1 C61_2 C62_1 -170.8(18) . . . . ?
C66_1 C61_1 C61_2 C62_1 171.9(17) . . . . ?
C60_1 C61_1 C61_2 C62_1 -3(3) . . . . ?
C65_2 C61_1 C61_2 C62_1 1(3) . . . . ?
C63_2 C61_1 C61_2 C62_1 -167.0(14) . . . . ?
C66_2 C61_1 C61_2 C63_1 -142(5) . . . . ?
C62_2 C61_1 C61_2 C63_1 43(5) . . . . ?
C62_1 C61_1 C61_2 C63_1 -147(7) . . . . ?
C66_1 C61_1 C61_2 C63_1 25(5) . . . . ?
C60_1 C61_1 C61_2 C63_1 -150(4) . . . . ?
C65_2 C61_1 C61_2 C63_1 -146(4) . . . . ?
C63_2 C61_1 C61_2 C63_1 46(6) . . . . ?
C66_2 C61_1 C61_2 C62_2 175.8(7) . . . . ?
C62_1 C61_1 C61_2 C62_2 170.8(18) . . . . ?
C66_1 C61_1 C61_2 C62_2 -17.3(4) . . . . ?
C60_1 C61_1 C61_2 C62_2 168(2) . . . . ?
C65_2 C61_1 C61_2 C62_2 171.3(14) . . . . ?
C63_2 C61_1 C61_2 C62_2 3.8(6) . . . . ?
C62_2 C61_1 C61_2 C66_2 -175.8(7) . . . . ?
C62_1 C61_1 C61_2 C66_2 -5(2) . . . . ?
C66_1 C61_1 C61_2 C66_2 166.9(7) . . . . ?
C60_1 C61_1 C61_2 C66_2 -8.3(16) . . . . ?
C65_2 C61_1 C61_2 C66_2 -4.5(7) . . . . ?
C63_2 C61_1 C61_2 C66_2 -172.0(13) . . . . ?
C66_2 C61_1 C61_2 C66_1 -166.9(7) . . . . ?
C62_2 C61_1 C61_2 C66_1 17.3(4) . . . . ?
C62_1 C61_1 C61_2 C66_1 -171.9(17) . . . . ?
C60_1 C61_1 C61_2 C66_1 -175.2(19) . . . . ?
C65_2 C61_1 C61_2 C66_1 -171.4(14) . . . . ?
C63_2 C61_1 C61_2 C66_1 21.1(8) . . . . ?
C66_2 C61_1 C61_2 C64_1 -161.8(8) . . . . ?
C62_2 C61_1 C61_2 C64_1 22.3(12) . . . . ?
C62_1 C61_1 C61_2 C64_1 -167(3) . . . . ?
C66_1 C61_1 C61_2 C64_1 5.1(11) . . . . ?
C60_1 C61_1 C61_2 C64_1 -170.1(13) . . . . ?
C65_2 C61_1 C61_2 C64_1 -166.3(8) . . . . ?
C63_2 C61_1 C61_2 C64_1 26.2(17) . . . . ?
C64_1 C63_1 C61_2 C62_1 -173.6(14) . . . . ?
C64_1 C63_1 C61_2 C61_1 -25(5) . . . . ?
C62_1 C63_1 C61_2 C61_1 148(7) . . . . ?
C64_1 C63_1 C61_2 C60_2 140(5) . . . . ?
C62_1 C63_1 C61_2 C60_2 -46(5) . . . . ?
C64_1 C63_1 C61_2 C62_2 13.3(7) . . . . ?
C62_1 C63_1 C61_2 C62_2 -173.1(19) . . . . ?
C64_1 C63_1 C61_2 C66_2 -158.7(8) . . . . ?
C62_1 C63_1 C61_2 C66_2 14.9(11) . . . . ?
C64_1 C63_1 C61_2 C66_1 -4.3(9) . . . . ?
C62_1 C63_1 C61_2 C66_1 169(2) . . . . ?
C62_1 C63_1 C61_2 C64_1 173.6(14) . . . . ?
C64_1 C60_2 C61_2 C62_1 -165(2) . . . . ?
C62_1 C60_2 C61_2 C63_1 132(5) . . . . ?
C64_1 C60_2 C61_2 C63_1 -33(4) . . . . ?
C62_1 C60_2 C61_2 C62_2 -170.8(19) . . . . ?
C64_1 C60_2 C61_2 C62_2 24.5(11) . . . . ?
C62_1 C60_2 C61_2 C66_2 3.7(18) . . . . ?
C64_1 C60_2 C61_2 C66_2 -161.0(8) . . . . ?
C62_1 C60_2 C61_2 C66_1 173(2) . . . . ?
C64_1 C60_2 C61_2 C66_1 8.6(15) . . . . ?
C62_1 C60_2 C61_2 C64_1 165(2) . . . . ?
C62_2 C66_1 C61_2 C62_1 -150(4) . . . . ?
C63_2 C66_1 C61_2 C62_1 -53(5) . . . . ?
C65_1 C66_1 C61_2 C62_1 159(4) . . . . ?
C61_1 C66_1 C61_2 C62_1 -18(4) . . . . ?
C64_2 C66_1 C61_2 C62_1 -23(4) . . . . ?
C62_2 C66_1 C61_2 C61_1 -131.9(10) . . . . ?
C63_2 C66_1 C61_2 C61_1 -34.7(14) . . . . ?
C65_1 C66_1 C61_2 C61_1 176.9(7) . . . . ?
C64_2 C66_1 C61_2 C61_1 -5.6(8) . . . . ?
C62_2 C66_1 C61_2 C63_1 55.6(17) . . . . ?
C63_2 C66_1 C61_2 C63_1 152.8(13) . . . . ?
C65_1 C66_1 C61_2 C63_1 4.3(9) . . . . ?
C61_1 C66_1 C61_2 C63_1 -172.5(16) . . . . ?
C64_2 C66_1 C61_2 C63_1 -178.1(11) . . . . ?
C62_2 C66_1 C61_2 C60_2 45.4(19) . . . . ?
C63_2 C66_1 C61_2 C60_2 142.6(13) . . . . ?
C65_1 C66_1 C61_2 C60_2 -5.9(13) . . . . ?
C61_1 C66_1 C61_2 C60_2 177.3(17) . . . . ?
C64_2 C66_1 C61_2 C60_2 171.7(12) . . . . ?
C63_2 C66_1 C61_2 C62_2 97.2(16) . . . . ?
C65_1 C66_1 C61_2 C62_2 -51.2(11) . . . . ?
C61_1 C66_1 C61_2 C62_2 131.9(10) . . . . ?
C64_2 C66_1 C61_2 C62_2 126.3(12) . . . . ?
C62_2 C66_1 C61_2 C66_2 -143.3(8) . . . . ?
C63_2 C66_1 C61_2 C66_2 -46.1(12) . . . . ?
C65_1 C66_1 C61_2 C66_2 165.5(5) . . . . ?
C61_1 C66_1 C61_2 C66_2 -11.4(7) . . . . ?
C64_2 C66_1 C61_2 C66_2 -17.0(5) . . . . ?
C62_2 C66_1 C61_2 C64_1 52.5(12) . . . . ?
C63_2 C66_1 C61_2 C64_1 149.7(11) . . . . ?
C65_1 C66_1 C61_2 C64_1 1.3(3) . . . . ?
C61_1 C66_1 C61_2 C64_1 -175.6(10) . . . . ?
C64_2 C66_1 C61_2 C64_1 178.8(6) . . . . ?
C63_2 C66_1 C62_2 C65_1 140.2(10) . . . . ?
C61_1 C66_1 C62_2 C65_1 -146.1(9) . . . . ?
C61_2 C66_1 C62_2 C65_1 -118.3(11) . . . . ?
C64_2 C66_1 C62_2 C65_1 -179.6(5) . . . . ?
C63_2 C66_1 C62_2 C61_1 -73.7(14) . . . . ?
C65_1 C66_1 C62_2 C61_1 146.1(9) . . . . ?
C61_2 C66_1 C62_2 C61_1 27.8(6) . . . . ?
C64_2 C66_1 C62_2 C61_1 -33.5(11) . . . . ?
C65_1 C66_1 C62_2 C63_2 -140.2(10) . . . . ?
C61_1 C66_1 C62_2 C63_2 73.7(14) . . . . ?
C61_2 C66_1 C62_2 C63_2 101.6(14) . . . . ?
C64_2 C66_1 C62_2 C63_2 40.2(7) . . . . ?
C63_2 C66_1 C62_2 C61_2 -101.6(14) . . . . ?
C65_1 C66_1 C62_2 C61_2 118.3(11) . . . . ?
C61_1 C66_1 C62_2 C61_2 -27.8(6) . . . . ?
C64_2 C66_1 C62_2 C61_2 -61.4(12) . . . . ?
C63_2 C66_1 C62_2 C64_1 167.6(8) . . . . ?
C65_1 C66_1 C62_2 C64_1 27.5(6) . . . . ?
C61_1 C66_1 C62_2 C64_1 -118.6(13) . . . . ?
C61_2 C66_1 C62_2 C64_1 -90.8(14) . . . . ?
C64_2 C66_1 C62_2 C64_1 -152.2(7) . . . . ?
C63_2 C66_1 C62_2 C62_1 -97.4(15) . . . . ?
C65_1 C66_1 C62_2 C62_1 122.4(12) . . . . ?
C61_1 C66_1 C62_2 C62_1 -23.7(5) . . . . ?
C61_2 C66_1 C62_2 C62_1 4.2(5) . . . . ?
C64_2 C66_1 C62_2 C62_1 -57.2(13) . . . . ?
C64_1 C65_1 C62_2 C66_1 148.9(9) . . . . ?
C64_1 C65_1 C62_2 C61_1 83.8(16) . . . . ?
C66_1 C65_1 C62_2 C61_1 -65.0(14) . . . . ?
C64_1 C65_1 C62_2 C63_2 173.1(6) . . . . ?
C66_1 C65_1 C62_2 C63_2 24.2(7) . . . . ?
C64_1 C65_1 C62_2 C61_2 28.2(7) . . . . ?
C66_1 C65_1 C62_2 C61_2 -120.6(12) . . . . ?
C66_1 C65_1 C62_2 C64_1 -148.9(9) . . . . ?
C64_1 C65_1 C62_2 C62_1 28.1(8) . . . . ?
C66_1 C65_1 C62_2 C62_1 -120.7(15) . . . . ?
C61_2 C61_1 C62_2 C66_1 -147.0(8) . . . . ?
C66_2 C61_1 C62_2 C66_1 -153.5(13) . . . . ?
C62_1 C61_1 C62_2 C66_1 -150.5(8) . . . . ?
C60_1 C61_1 C62_2 C66_1 49(3) . . . . ?
C65_2 C61_1 C62_2 C66_1 50(3) . . . . ?
C63_2 C61_1 C62_2 C66_1 36.7(10) . . . . ?
C64_2 C61_1 C62_2 C66_1 39.1(12) . . . . ?
C61_2 C61_1 C62_2 C65_1 -80.3(17) . . . . ?
C66_2 C61_1 C62_2 C65_1 -87(2) . . . . ?
C62_1 C61_1 C62_2 C65_1 -83.8(16) . . . . ?
C66_1 C61_1 C62_2 C65_1 66.7(15) . . . . ?
C60_1 C61_1 C62_2 C65_1 115(2) . . . . ?
C65_2 C61_1 C62_2 C65_1 117(2) . . . . ?
C63_2 C61_1 C62_2 C65_1 103.5(16) . . . . ?
C64_2 C61_1 C62_2 C65_1 105.9(16) . . . . ?
C61_2 C61_1 C62_2 C63_2 176.3(6) . . . . ?
C66_2 C61_1 C62_2 C63_2 169.8(16) . . . . ?
C62_1 C61_1 C62_2 C63_2 172.7(5) . . . . ?
C66_1 C61_1 C62_2 C63_2 -36.7(10) . . . . ?
C60_1 C61_1 C62_2 C63_2 12(2) . . . . ?
C65_2 C61_1 C62_2 C63_2 13(2) . . . . ?
C64_2 C61_1 C62_2 C63_2 2.4(4) . . . . ?
C66_2 C61_1 C62_2 C61_2 -6.5(10) . . . . ?
C62_1 C61_1 C62_2 C61_2 -3.5(7) . . . . ?
C66_1 C61_1 C62_2 C61_2 147.0(8) . . . . ?
C60_1 C61_1 C62_2 C61_2 -164(2) . . . . ?
C65_2 C61_1 C62_2 C61_2 -163(3) . . . . ?
C63_2 C61_1 C62_2 C61_2 -176.3(6) . . . . ?
C64_2 C61_1 C62_2 C61_2 -173.9(10) . . . . ?
C61_2 C61_1 C62_2 C64_1 -23.2(12) . . . . ?
C66_2 C61_1 C62_2 C64_1 -30(2) . . . . ?
C62_1 C61_1 C62_2 C64_1 -26.7(8) . . . . ?
C66_1 C61_1 C62_2 C64_1 123.8(14) . . . . ?
C60_1 C61_1 C62_2 C64_1 172.6(17) . . . . ?
C65_2 C61_1 C62_2 C64_1 173.8(19) . . . . ?
C63_2 C61_1 C62_2 C64_1 160.5(8) . . . . ?
C64_2 C61_1 C62_2 C64_1 162.9(7) . . . . ?
C61_2 C61_1 C62_2 C62_1 3.5(7) . . . . ?
C66_2 C61_1 C62_2 C62_1 -2.9(16) . . . . ?
C66_1 C61_1 C62_2 C62_1 150.5(8) . . . . ?
C60_1 C61_1 C62_2 C62_1 -161(2) . . . . ?
C65_2 C61_1 C62_2 C62_1 -159(2) . . . . ?
C63_2 C61_1 C62_2 C62_1 -172.7(5) . . . . ?
C64_2 C61_1 C62_2 C62_1 -170.3(7) . . . . ?
C62_1 C61_2 C62_2 C66_1 81(7) . . . . ?
C61_1 C61_2 C62_2 C66_1 37.9(8) . . . . ?
C63_1 C61_2 C62_2 C66_1 -131.2(14) . . . . ?
C60_2 C61_2 C62_2 C66_1 -143.1(15) . . . . ?
C66_2 C61_2 C62_2 C66_1 42.0(10) . . . . ?
C64_1 C61_2 C62_2 C66_1 -121.2(13) . . . . ?
C62_1 C61_2 C62_2 C65_1 -179(100) . . . . ?
C61_1 C61_2 C62_2 C65_1 138.0(13) . . . . ?
C63_1 C61_2 C62_2 C65_1 -31.2(9) . . . . ?
C60_2 C61_2 C62_2 C65_1 -43.1(11) . . . . ?
C66_2 C61_2 C62_2 C65_1 142.1(9) . . . . ?
C66_1 C61_2 C62_2 C65_1 100.1(15) . . . . ?
C64_1 C61_2 C62_2 C65_1 -21.1(5) . . . . ?
C62_1 C61_2 C62_2 C61_1 43(7) . . . . ?
C63_1 C61_2 C62_2 C61_1 -169.2(14) . . . . ?
C60_2 C61_2 C62_2 C61_1 178.9(14) . . . . ?
C66_2 C61_2 C62_2 C61_1 4.1(7) . . . . ?
C66_1 C61_2 C62_2 C61_1 -37.9(8) . . . . ?
C64_1 C61_2 C62_2 C61_1 -159.2(11) . . . . ?
C62_1 C61_2 C62_2 C63_2 39(7) . . . . ?
C61_1 C61_2 C62_2 C63_2 -4.1(7) . . . . ?
C63_1 C61_2 C62_2 C63_2 -173.3(10) . . . . ?
C60_2 C61_2 C62_2 C63_2 174.8(10) . . . . ?
C66_2 C61_2 C62_2 C63_2 0.0 . . . . ?
C66_1 C61_2 C62_2 C63_2 -42.0(10) . . . . ?
C64_1 C61_2 C62_2 C63_2 -163.3(7) . . . . ?
C62_1 C61_2 C62_2 C64_1 -158(8) . . . . ?
C61_1 C61_2 C62_2 C64_1 159.2(11) . . . . ?
C63_1 C61_2 C62_2 C64_1 -10.0(5) . . . . ?
C60_2 C61_2 C62_2 C64_1 -21.9(10) . . . . ?
C66_2 C61_2 C62_2 C64_1 163.3(7) . . . . ?
C66_1 C61_2 C62_2 C64_1 121.2(13) . . . . ?
C61_1 C61_2 C62_2 C62_1 -43(7) . . . . ?
C63_1 C61_2 C62_2 C62_1 147(8) . . . . ?
C60_2 C61_2 C62_2 C62_1 136(8) . . . . ?
C66_2 C61_2 C62_2 C62_1 -39(7) . . . . ?
C66_1 C61_2 C62_2 C62_1 -81(7) . . . . ?
C64_1 C61_2 C62_2 C62_1 158(8) . . . . ?
C65_1 C64_1 C62_2 C66_1 -38.7(10) . . . . ?
C63_1 C64_1 C62_2 C66_1 124.6(14) . . . . ?
C60_2 C64_1 C62_2 C66_1 132.0(16) . . . . ?
C61_2 C64_1 C62_2 C66_1 115.4(14) . . . . ?
C63_1 C64_1 C62_2 C65_1 163.3(5) . . . . ?
C60_2 C64_1 C62_2 C65_1 170.7(10) . . . . ?
C61_2 C64_1 C62_2 C65_1 154.1(6) . . . . ?
C65_1 C64_1 C62_2 C61_1 -136.3(12) . . . . ?
C63_1 C64_1 C62_2 C61_1 27.0(8) . . . . ?
C60_2 C64_1 C62_2 C61_1 34.4(12) . . . . ?
C61_2 C64_1 C62_2 C61_1 17.8(9) . . . . ?
C65_1 C64_1 C62_2 C63_2 -18.1(14) . . . . ?
C63_1 C64_1 C62_2 C63_2 145.3(17) . . . . ?
C60_2 C64_1 C62_2 C63_2 152.6(16) . . . . ?
C61_2 C64_1 C62_2 C63_2 136.0(15) . . . . ?
C65_1 C64_1 C62_2 C61_2 -154.1(6) . . . . ?
C63_1 C64_1 C62_2 C61_2 9.3(5) . . . . ?
C60_2 C64_1 C62_2 C61_2 16.6(8) . . . . ?
C65_1 C64_1 C62_2 C62_1 -155.5(7) . . . . ?
C63_1 C64_1 C62_2 C62_1 7.8(2) . . . . ?
C60_2 C64_1 C62_2 C62_1 15.2(10) . . . . ?
C61_2 C64_1 C62_2 C62_1 -1.4(5) . . . . ?
C65_1 C66_1 C63_2 C62_2 73.7(15) . . . . ?
C61_1 C66_1 C63_2 C62_2 -63.2(13) . . . . ?
C61_2 C66_1 C63_2 C62_2 -43.8(8) . . . . ?
C64_2 C66_1 C63_2 C62_2 -98.2(15) . . . . ?
C62_2 C66_1 C63_2 C64_2 98.2(15) . . . . ?
C65_1 C66_1 C63_2 C64_2 171.9(8) . . . . ?
C61_1 C66_1 C63_2 C64_2 34.9(7) . . . . ?
C61_2 C66_1 C63_2 C64_2 54.3(12) . . . . ?
C62_2 C66_1 C63_2 C61_1 63.2(13) . . . . ?
C65_1 C66_1 C63_2 C61_1 136.9(11) . . . . ?
C61_2 C66_1 C63_2 C61_1 19.4(8) . . . . ?
C64_2 C66_1 C63_2 C61_1 -34.9(7) . . . . ?
C65_1 C62_2 C63_2 C66_1 -43.7(12) . . . . ?
C61_1 C62_2 C63_2 C66_1 96.8(17) . . . . ?
C61_2 C62_2 C63_2 C66_1 100.0(16) . . . . ?
C64_1 C62_2 C63_2 C66_1 -29.4(18) . . . . ?
C62_1 C62_2 C63_2 C66_1 102.6(17) . . . . ?
C66_1 C62_2 C63_2 C64_2 -100.0(16) . . . . ?
C65_1 C62_2 C63_2 C64_2 -143.7(9) . . . . ?
C61_1 C62_2 C63_2 C64_2 -3.2(5) . . . . ?
C61_2 C62_2 C63_2 C64_2 0.0 . . . . ?
C64_1 C62_2 C63_2 C64_2 -129.4(18) . . . . ?
C62_1 C62_2 C63_2 C64_2 2.6(6) . . . . ?
C66_1 C62_2 C63_2 C61_1 -96.8(17) . . . . ?
C65_1 C62_2 C63_2 C61_1 -140.5(12) . . . . ?
C61_2 C62_2 C63_2 C61_1 3.2(5) . . . . ?
C64_1 C62_2 C63_2 C61_1 -126.2(19) . . . . ?
C62_1 C62_2 C63_2 C61_1 5.8(4) . . . . ?
C61_2 C61_1 C63_2 C66_1 -39.4(15) . . . . ?
C66_2 C61_1 C63_2 C66_1 164(2) . . . . ?
C62_2 C61_1 C63_2 C66_1 -35.0(10) . . . . ?
C62_1 C61_1 C63_2 C66_1 -48.7(15) . . . . ?
C60_1 C61_1 C63_2 C66_1 151.1(10) . . . . ?
C65_2 C61_1 C63_2 C66_1 150.1(8) . . . . ?
C64_2 C61_1 C63_2 C66_1 147.9(8) . . . . ?
C61_2 C61_1 C63_2 C62_2 -4.3(7) . . . . ?
C66_2 C61_1 C63_2 C62_2 -161(3) . . . . ?
C62_1 C61_1 C63_2 C62_2 -13.7(8) . . . . ?
C66_1 C61_1 C63_2 C62_2 35.0(10) . . . . ?
C60_1 C61_1 C63_2 C62_2 -173.8(11) . . . . ?
C65_2 C61_1 C63_2 C62_2 -174.8(8) . . . . ?
C64_2 C61_1 C63_2 C62_2 -177.0(5) . . . . ?
C61_2 C61_1 C63_2 C64_2 172.7(12) . . . . ?
C66_2 C61_1 C63_2 C64_2 16(3) . . . . ?
C62_2 C61_1 C63_2 C64_2 177.0(5) . . . . ?
C62_1 C61_1 C63_2 C64_2 163.3(11) . . . . ?
C66_1 C61_1 C63_2 C64_2 -147.9(8) . . . . ?
C60_1 C61_1 C63_2 C64_2 3.2(10) . . . . ?
C65_2 C61_1 C63_2 C64_2 2.2(4) . . . . ?
C61_1 C60_1 C64_2 C63_2 4.6(14) . . . . ?
C66_2 C60_1 C64_2 C63_2 4(3) . . . . ?
C61_1 C60_1 C64_2 C65_2 -142(25) . . . . ?
C66_2 C60_1 C64_2 C65_2 -143(26) . . . . ?
C66_2 C60_1 C64_2 C61_1 -1.0(17) . . . . ?
C61_1 C60_1 C64_2 C66_1 -9.0(9) . . . . ?
C66_2 C60_1 C64_2 C66_1 -10(2) . . . . ?
C66_1 C63_2 C64_2 C60_1 -36.9(17) . . . . ?
C62_2 C63_2 C64_2 C60_1 -1.7(14) . . . . ?
C61_1 C63_2 C64_2 C60_1 -4.4(13) . . . . ?
C66_1 C63_2 C64_2 C65_2 -35.3(9) . . . . ?
C62_2 C63_2 C64_2 C65_2 0.0 . . . . ?
C61_1 C63_2 C64_2 C65_2 -2.7(4) . . . . ?
C66_1 C63_2 C64_2 C61_1 -32.5(7) . . . . ?
C62_2 C63_2 C64_2 C61_1 2.7(4) . . . . ?
C62_2 C63_2 C64_2 C66_1 35.3(9) . . . . ?
C61_1 C63_2 C64_2 C66_1 32.5(7) . . . . ?
C66_2 C61_1 C64_2 C60_1 1.0(16) . . . . ?
C62_2 C61_1 C64_2 C60_1 172.7(15) . . . . ?
C62_1 C61_1 C64_2 C60_1 21(2) . . . . ?
C66_1 C61_1 C64_2 C60_1 -167.0(13) . . . . ?
C65_2 C61_1 C64_2 C60_1 -1.9(15) . . . . ?
C63_2 C61_1 C64_2 C60_1 175.3(14) . . . . ?
C66_2 C61_1 C64_2 C63_2 -174.4(9) . . . . ?
C62_2 C61_1 C64_2 C63_2 -2.6(4) . . . . ?
C62_1 C61_1 C64_2 C63_2 -154.7(17) . . . . ?
C66_1 C61_1 C64_2 C63_2 17.6(5) . . . . ?
C60_1 C61_1 C64_2 C63_2 -175.3(14) . . . . ?
C65_2 C61_1 C64_2 C63_2 -177.3(4) . . . . ?
C66_2 C61_1 C64_2 C65_2 2.9(5) . . . . ?
C62_2 C61_1 C64_2 C65_2 174.6(9) . . . . ?
C62_1 C61_1 C64_2 C65_2 22.6(15) . . . . ?
C66_1 C61_1 C64_2 C65_2 -165.1(5) . . . . ?
C60_1 C61_1 C64_2 C65_2 1.9(15) . . . . ?
C63_2 C61_1 C64_2 C65_2 177.3(4) . . . . ?
C66_2 C61_1 C64_2 C66_1 168.0(9) . . . . ?
C62_2 C61_1 C64_2 C66_1 -20.2(7) . . . . ?
C62_1 C61_1 C64_2 C66_1 -172.3(15) . . . . ?
C60_1 C61_1 C64_2 C66_1 167.0(13) . . . . ?
C65_2 C61_1 C64_2 C66_1 165.1(5) . . . . ?
C63_2 C61_1 C64_2 C66_1 -17.6(5) . . . . ?
C60_1 C64_2 C65_2 C66_2 34(24) . . . . ?
C63_2 C64_2 C65_2 C66_2 0.0 . . . . ?
C61_1 C64_2 C65_2 C66_2 -2.8(5) . . . . ?
C66_1 C64_2 C65_2 C66_2 -13.1(4) . . . . ?
C60_1 C64_2 C65_2 C61_1 37(24) . . . . ?
C63_2 C64_2 C65_2 C61_1 2.8(5) . . . . ?
C66_1 C64_2 C65_2 C61_1 -10.3(4) . . . . ?
C61_2 C61_1 C65_2 C66_2 5.0(8) . . . . ?
C62_2 C61_1 C65_2 C66_2 163(3) . . . . ?
C62_1 C61_1 C65_2 C66_2 5.2(6) . . . . ?
C66_1 C61_1 C65_2 C66_2 -163.8(11) . . . . ?
C60_1 C61_1 C65_2 C66_2 168(7) . . . . ?
C63_2 C61_1 C65_2 C66_2 174.7(9) . . . . ?
C64_2 C61_1 C65_2 C66_2 176.8(5) . . . . ?
C61_2 C61_1 C65_2 C64_2 -171.8(13) . . . . ?
C66_2 C61_1 C65_2 C64_2 -176.8(5) . . . . ?
C62_2 C61_1 C65_2 C64_2 -13(2) . . . . ?
C62_1 C61_1 C65_2 C64_2 -171.6(5) . . . . ?
C66_1 C61_1 C65_2 C64_2 19.3(7) . . . . ?
C60_1 C61_1 C65_2 C64_2 -9(7) . . . . ?
C63_2 C61_1 C65_2 C64_2 -2.2(4) . . . . ?
C61_2 C62_1 C66_2 C61_1 5(2) . . . . ?
C63_1 C62_1 C66_2 C61_1 85(3) . . . . ?
C62_2 C62_1 C66_2 C61_1 -1.6(9) . . . . ?
C61_2 C62_1 C66_2 C65_2 15(3) . . . . ?
C61_1 C62_1 C66_2 C65_2 10.0(10) . . . . ?
C63_1 C62_1 C66_2 C65_2 95(3) . . . . ?
C62_2 C62_1 C66_2 C65_2 8.3(18) . . . . ?
C61_1 C62_1 C66_2 C61_2 -5(2) . . . . ?
C63_1 C62_1 C66_2 C61_2 80(3) . . . . ?
C62_2 C62_1 C66_2 C61_2 -6.6(14) . . . . ?
C61_2 C62_1 C66_2 C60_1 15(3) . . . . ?
C61_1 C62_1 C66_2 C60_1 10.2(15) . . . . ?
C63_1 C62_1 C66_2 C60_1 95(3) . . . . ?
C62_2 C62_1 C66_2 C60_1 9(2) . . . . ?
C61_2 C61_1 C66_2 C62_1 -2.5(12) . . . . ?
C62_2 C61_1 C66_2 C62_1 4(2) . . . . ?
C66_1 C61_1 C66_2 C62_1 -57(3) . . . . ?
C60_1 C61_1 C66_2 C62_1 171.7(12) . . . . ?
C65_2 C61_1 C66_2 C62_1 173.6(7) . . . . ?
C63_2 C61_1 C66_2 C62_1 158(2) . . . . ?
C64_2 C61_1 C66_2 C62_1 170.9(6) . . . . ?
C61_2 C61_1 C66_2 C65_2 -176.1(6) . . . . ?
C62_2 C61_1 C66_2 C65_2 -169.7(17) . . . . ?
C62_1 C61_1 C66_2 C65_2 -173.6(7) . . . . ?
C66_1 C61_1 C66_2 C65_2 130(3) . . . . ?
C60_1 C61_1 C66_2 C65_2 -1.9(11) . . . . ?
C63_2 C61_1 C66_2 C65_2 -16(3) . . . . ?
C64_2 C61_1 C66_2 C65_2 -2.6(4) . . . . ?
C62_2 C61_1 C66_2 C61_2 6.4(10) . . . . ?
C62_1 C61_1 C66_2 C61_2 2.5(12) . . . . ?
C66_1 C61_1 C66_2 C61_2 -54(2) . . . . ?
C60_1 C61_1 C66_2 C61_2 174.2(11) . . . . ?
C65_2 C61_1 C66_2 C61_2 176.1(6) . . . . ?
C63_2 C61_1 C66_2 C61_2 161(3) . . . . ?
C64_2 C61_1 C66_2 C61_2 173.5(11) . . . . ?
C61_2 C61_1 C66_2 C60_1 -174.2(11) . . . . ?
C62_2 C61_1 C66_2 C60_1 -167.8(18) . . . . ?
C62_1 C61_1 C66_2 C60_1 -171.7(12) . . . . ?
C66_1 C61_1 C66_2 C60_1 132(3) . . . . ?
C65_2 C61_1 C66_2 C60_1 1.9(11) . . . . ?
C63_2 C61_1 C66_2 C60_1 -14(3) . . . . ?
C64_2 C61_1 C66_2 C60_1 -0.7(12) . . . . ?
C64_2 C65_2 C66_2 C62_1 -6.6(14) . . . . ?
C61_1 C65_2 C66_2 C62_1 -10.0(10) . . . . ?
C64_2 C65_2 C66_2 C61_1 3.4(6) . . . . ?
C64_2 C65_2 C66_2 C61_2 0.0 . . . . ?
C61_1 C65_2 C66_2 C61_2 -3.4(6) . . . . ?
C64_2 C65_2 C66_2 C60_1 -8(6) . . . . ?
C61_1 C65_2 C66_2 C60_1 -11(6) . . . . ?
C61_1 C61_2 C66_2 C62_1 174(3) . . . . ?
C63_1 C61_2 C66_2 C62_1 -19.3(13) . . . . ?
C60_2 C61_2 C66_2 C62_1 -5(2) . . . . ?
C62_2 C61_2 C66_2 C62_1 170(2) . . . . ?
C66_1 C61_2 C66_2 C62_1 -176(2) . . . . ?
C64_1 C61_2 C66_2 C62_1 -89(3) . . . . ?
C62_1 C61_2 C66_2 C61_1 -174(3) . . . . ?
C63_1 C61_2 C66_2 C61_1 166.8(17) . . . . ?
C60_2 C61_2 C66_2 C61_1 -178.4(15) . . . . ?
C62_2 C61_2 C66_2 C61_1 -4.3(7) . . . . ?
C66_1 C61_2 C66_2 C61_1 9.8(6) . . . . ?
C64_1 C61_2 C66_2 C61_1 97(2) . . . . ?
C62_1 C61_2 C66_2 C65_2 -170(2) . . . . ?
C61_1 C61_2 C66_2 C65_2 4.3(7) . . . . ?
C63_1 C61_2 C66_2 C65_2 171.1(13) . . . . ?
C60_2 C61_2 C66_2 C65_2 -174.2(12) . . . . ?
C62_2 C61_2 C66_2 C65_2 0.0 . . . . ?
C66_1 C61_2 C66_2 C65_2 14.1(4) . . . . ?
C64_1 C61_2 C66_2 C65_2 101.7(19) . . . . ?
C62_1 C61_2 C66_2 C60_1 -168(3) . . . . ?
C61_1 C61_2 C66_2 C60_1 5.5(11) . . . . ?
C63_1 C61_2 C66_2 C60_1 172.4(14) . . . . ?
C60_2 C61_2 C66_2 C60_1 -172.9(14) . . . . ?
C62_2 C61_2 C66_2 C60_1 1.2(10) . . . . ?
C66_1 C61_2 C66_2 C60_1 15.3(12) . . . . ?
C64_1 C61_2 C66_2 C60_1 103(2) . . . . ?
C64_2 C60_1 C66_2 C62_1 -10(4) . . . . ?
C61_1 C60_1 C66_2 C62_1 -11.0(16) . . . . ?
C64_2 C60_1 C66_2 C61_1 1(2) . . . . ?
C64_2 C60_1 C66_2 C65_2 169(9) . . . . ?
C61_1 C60_1 C66_2 C65_2 168(7) . . . . ?
C64_2 C60_1 C66_2 C61_2 -3(3) . . . . ?
C61_1 C60_1 C66_2 C61_2 -4.7(9) . . . . ?
N1 C1 B1 C21 131.8(4) . . . . ?
C6 C1 B1 C21 -49.1(6) . . . . ?
N1 C1 B1 B2 -89.1(5) . . . . ?
C6 C1 B1 B2 90.0(5) . . . . ?
N1 C1 B1 S1 -16.7(6) . . . . ?
C6 C1 B1 S1 162.4(3) . . . . ?
B2 S1 B1 C21 103.8(4) . . . . ?
B2 S1 B1 C1 -107.4(4) . . . . ?
N3 C31 B2 C51 133.8(4) . . . . ?
C36 C31 B2 C51 -47.9(6) . . . . ?
N3 C31 B2 B1 -86.6(5) . . . . ?
C36 C31 B2 B1 91.7(5) . . . . ?
N3 C31 B2 S1 -16.5(6) . . . . ?
C36 C31 B2 S1 161.8(3) . . . . ?
C21 B1 B2 C51 145.1(4) . . . . ?
C1 B1 B2 C51 4.7(6) . . . . ?
S1 B1 B2 C51 -107.6(4) . . . . ?
C21 B1 B2 C31 4.6(6) . . . . ?
C1 B1 B2 C31 -135.7(4) . . . . ?
S1 B1 B2 C31 111.9(4) . . . . ?
C21 B1 B2 S1 -107.3(4) . . . . ?
C1 B1 B2 S1 112.4(4) . . . . ?
B1 S1 B2 C51 105.4(4) . . . . ?
B1 S1 B2 C31 -104.1(4) . . . . ?

_refine_diff_density_max         0.467
_refine_diff_density_min         -0.366
_refine_diff_density_rms         0.060

_shelx_res_file                  
;

    MonoclinP_a.res created by SHELXL-2014/7


TITL MonoclinP_a.res in P2(1)/c
REM Old TITL MonoclinP in P2(1)/c

REM SHELXT solution in P2(1)/c
REM R1 0.258,  Rweak 0.024,  Alpha 0.062,  Orientation as input
REM Formula found by SHELXT:  C50 N5 S

CELL  0.71073  18.9656  13.0369  18.8162   90.000   97.143   90.000
ZERR    4.000   0.0044   0.0028   0.0045    0.000    0.010    0.000
LATT  1
SYMM -X, 1/2+Y, 1/2-Z
SFAC C H B N S
UNIT 196 280 8 16 4
TEMP -173
SIZE 0.214 0.23 0.55
L.S. 6
BOND $H
ACTA 52
CONF
shel 999 0.82
OMIT  1   0   0
OMIT    -1   0   2
LIST 4
FMAP 2
PLAN 20
TWIN
WGHT    0.088800
EXTI    0.003162
BASF   0.63478
FVAR       0.42826   0.55984
S1    5    0.175967    0.484798    0.443150    11.00000    0.03764    0.02736 =
         0.03155    0.00032    0.01233    0.00079
N1    4    0.213321    0.697723    0.542088    11.00000    0.04586    0.03629 =
         0.02588   -0.00291   -0.00046    0.01461
N2    4    0.240049    0.648135    0.293204    11.00000    0.08929    0.03587 =
         0.03568    0.00276    0.01431   -0.00643
N3    4    0.276667    0.363738    0.334526    11.00000    0.03403    0.01890 =
         0.02741   -0.00288    0.00899   -0.00150
N4    4    0.341723    0.449854    0.585408    11.00000    0.07292    0.05824 =
         0.04062   -0.00626   -0.00810    0.02306
SIMU 0.003 C2 > C20
C1    1    0.251874    0.679448    0.490154    11.00000    0.03603    0.02983 =
         0.03214   -0.00222    0.00115    0.01249

C2    1    0.247649    0.778032    0.596207    11.00000    0.05732    0.05468 =
         0.04530   -0.02858   -0.01029    0.02452
C3    1    0.288272    0.723932    0.661037    11.00000    0.07949    0.08212 =
         0.04811   -0.02317   -0.01345    0.04494
AFIX 137
H3A   2    0.317907    0.773894    0.689968    11.00000   -1.50000
H3B   2    0.318509    0.670183    0.644547    11.00000   -1.50000
H3C   2    0.254394    0.693099    0.690082    11.00000   -1.50000
AFIX   0
C4    1    0.189503    0.846553    0.621566    11.00000    0.06859    0.07669 =
         0.05075   -0.03616   -0.01502    0.03284
AFIX 137
H4A   2    0.211728    0.902659    0.650948    11.00000   -1.50000
H4B   2    0.159961    0.805601    0.650030    11.00000   -1.50000
H4C   2    0.159825    0.874992    0.579855    11.00000   -1.50000
AFIX   0
C5    1    0.294538    0.833134    0.550855    11.00000    0.05302    0.04746 =
         0.05817   -0.02692   -0.00893    0.01306
AFIX  23
H5A   2    0.337470    0.859354    0.580620    11.00000   -1.20000
H5B   2    0.268989    0.891756    0.526073    11.00000   -1.20000
AFIX   0
C6    1    0.315079    0.754640    0.496255    11.00000    0.04542    0.03749 =
         0.06008   -0.02405   -0.00425    0.00683
C7    1    0.322974    0.807018    0.424599    11.00000    0.05211    0.02932 =
         0.07878   -0.01031    0.00930   -0.00598
AFIX 137
H7A   2    0.357846    0.862613    0.432505    11.00000   -1.50000
H7B   2    0.276997    0.835181    0.404088    11.00000   -1.50000
H7C   2    0.339118    0.756696    0.391461    11.00000   -1.50000
AFIX   0
C8    1    0.385720    0.700589    0.523101    11.00000    0.04141    0.04760 =
         0.07485   -0.03198   -0.00413    0.00525
AFIX 137
H8A   2    0.424448    0.750837    0.527414    11.00000   -1.50000
H8B   2    0.395205    0.647080    0.488960    11.00000   -1.50000
H8C   2    0.382397    0.669501    0.569988    11.00000   -1.50000
AFIX   0

C9    1    0.139014    0.668229    0.543172    11.00000    0.06315    0.03189 =
         0.04224    0.00707    0.02915    0.01728
C10   1    0.118441    0.597054    0.592095    11.00000    0.08486    0.04654 =
         0.05320    0.01435    0.03776    0.02483
C11   1    0.169728    0.532299    0.640457    11.00000    0.11000    0.06066 =
         0.04683    0.02139    0.04068    0.03630
AFIX  13
H11   2    0.219189    0.548553    0.630822    11.00000   -1.20000
AFIX   0
C12   1    0.155622    0.416889    0.626410    11.00000    0.13446    0.07213 =
         0.06033    0.03128    0.04629    0.04290
AFIX 137
H12A  2    0.193197    0.376538    0.653896    11.00000   -1.50000
H12B  2    0.155185    0.402599    0.575224    11.00000   -1.50000
H12C  2    0.109536    0.398334    0.641201    11.00000   -1.50000
AFIX   0
C13   1    0.163536    0.554682    0.721041    11.00000    0.15702    0.09782 =
         0.05564    0.02653    0.05341    0.04790
AFIX 137
H13A  2    0.201852    0.519239    0.751164    11.00000   -1.50000
H13B  2    0.117513    0.530141    0.732733    11.00000   -1.50000
H13C  2    0.167361    0.628701    0.729759    11.00000   -1.50000
AFIX   0
C14   1    0.045224    0.583569    0.592024    11.00000    0.08290    0.05322 =
         0.07191    0.01957    0.04503    0.01310
AFIX  43
H14   2    0.029196    0.535763    0.624583    11.00000   -1.20000
AFIX   0
C15   1   -0.004203    0.636269    0.547091    11.00000    0.07012    0.05374 =
         0.08496    0.01222    0.03911    0.01364
AFIX  43
H15   2   -0.053437    0.625327    0.549104    11.00000   -1.20000
AFIX   0
C16   1    0.017286    0.704230    0.499629    11.00000    0.05819    0.04078 =
         0.07225    0.00912    0.02900    0.01270
AFIX  43
H16   2   -0.017387    0.740106    0.468289    11.00000   -1.20000
AFIX   0
C17   1    0.088716    0.722506    0.495830    11.00000    0.05178    0.02968 =
         0.05243    0.00668    0.02217    0.01110
C18   1    0.106380    0.798160    0.440037    11.00000    0.04899    0.03102 =
         0.05374    0.00799    0.00584    0.00550
AFIX  13
H18   2    0.159123    0.807395    0.445591    11.00000   -1.20000
AFIX   0
C19   1    0.083057    0.755596    0.365325    11.00000    0.05930    0.05227 =
         0.05046    0.00621    0.00273    0.01752
AFIX 137
H19A  2    0.099472    0.801313    0.329438    11.00000   -1.50000
H19B  2    0.031101    0.750889    0.357438    11.00000   -1.50000
H19C  2    0.103609    0.687231    0.361082    11.00000   -1.50000
AFIX   0
C20   1    0.071997    0.904131    0.446302    11.00000    0.06792    0.03189 =
         0.07846    0.00289   -0.01700    0.00337
AFIX 137
H20A  2    0.081984    0.947393    0.406148    11.00000   -1.50000
H20B  2    0.091606    0.936404    0.491515    11.00000   -1.50000
H20C  2    0.020499    0.896100    0.445233    11.00000   -1.50000
AFIX   0
C21   1    0.239436    0.628040    0.352516    11.00000    0.04852    0.02181 =
         0.03044   -0.00126    0.00569    0.00222
C31   1    0.309711    0.419431    0.386966    11.00000    0.03163    0.01816 =
         0.02986   -0.00085    0.00803    0.00195
C32   1    0.322835    0.336659    0.275205    11.00000    0.03667    0.03474 =
         0.03648   -0.00835    0.01623   -0.00079
C33   1    0.308007    0.229450    0.246614    11.00000    0.05207    0.05138 =
         0.06175   -0.02739    0.01732    0.00318
AFIX 137
H33A  2    0.338167    0.215102    0.209116    11.00000   -1.50000
H33B  2    0.257929    0.223940    0.226565    11.00000   -1.50000
H33C  2    0.318309    0.179793    0.285625    11.00000   -1.50000
AFIX   0
C34   1    0.311430    0.413308    0.213417    11.00000    0.05047    0.06500 =
         0.02940    0.00130    0.01459   -0.00148
AFIX 137
H34A  2    0.351624    0.409897    0.185423    11.00000   -1.50000
H34B  2    0.307904    0.482744    0.232615    11.00000   -1.50000
H34C  2    0.267447    0.396447    0.182583    11.00000   -1.50000
AFIX   0
C35   1    0.395766    0.348581    0.317641    11.00000    0.04011    0.04104 =
         0.04497   -0.00877    0.01244    0.00741
AFIX  23
H35A  2    0.430706    0.371279    0.285967    11.00000   -1.20000
H35B  2    0.411972    0.282511    0.339921    11.00000   -1.20000
AFIX   0
C36   1    0.388365    0.429593    0.375566    11.00000    0.03156    0.03667 =
         0.04115   -0.00957    0.00992    0.00014
C37   1    0.438119    0.404444    0.443348    11.00000    0.03608    0.07928 =
         0.05845   -0.02254   -0.00073    0.01348
AFIX 137
H37A  2    0.487167    0.401479    0.432113    11.00000   -1.50000
H37B  2    0.424996    0.337940    0.462129    11.00000   -1.50000
H37C  2    0.434170    0.457750    0.479362    11.00000   -1.50000
AFIX   0
C38   1    0.406172    0.538256    0.351412    11.00000    0.04354    0.04571 =
         0.07393   -0.01358    0.03126   -0.00700
AFIX 137
H38A  2    0.455789    0.540558    0.341893    11.00000   -1.50000
H38B  2    0.399143    0.587458    0.389275    11.00000   -1.50000
H38C  2    0.374931    0.555987    0.307679    11.00000   -1.50000
AFIX   0
C39   1    0.209573    0.309714    0.337651    11.00000    0.04200    0.02461 =
         0.02629   -0.00554    0.01292   -0.00571
C40   1    0.148218    0.334005    0.291163    11.00000    0.04234    0.02643 =
         0.02785   -0.00282    0.00859   -0.01081
C41   1    0.141288    0.424454    0.239444    11.00000    0.03514    0.03377 =
         0.02981   -0.00240    0.00567   -0.01242
AFIX  13
H41   2    0.187311    0.462801    0.245351    11.00000   -1.20000
AFIX   0
C42   1    0.082718    0.497885    0.255826    11.00000    0.03843    0.04957 =
         0.03738   -0.00012    0.00155   -0.00349
AFIX 137
H42A  2    0.083822    0.559645    0.226294    11.00000   -1.50000
H42B  2    0.090312    0.516947    0.306582    11.00000   -1.50000
H42C  2    0.036421    0.464202    0.245118    11.00000   -1.50000
AFIX   0
C43   1    0.127322    0.386807    0.161804    11.00000    0.05489    0.04881 =
         0.03385   -0.00337   -0.00090   -0.01469
AFIX 137
H43A  2    0.126137    0.445615    0.129235    11.00000   -1.50000
H43B  2    0.081587    0.350938    0.154399    11.00000   -1.50000
H43C  2    0.165310    0.339798    0.152133    11.00000   -1.50000
AFIX   0
C44   1    0.088207    0.272790    0.294363    11.00000    0.04783    0.04556 =
         0.04180   -0.00465    0.00116   -0.01724
AFIX  43
H44   2    0.045720    0.288204    0.263949    11.00000   -1.20000
AFIX   0
C45   1    0.089133    0.190582    0.340563    11.00000    0.06506    0.04356 =
         0.05462    0.00093    0.01049   -0.02619
AFIX  43
H45   2    0.048069    0.148926    0.340844    11.00000   -1.20000
AFIX   0
C46   1    0.148903    0.169373    0.385637    11.00000    0.07718    0.03221 =
         0.04866    0.00607    0.00994   -0.01671
AFIX  43
H46   2    0.148239    0.113899    0.418285    11.00000   -1.20000
AFIX   0
C47   1    0.211668    0.226453    0.385753    11.00000    0.05571    0.02338 =
         0.03563   -0.00280    0.00905   -0.00392
C48   1    0.274359    0.195359    0.438065    11.00000    0.06621    0.02685 =
         0.04440    0.00701    0.01273    0.00584
AFIX  13
H48   2    0.314909    0.242120    0.431740    11.00000   -1.20000
AFIX   0
C49A  1    0.297771    0.084040    0.425709    11.00000    0.10393    0.03675 =
         0.07508    0.01165    0.00366    0.01938
AFIX 137
H49A  2    0.339129    0.067100    0.460286    11.00000   -1.50000
H49B  2    0.310344    0.077296    0.376960    11.00000   -1.50000
H49C  2    0.258701    0.037054    0.432038    11.00000   -1.50000
AFIX   0

C50   1    0.257232    0.205655    0.515887    11.00000    0.08076    0.04624 =
         0.04677    0.01541    0.01557    0.00431
AFIX 137
H50A  2    0.239965    0.275141    0.523551    11.00000   -1.50000
H50B  2    0.300302    0.192642    0.549139    11.00000   -1.50000
H50C  2    0.220562    0.155716    0.524344    11.00000   -1.50000
AFIX   0
C51   1    0.314271    0.457158    0.526798    11.00000    0.04219    0.03506 =
         0.03707   -0.00825    0.00277    0.01265

SIMU_Tol 0.01
RESI Tol 1
PART 1 21
C60   1    0.477332    0.298720    0.104559    21.00000    0.06454    0.10250 =
         0.10900   -0.03057    0.02502    0.00127
AFIX 137
H60A  2    0.425271    0.297220    0.097336    21.00000   -1.50000
H60B  2    0.495123    0.240719    0.134737    21.00000   -1.50000
H60C  2    0.495417    0.293847    0.058102    21.00000   -1.50000
AFIX  66
C61   1    0.500808    0.392088    0.138649    21.00000    0.05320    0.09405 =
         0.09339   -0.02946    0.03005    0.00271
C62   1    0.546924    0.384664    0.201905    21.00000    0.05607    0.09801 =
         0.08915   -0.02530    0.03247   -0.00211
AFIX  43
H62   2    0.565479    0.319770    0.217761    21.00000   -1.20000
AFIX  65
C63   1    0.565893    0.472191    0.241960    21.00000    0.05822    0.10070 =
         0.09502   -0.00911    0.02965    0.00024
AFIX  43
H63   2    0.597411    0.467117    0.285192    21.00000   -1.20000
AFIX  65
C64   1    0.538744    0.567142    0.218760    21.00000    0.05080    0.07541 =
         0.09088    0.00327    0.02109   -0.00458
AFIX  43
H64   2    0.551708    0.626963    0.246136    21.00000   -1.20000
AFIX  65
C65   1    0.492628    0.574567    0.155505    21.00000    0.06016    0.07406 =
         0.08510    0.00345    0.01444   -0.00439
AFIX  43
H65   2    0.474073    0.639462    0.139649    21.00000   -1.20000
AFIX  65
C66   1    0.473659    0.487041    0.115449    21.00000    0.05262    0.09158 =
         0.08259   -0.01895    0.01922    0.00752
AFIX  43
H66   2    0.442140    0.492116    0.072217    21.00000   -1.20000
AFIX   0
RESI Tol 2
PART -1 -21
C60   1    0.580136    0.458986    0.242145   -21.00000    0.05706    0.10496 =
         0.09070   -0.00824    0.03066   -0.00072
AFIX 137
H60A  2    0.566695    0.432261    0.287247   -21.00000   -1.50000
H60B  2    0.576105    0.533931    0.241705   -21.00000   -1.50000
H60C  2    0.629286    0.439382    0.237727   -21.00000   -1.50000
AFIX  66
C61   1    0.536087    0.419191    0.186180   -21.00000    0.05218    0.09787 =
         0.08470   -0.02524    0.02950   -0.00147
C62   1    0.511689    0.491007    0.134277   -21.00000    0.05538    0.08950 =
         0.09110   -0.01763    0.02271    0.00574
AFIX  43
H62   2    0.522852    0.561539    0.141701   -21.00000   -1.20000
AFIX  65
C63   1    0.470957    0.459624    0.071510   -21.00000    0.05854    0.10073 =
         0.09659   -0.02678    0.02162    0.01202
AFIX  43
H63   2    0.454281    0.508707    0.036037   -21.00000   -1.20000
AFIX  65
C64   1    0.454623    0.356425    0.060646   -21.00000    0.05766    0.09823 =
         0.09642   -0.02808    0.02389    0.01023
AFIX  43
H64   2    0.426784    0.334976    0.017748   -21.00000   -1.20000
AFIX  65
C65   1    0.479021    0.284608    0.112549   -21.00000    0.06486    0.09974 =
         0.11029   -0.03234    0.02562    0.00478
AFIX  43
H65   2    0.467858    0.214076    0.105123   -21.00000   -1.20000
AFIX  65
C66   1    0.519754    0.315990    0.175315   -21.00000    0.05221    0.09428 =
         0.09200   -0.03786    0.03824   -0.00119
AFIX  43
H66   2    0.536429    0.266906    0.210788   -21.00000   -1.20000
AFIX   0
PART 0
RESI 0
B1    3    0.236946    0.593554    0.431383    11.00000    0.03726    0.02581 =
         0.02416   -0.00011    0.00661    0.00375
B2    3    0.274607    0.470208    0.450238    11.00000    0.03584    0.03076 =
         0.02540   -0.00076    0.00886    0.00462
HKLF 4

REM  MonoclinP_a.res in P2(1)/c
REM R1 =  0.0779 for    3377 Fo > 4sig(Fo)  and  0.2190 for all    8748 data
REM    565 parameters refined using    528 restraints

END

WGHT      0.0888      0.0000

REM Highest difference peak  0.467,  deepest hole -0.366,  1-sigma level  0.060
Q1    1   0.5483  0.2841  0.2166  11.00000  0.05    0.47
Q2    1  -0.0251  0.6132  0.4989  11.00000  0.05    0.33
Q3    1   0.0728  0.5652  0.6197  11.00000  0.05    0.30
Q4    1   0.0174  0.5532  0.5628  11.00000  0.05    0.28
Q5    1   0.2408  0.6506  0.6786  11.00000  0.05    0.27
Q6    1   0.5721  0.3872  0.2430  11.00000  0.05    0.27
Q7    1   0.2011  0.5336  0.3794  11.00000  0.05    0.26
Q8    1   0.2071  0.5746  0.7338  11.00000  0.05    0.25
Q9    1   0.0614  0.9199  0.5154  11.00000  0.05    0.25
Q10   1   0.1171  0.5000  0.7059  11.00000  0.05    0.25
Q11   1   0.1508  0.4809  0.4005  11.00000  0.05    0.25
Q12   1   0.2614  0.8613  0.4030  11.00000  0.05    0.24
Q13   1   0.4873  0.3808  0.1215  11.00000  0.05    0.24
Q14   1   0.2919  0.7938  0.5954  11.00000  0.05    0.24
Q15   1   0.2140  0.5613  0.6506  11.00000  0.05    0.24
Q16   1   0.4670  0.5641  0.0760  11.00000  0.05    0.24
Q17   1   0.5231  0.4806  0.1890  11.00000  0.05    0.24
Q18   1   0.2188  0.4369  0.6606  11.00000  0.05    0.24
Q19   1   0.1720  0.5551  0.4361  11.00000  0.05    0.23
Q20   1   0.2496  0.5202  0.4482  11.00000  0.05    0.22
;
_shelx_res_checksum              6614

_chemical_properties_physical    Air-sensitive,Moisture-sensitive
####################################################################### 
# 
# This file contains crystal structure data downloaded from the 
# Cambridge Structural Database (CSD) hosted by the Cambridge 
# Crystallographic Data Centre (CCDC).
# 
# Full information about CCDC data access policies and citation 
# guidelines are available at http://www.ccdc.cam.ac.uk/access/V1 
# 
# Audit and citation data items may have been added by the CCDC. 
# Please retain this information to preserve the provenance of 
# this file and to allow appropriate attribution of the data. 
# 
#######################################################################

data_final_a
_database_code_depnum_ccdc_archive 'CCDC 1582407'
_audit_update_record             
;
2017-10-27 deposited with the CCDC.
2018-01-04 downloaded from the CCDC.
;
_audit_creation_method           SHELXL-2014/7
_shelx_SHELXL_version_number     2014/7
_chemical_name_systematic        ?
_chemical_name_common            ?
_chemical_melting_point          ?
_chemical_formula_moiety         'C42 H62 B2 N4 Se3, 2 (C4 H8 O)'
_chemical_formula_sum            'C50 H78 B2 N4 O2 Se3'
_chemical_formula_weight         1025.66

loop_
_atom_type_symbol
_atom_type_description
_atom_type_scat_dispersion_real
_atom_type_scat_dispersion_imag
_atom_type_scat_source
C C 0.0033 0.0016 'International Tables Vol C Tables 4.2.6.8 and 6.1.1.4'
H H 0.0000 0.0000 'International Tables Vol C Tables 4.2.6.8 and 6.1.1.4'
B B 0.0013 0.0007 'International Tables Vol C Tables 4.2.6.8 and 6.1.1.4'
N N 0.0061 0.0033 'International Tables Vol C Tables 4.2.6.8 and 6.1.1.4'
O O 0.0106 0.0060 'International Tables Vol C Tables 4.2.6.8 and 6.1.1.4'
Se Se -0.0929 2.2259 'International Tables Vol C Tables 4.2.6.8 and 6.1.1.4'

_space_group_crystal_system      monoclinic
_space_group_IT_number           15
_space_group_name_H-M_alt        'C 2/c'
_space_group_name_Hall           '-C 2yc'

_shelx_space_group_comment       
;
The symmetry employed for this shelxl refinement is uniquely defined
by the following loop, which should always be used as a source of
symmetry information in preference to the above space-group names.
They are only intended as comments.
;

loop_
_space_group_symop_operation_xyz
'x, y, z'
'-x, y, -z+1/2'
'x+1/2, y+1/2, z'
'-x+1/2, y+1/2, -z+1/2'
'-x, -y, -z'
'x, -y, z-1/2'
'-x+1/2, -y+1/2, -z'
'x+1/2, -y+1/2, z-1/2'

_cell_length_a                   16.059(3)
_cell_length_b                   17.563(3)
_cell_length_c                   17.928(3)
_cell_angle_alpha                90
_cell_angle_beta                 103.042(5)
_cell_angle_gamma                90
_cell_volume                     4926.3(15)
_cell_formula_units_Z            4
_cell_measurement_temperature    100(2)
_cell_measurement_reflns_used    3311
_cell_measurement_theta_min      2.25
_cell_measurement_theta_max      23.98
_exptl_crystal_description       plate
_exptl_crystal_colour            yellow
_exptl_crystal_density_meas      ?
_exptl_crystal_density_method    ?
_exptl_crystal_density_diffrn    1.383
_exptl_crystal_F_000             2136
_exptl_transmission_factor_min   ?
_exptl_transmission_factor_max   ?
_exptl_crystal_size_max          0.078
_exptl_crystal_size_mid          0.043
_exptl_crystal_size_min          0.035
_exptl_absorpt_coefficient_mu    2.282
_shelx_estimated_absorpt_T_min   0.842
_shelx_estimated_absorpt_T_max   0.924
_exptl_absorpt_correction_type   multi-scan
_exptl_absorpt_correction_T_min  0.5834
_exptl_absorpt_correction_T_max  0.7455
_exptl_absorpt_process_details   'Sadabs 2014/4 (Bruker 2014)'
_exptl_absorpt_special_details   
;The crystal was immersed in a film of perfluoropolyether oil, 
mounted on a a glass fiber and transferred to stream of cold nitrogen.
;

_diffrn_standards_number         ?
_diffrn_standards_interval_count ?
_diffrn_standards_interval_time  ?
_diffrn_standards_decay_%        ?
_diffrn_ambient_temperature      100(2)
_diffrn_radiation_wavelength     0.71073
_diffrn_radiation_type           MoK\a
_diffrn_source                   
'rotating-anode X-ray tube or sealed X-ray tube'
_diffrn_measurement_device_type  'Bruker Apex II'
_diffrn_measurement_method       '\f and \w scans'
_diffrn_detector_area_resol_mean 3888
_diffrn_reflns_number            37199
_diffrn_reflns_av_unetI/netI     0.0973
_diffrn_reflns_av_R_equivalents  0.1333
_diffrn_reflns_limit_h_min       -20
_diffrn_reflns_limit_h_max       20
_diffrn_reflns_limit_k_min       -19
_diffrn_reflns_limit_k_max       22
_diffrn_reflns_limit_l_min       -14
_diffrn_reflns_limit_l_max       22
_diffrn_reflns_theta_min         1.743
_diffrn_reflns_theta_max         27.100
_diffrn_reflns_theta_full        26.000
_diffrn_measured_fraction_theta_max 1.000
_diffrn_measured_fraction_theta_full 1.000
_diffrn_reflns_Laue_measured_fraction_max 1.000
_diffrn_reflns_Laue_measured_fraction_full 1.000
_diffrn_reflns_point_group_measured_fraction_max 1.000
_diffrn_reflns_point_group_measured_fraction_full 1.000
_reflns_number_total             5443
_reflns_number_gt                3822
_reflns_threshold_expression     'I > 2\s(I)'
_reflns_Friedel_coverage         0.000
_reflns_Friedel_fraction_max     .
_reflns_Friedel_fraction_full    .

_reflns_special_details          
;
 Reflections were merged by SHELXL according to the crystal
 class for the calculation of statistics and refinement.
 
 _reflns_Friedel_fraction is defined as the number of unique
 Friedel pairs measured divided by the number that would be
 possible theoretically, ignoring centric projections and
 systematic absences.
;

_computing_data_collection       'APEX2 ver. 2014.9 (Bruker AXS)'
_computing_cell_refinement       'Saint+ ver. 7.68A (Bruker AXS)'
_computing_data_reduction        'Saint+ ver. 7.68A (Bruker AXS)'
_computing_molecular_graphics    'ShelXLe (Huebschle et all, 2011)'
_computing_publication_material  'SHELXL-2014/6 (Sheldrick, 2014) '
_computing_structure_solution    'SHELXT 2014/4 (Sheldrick, 2014)'
_computing_structure_refinement  'SHELXL-2014/7 (Sheldrick, 2014)'

_refine_special_details          ?
_refine_ls_structure_factor_coef Fsqd
_refine_ls_matrix_type           full
_refine_ls_weighting_scheme      calc
_refine_ls_weighting_details     
'w=1/[\s^2^(Fo^2^)+(0.0231P)^2^+17.1985P] where P=(Fo^2^+2Fc^2^)/3'
_atom_sites_solution_primary     ?
_atom_sites_solution_secondary   ?
_atom_sites_solution_hydrogens   geom
_refine_ls_hydrogen_treatment    constr
_refine_ls_extinction_method     none
_refine_ls_extinction_coef       .
_refine_ls_number_reflns         5443
_refine_ls_number_parameters     284
_refine_ls_number_restraints     18
_refine_ls_R_factor_all          0.1018
_refine_ls_R_factor_gt           0.0574
_refine_ls_wR_factor_ref         0.1007
_refine_ls_wR_factor_gt          0.0891
_refine_ls_goodness_of_fit_ref   1.073
_refine_ls_restrained_S_all      1.074
_refine_ls_shift/su_max          0.001
_refine_ls_shift/su_mean         0.000

loop_
_atom_site_label
_atom_site_type_symbol
_atom_site_fract_x
_atom_site_fract_y
_atom_site_fract_z
_atom_site_U_iso_or_equiv
_atom_site_adp_type
_atom_site_occupancy
_atom_site_site_symmetry_order
_atom_site_calc_flag
_atom_site_refinement_flags_posn
_atom_site_refinement_flags_adp
_atom_site_refinement_flags_occupancy
_atom_site_disorder_assembly
_atom_site_disorder_group
Se1 Se 0.44019(3) 0.63545(2) 0.27663(2) 0.01026(11) Uani 1 1 d . . . . .
Se2 Se 0.5000 0.45416(3) 0.2500 0.00867(14) Uani 1 2 d S T P . .
O1 O 0.40300(19) 0.17930(16) 0.56587(17) 0.0190(7) Uani 1 1 d . . . . .
N1 N 0.2601(2) 0.45895(18) 0.24323(18) 0.0069(7) Uani 1 1 d . . . . .
N2 N 0.3511(2) 0.55079(19) 0.0762(2) 0.0128(7) Uani 1 1 d . U . . .
C1 C 0.3307(2) 0.4939(2) 0.2751(2) 0.0081(6) Uani 1 1 d . U . . .
C2 C 0.2130(3) 0.4210(2) 0.2993(2) 0.0095(9) Uani 1 1 d . . . . .
C3 C 0.1928(3) 0.3385(2) 0.2777(2) 0.0147(10) Uani 1 1 d . . . . .
H3A H 0.1661 0.3146 0.3158 0.022 Uiso 1 1 calc R U . . .
H3B H 0.2458 0.3115 0.2761 0.022 Uiso 1 1 calc R U . . .
H3C H 0.1535 0.3361 0.2272 0.022 Uiso 1 1 calc R U . . .
C4 C 0.1291(3) 0.4612(2) 0.3001(2) 0.0146(9) Uani 1 1 d . . . . .
H4A H 0.1009 0.4354 0.3362 0.022 Uiso 1 1 calc R U . . .
H4B H 0.0918 0.4597 0.2487 0.022 Uiso 1 1 calc R U . . .
H4C H 0.1407 0.5143 0.3160 0.022 Uiso 1 1 calc R U . . .
C5 C 0.2799(3) 0.4283(2) 0.3734(2) 0.0114(9) Uani 1 1 d . . . . .
H5A H 0.3119 0.3800 0.3852 0.014 Uiso 1 1 calc R U . . .
H5B H 0.2524 0.4403 0.4163 0.014 Uiso 1 1 calc R U . . .
C6 C 0.3405(3) 0.4930(2) 0.3624(2) 0.0089(9) Uani 1 1 d . . . . .
C7 C 0.3085(3) 0.5703(2) 0.3857(2) 0.0151(10) Uani 1 1 d . . . . .
H7A H 0.3037 0.5680 0.4392 0.023 Uiso 1 1 calc R U . . .
H7B H 0.2524 0.5817 0.3528 0.023 Uiso 1 1 calc R U . . .
H7C H 0.3491 0.6103 0.3800 0.023 Uiso 1 1 calc R U . . .
C8 C 0.4293(3) 0.4801(2) 0.4113(2) 0.0137(9) Uani 1 1 d . . . . .
H8A H 0.4272 0.4803 0.4655 0.021 Uiso 1 1 calc R U . . .
H8B H 0.4673 0.5209 0.4017 0.021 Uiso 1 1 calc R U . . .
H8C H 0.4510 0.4309 0.3982 0.021 Uiso 1 1 calc R U . . .
C9 C 0.2215(2) 0.4560(2) 0.1614(2) 0.0079(8) Uani 1 1 d . . . . .
C10 C 0.1663(3) 0.5151(2) 0.1289(2) 0.0100(9) Uani 1 1 d . . . . .
C11 C 0.1519(3) 0.5876(2) 0.1705(2) 0.0117(9) Uani 1 1 d . . . . .
H11 H 0.1786 0.5808 0.2261 0.014 Uiso 1 1 calc R U . . .
C12 C 0.1940(3) 0.6561(2) 0.1414(3) 0.0174(10) Uani 1 1 d . . . . .
H12A H 0.1769 0.7028 0.1639 0.026 Uiso 1 1 calc R U . . .
H12B H 0.1757 0.6587 0.0855 0.026 Uiso 1 1 calc R U . . .
H12C H 0.2563 0.6506 0.1562 0.026 Uiso 1 1 calc R U . . .
C13 C 0.0565(3) 0.6046(2) 0.1624(3) 0.0182(10) Uani 1 1 d . . . . .
H13A H 0.0500 0.6468 0.1965 0.027 Uiso 1 1 calc R U . . .
H13B H 0.0279 0.5592 0.1763 0.027 Uiso 1 1 calc R U . . .
H13C H 0.0308 0.6187 0.1093 0.027 Uiso 1 1 calc R U . . .
C14 C 0.1271(3) 0.5091(2) 0.0517(2) 0.0144(10) Uani 1 1 d . . . . .
H14 H 0.0899 0.5485 0.0279 0.017 Uiso 1 1 calc R U . . .
C15 C 0.1410(3) 0.4475(2) 0.0091(2) 0.0163(10) Uani 1 1 d . . . . .
H15 H 0.1116 0.4437 -0.0431 0.020 Uiso 1 1 calc R U . . .
C16 C 0.2405(3) 0.3942(2) 0.1179(2) 0.0109(9) Uani 1 1 d . . . . .
C17 C 0.1971(3) 0.3913(2) 0.0415(2) 0.0141(10) Uani 1 1 d . . . . .
H17 H 0.2065 0.3494 0.0109 0.017 Uiso 1 1 calc R U . . .
C18 C 0.3100(3) 0.3351(2) 0.1457(2) 0.0105(9) Uani 1 1 d . . . . .
H18 H 0.3371 0.3461 0.2005 0.013 Uiso 1 1 calc R U . . .
C19 C 0.3787(3) 0.3412(2) 0.0994(2) 0.0164(10) Uani 1 1 d . . . . .
H19A H 0.4278 0.3095 0.1231 0.025 Uiso 1 1 calc R U . . .
H19B H 0.3970 0.3944 0.0985 0.025 Uiso 1 1 calc R U . . .
H19C H 0.3554 0.3237 0.0470 0.025 Uiso 1 1 calc R U . . .
C20 C 0.2757(3) 0.2531(2) 0.1403(3) 0.0177(10) Uani 1 1 d . . . . .
H20A H 0.3231 0.2176 0.1585 0.026 Uiso 1 1 calc R U . . .
H20B H 0.2485 0.2413 0.0869 0.026 Uiso 1 1 calc R U . . .
H20C H 0.2337 0.2479 0.1720 0.026 Uiso 1 1 calc R U . . .
C21 C 0.3674(2) 0.5408(2) 0.1411(2) 0.0089(6) Uani 1 1 d . U . . .
C22 C 0.4932(3) 0.1782(2) 0.5950(3) 0.0190(10) Uani 1 1 d . . . . .
H22A H 0.5164 0.1267 0.5902 0.023 Uiso 1 1 calc R U . . .
H22B H 0.5078 0.1934 0.6495 0.023 Uiso 1 1 calc R U . . .
C23 C 0.5289(3) 0.2350(2) 0.5464(3) 0.0173(10) Uani 1 1 d . . . . .
H23A H 0.5469 0.2092 0.5036 0.021 Uiso 1 1 calc R U . . .
H23B H 0.5785 0.2626 0.5776 0.021 Uiso 1 1 calc R U . . .
C24 C 0.4544(3) 0.2894(2) 0.5166(3) 0.0184(10) Uani 1 1 d . . . . .
H24A H 0.4694 0.3422 0.5337 0.022 Uiso 1 1 calc R U . . .
H24B H 0.4373 0.2884 0.4600 0.022 Uiso 1 1 calc R U . . .
C25 C 0.3836(3) 0.2583(2) 0.5519(3) 0.0193(10) Uani 1 1 d . . . . .
H25A H 0.3828 0.2851 0.6003 0.023 Uiso 1 1 calc R U . . .
H25B H 0.3272 0.2646 0.5163 0.023 Uiso 1 1 calc R U . . .
B1 B 0.3979(3) 0.5306(2) 0.2307(3) 0.0087(6) Uani 1 1 d . U . . .

loop_
_atom_site_aniso_label
_atom_site_aniso_U_11
_atom_site_aniso_U_22
_atom_site_aniso_U_33
_atom_site_aniso_U_23
_atom_site_aniso_U_13
_atom_site_aniso_U_12
Se1 0.0112(2) 0.00697(19) 0.0120(2) -0.00199(18) 0.00138(17) -0.00007(18)
Se2 0.0091(3) 0.0076(3) 0.0087(3) 0.000 0.0008(2) 0.000
O1 0.0195(17) 0.0159(16) 0.0222(18) -0.0007(14) 0.0063(15) -0.0032(14)
N1 0.0102(17) 0.0056(16) 0.0046(17) 0.0011(14) 0.0009(14) 0.0014(14)
N2 0.0100(14) 0.0123(14) 0.0150(15) 0.0006(13) 0.0009(13) -0.0026(13)
C1 0.0068(13) 0.0056(13) 0.0109(14) -0.0024(12) 0.0001(12) 0.0037(11)
C2 0.012(2) 0.009(2) 0.008(2) 0.0044(16) 0.0024(18) -0.0021(17)
C3 0.019(2) 0.010(2) 0.016(2) 0.0018(18) 0.006(2) -0.0032(18)
C4 0.014(2) 0.016(2) 0.015(2) 0.0042(19) 0.0045(19) -0.0009(19)
C5 0.013(2) 0.014(2) 0.008(2) 0.0023(17) 0.0032(18) -0.0005(18)
C6 0.009(2) 0.011(2) 0.006(2) -0.0022(16) -0.0003(17) -0.0015(17)
C7 0.016(2) 0.014(2) 0.014(2) -0.0055(18) 0.003(2) -0.0009(18)
C8 0.012(2) 0.021(2) 0.007(2) 0.0007(18) -0.0005(18) -0.0018(19)
C9 0.008(2) 0.009(2) 0.007(2) 0.0010(16) 0.0022(17) -0.0067(17)
C10 0.010(2) 0.010(2) 0.010(2) 0.0037(17) 0.0025(18) -0.0065(17)
C11 0.014(2) 0.011(2) 0.009(2) 0.0018(17) 0.0009(19) 0.0008(18)
C12 0.014(2) 0.015(2) 0.020(3) -0.0004(19) -0.004(2) 0.0030(19)
C13 0.015(2) 0.018(2) 0.021(3) 0.001(2) 0.003(2) 0.0030(19)
C14 0.010(2) 0.018(2) 0.013(2) 0.0064(19) -0.0030(19) -0.0031(18)
C15 0.012(2) 0.025(2) 0.010(2) 0.0003(19) -0.0021(19) -0.009(2)
C16 0.010(2) 0.014(2) 0.008(2) 0.0008(17) 0.0008(18) -0.0091(18)
C17 0.017(2) 0.014(2) 0.012(2) -0.0045(18) 0.005(2) -0.0071(19)
C18 0.014(2) 0.0065(19) 0.011(2) -0.0042(17) 0.0033(18) -0.0005(17)
C19 0.014(2) 0.017(2) 0.018(2) -0.0104(19) 0.004(2) 0.0008(19)
C20 0.024(3) 0.011(2) 0.017(2) -0.0067(18) 0.002(2) -0.0012(19)
C21 0.0065(12) 0.0074(12) 0.0123(13) -0.0009(11) 0.0010(11) -0.0005(11)
C22 0.022(3) 0.015(2) 0.019(3) 0.0040(19) 0.003(2) 0.004(2)
C23 0.017(2) 0.015(2) 0.021(3) -0.0043(19) 0.006(2) -0.0030(19)
C24 0.021(3) 0.015(2) 0.020(3) -0.0008(19) 0.005(2) 0.003(2)
C25 0.018(2) 0.019(2) 0.020(3) -0.003(2) 0.001(2) 0.003(2)
B1 0.0068(12) 0.0067(12) 0.0115(13) -0.0017(11) 0.0001(11) 0.0014(10)

_geom_special_details            
;
 All esds (except the esd in the dihedral angle between two l.s. planes)
 are estimated using the full covariance matrix.  The cell esds are taken
 into account individually in the estimation of esds in distances, angles
 and torsion angles; correlations between esds in cell parameters are only
 used when they are defined by crystal symmetry.  An approximate (isotropic)
 treatment of cell esds is used for estimating esds involving l.s. planes.
;

loop_
_geom_bond_atom_site_label_1
_geom_bond_atom_site_label_2
_geom_bond_distance
_geom_bond_site_symmetry_2
_geom_bond_publ_flag
Se1 B1 2.068(4) . ?
Se1 Se1 2.3302(9) 2_655 ?
Se2 B1 2.086(4) 2_655 ?
Se2 B1 2.086(4) . ?
O1 C22 1.424(5) . ?
O1 C25 1.432(5) . ?
N1 C1 1.302(5) . ?
N1 C9 1.459(5) . ?
N1 C2 1.541(5) . ?
N2 C21 1.148(5) . ?
C1 C6 1.538(5) . ?
C1 B1 1.614(6) . ?
C2 C5 1.514(6) . ?
C2 C3 1.517(5) . ?
C2 C4 1.523(6) . ?
C3 H3A 0.9800 . ?
C3 H3B 0.9800 . ?
C3 H3C 0.9800 . ?
C4 H4A 0.9800 . ?
C4 H4B 0.9800 . ?
C4 H4C 0.9800 . ?
C5 C6 1.538(5) . ?
C5 H5A 0.9900 . ?
C5 H5B 0.9900 . ?
C6 C8 1.513(5) . ?
C6 C7 1.542(5) . ?
C7 H7A 0.9800 . ?
C7 H7B 0.9800 . ?
C7 H7C 0.9800 . ?
C8 H8A 0.9800 . ?
C8 H8B 0.9800 . ?
C8 H8C 0.9800 . ?
C9 C10 1.404(5) . ?
C9 C16 1.408(5) . ?
C10 C14 1.390(6) . ?
C10 C11 1.519(6) . ?
C11 C12 1.527(6) . ?
C11 C13 1.536(6) . ?
C11 H11 1.0000 . ?
C12 H12A 0.9800 . ?
C12 H12B 0.9800 . ?
C12 H12C 0.9800 . ?
C13 H13A 0.9800 . ?
C13 H13B 0.9800 . ?
C13 H13C 0.9800 . ?
C14 C15 1.371(6) . ?
C14 H14 0.9500 . ?
C15 C17 1.374(6) . ?
C15 H15 0.9500 . ?
C16 C17 1.391(6) . ?
C16 C18 1.524(6) . ?
C17 H17 0.9500 . ?
C18 C19 1.527(6) . ?
C18 C20 1.537(5) . ?
C18 H18 1.0000 . ?
C19 H19A 0.9800 . ?
C19 H19B 0.9800 . ?
C19 H19C 0.9800 . ?
C20 H20A 0.9800 . ?
C20 H20B 0.9800 . ?
C20 H20C 0.9800 . ?
C21 B1 1.579(6) . ?
C22 C23 1.520(6) . ?
C22 H22A 0.9900 . ?
C22 H22B 0.9900 . ?
C23 C24 1.531(6) . ?
C23 H23A 0.9900 . ?
C23 H23B 0.9900 . ?
C24 C25 1.521(6) . ?
C24 H24A 0.9900 . ?
C24 H24B 0.9900 . ?
C25 H25A 0.9900 . ?
C25 H25B 0.9900 . ?

loop_
_geom_angle_atom_site_label_1
_geom_angle_atom_site_label_2
_geom_angle_atom_site_label_3
_geom_angle
_geom_angle_site_symmetry_1
_geom_angle_site_symmetry_3
_geom_angle_publ_flag
B1 Se1 Se1 93.63(13) . 2_655 ?
B1 Se2 B1 99.9(2) 2_655 . ?
C22 O1 C25 103.9(3) . . ?
C1 N1 C9 126.0(3) . . ?
C1 N1 C2 115.2(3) . . ?
C9 N1 C2 118.8(3) . . ?
N1 C1 C6 108.7(3) . . ?
N1 C1 B1 125.8(3) . . ?
C6 C1 B1 125.5(3) . . ?
C5 C2 C3 111.9(3) . . ?
C5 C2 C4 114.0(3) . . ?
C3 C2 C4 107.9(3) . . ?
C5 C2 N1 100.4(3) . . ?
C3 C2 N1 110.8(3) . . ?
C4 C2 N1 111.8(3) . . ?
C2 C3 H3A 109.5 . . ?
C2 C3 H3B 109.5 . . ?
H3A C3 H3B 109.5 . . ?
C2 C3 H3C 109.5 . . ?
H3A C3 H3C 109.5 . . ?
H3B C3 H3C 109.5 . . ?
C2 C4 H4A 109.5 . . ?
C2 C4 H4B 109.5 . . ?
H4A C4 H4B 109.5 . . ?
C2 C4 H4C 109.5 . . ?
H4A C4 H4C 109.5 . . ?
H4B C4 H4C 109.5 . . ?
C2 C5 C6 107.1(3) . . ?
C2 C5 H5A 110.3 . . ?
C6 C5 H5A 110.3 . . ?
C2 C5 H5B 110.3 . . ?
C6 C5 H5B 110.3 . . ?
H5A C5 H5B 108.6 . . ?
C8 C6 C5 110.9(3) . . ?
C8 C6 C1 117.2(3) . . ?
C5 C6 C1 102.5(3) . . ?
C8 C6 C7 107.6(3) . . ?
C5 C6 C7 110.9(3) . . ?
C1 C6 C7 107.6(3) . . ?
C6 C7 H7A 109.5 . . ?
C6 C7 H7B 109.5 . . ?
H7A C7 H7B 109.5 . . ?
C6 C7 H7C 109.5 . . ?
H7A C7 H7C 109.5 . . ?
H7B C7 H7C 109.5 . . ?
C6 C8 H8A 109.5 . . ?
C6 C8 H8B 109.5 . . ?
H8A C8 H8B 109.5 . . ?
C6 C8 H8C 109.5 . . ?
H8A C8 H8C 109.5 . . ?
H8B C8 H8C 109.5 . . ?
C10 C9 C16 122.4(4) . . ?
C10 C9 N1 118.4(3) . . ?
C16 C9 N1 119.2(3) . . ?
C14 C10 C9 117.3(4) . . ?
C14 C10 C11 117.9(4) . . ?
C9 C10 C11 124.6(4) . . ?
C10 C11 C12 111.4(3) . . ?
C10 C11 C13 112.0(3) . . ?
C12 C11 C13 108.9(3) . . ?
C10 C11 H11 108.1 . . ?
C12 C11 H11 108.1 . . ?
C13 C11 H11 108.1 . . ?
C11 C12 H12A 109.5 . . ?
C11 C12 H12B 109.5 . . ?
H12A C12 H12B 109.5 . . ?
C11 C12 H12C 109.5 . . ?
H12A C12 H12C 109.5 . . ?
H12B C12 H12C 109.5 . . ?
C11 C13 H13A 109.5 . . ?
C11 C13 H13B 109.5 . . ?
H13A C13 H13B 109.5 . . ?
C11 C13 H13C 109.5 . . ?
H13A C13 H13C 109.5 . . ?
H13B C13 H13C 109.5 . . ?
C15 C14 C10 121.4(4) . . ?
C15 C14 H14 119.3 . . ?
C10 C14 H14 119.3 . . ?
C14 C15 C17 120.3(4) . . ?
C14 C15 H15 119.8 . . ?
C17 C15 H15 119.8 . . ?
C17 C16 C9 116.8(4) . . ?
C17 C16 C18 117.6(4) . . ?
C9 C16 C18 125.3(4) . . ?
C15 C17 C16 121.7(4) . . ?
C15 C17 H17 119.2 . . ?
C16 C17 H17 119.2 . . ?
C16 C18 C19 109.9(3) . . ?
C16 C18 C20 113.1(3) . . ?
C19 C18 C20 109.0(3) . . ?
C16 C18 H18 108.3 . . ?
C19 C18 H18 108.3 . . ?
C20 C18 H18 108.3 . . ?
C18 C19 H19A 109.5 . . ?
C18 C19 H19B 109.5 . . ?
H19A C19 H19B 109.5 . . ?
C18 C19 H19C 109.5 . . ?
H19A C19 H19C 109.5 . . ?
H19B C19 H19C 109.5 . . ?
C18 C20 H20A 109.5 . . ?
C18 C20 H20B 109.5 . . ?
H20A C20 H20B 109.5 . . ?
C18 C20 H20C 109.5 . . ?
H20A C20 H20C 109.5 . . ?
H20B C20 H20C 109.5 . . ?
N2 C21 B1 174.8(4) . . ?
O1 C22 C23 105.4(3) . . ?
O1 C22 H22A 110.7 . . ?
C23 C22 H22A 110.7 . . ?
O1 C22 H22B 110.7 . . ?
C23 C22 H22B 110.7 . . ?
H22A C22 H22B 108.8 . . ?
C22 C23 C24 104.0(3) . . ?
C22 C23 H23A 110.9 . . ?
C24 C23 H23A 110.9 . . ?
C22 C23 H23B 110.9 . . ?
C24 C23 H23B 110.9 . . ?
H23A C23 H23B 109.0 . . ?
C25 C24 C23 103.3(3) . . ?
C25 C24 H24A 111.1 . . ?
C23 C24 H24A 111.1 . . ?
C25 C24 H24B 111.1 . . ?
C23 C24 H24B 111.1 . . ?
H24A C24 H24B 109.1 . . ?
O1 C25 C24 105.5(3) . . ?
O1 C25 H25A 110.6 . . ?
C24 C25 H25A 110.6 . . ?
O1 C25 H25B 110.6 . . ?
C24 C25 H25B 110.6 . . ?
H25A C25 H25B 108.8 . . ?
C21 B1 C1 117.3(3) . . ?
C21 B1 Se1 107.6(3) . . ?
C1 B1 Se1 110.8(3) . . ?
C21 B1 Se2 107.1(3) . . ?
C1 B1 Se2 104.4(3) . . ?
Se1 B1 Se2 109.4(2) . . ?

loop_
_geom_torsion_atom_site_label_1
_geom_torsion_atom_site_label_2
_geom_torsion_atom_site_label_3
_geom_torsion_atom_site_label_4
_geom_torsion
_geom_torsion_site_symmetry_1
_geom_torsion_site_symmetry_2
_geom_torsion_site_symmetry_3
_geom_torsion_site_symmetry_4
_geom_torsion_publ_flag
C9 N1 C1 C6 171.3(3) . . . . ?
C2 N1 C1 C6 -5.8(4) . . . . ?
C9 N1 C1 B1 -9.8(6) . . . . ?
C2 N1 C1 B1 173.1(3) . . . . ?
C1 N1 C2 C5 -10.1(4) . . . . ?
C9 N1 C2 C5 172.6(3) . . . . ?
C1 N1 C2 C3 -128.5(4) . . . . ?
C9 N1 C2 C3 54.2(4) . . . . ?
C1 N1 C2 C4 111.2(4) . . . . ?
C9 N1 C2 C4 -66.2(4) . . . . ?
C3 C2 C5 C6 138.9(3) . . . . ?
C4 C2 C5 C6 -98.3(4) . . . . ?
N1 C2 C5 C6 21.4(4) . . . . ?
C2 C5 C6 C8 -150.9(3) . . . . ?
C2 C5 C6 C1 -25.1(4) . . . . ?
C2 C5 C6 C7 89.6(4) . . . . ?
N1 C1 C6 C8 140.6(4) . . . . ?
B1 C1 C6 C8 -38.3(5) . . . . ?
N1 C1 C6 C5 18.9(4) . . . . ?
B1 C1 C6 C5 -159.9(4) . . . . ?
N1 C1 C6 C7 -98.1(4) . . . . ?
B1 C1 C6 C7 83.1(4) . . . . ?
C1 N1 C9 C10 -86.8(5) . . . . ?
C2 N1 C9 C10 90.3(4) . . . . ?
C1 N1 C9 C16 93.5(5) . . . . ?
C2 N1 C9 C16 -89.4(4) . . . . ?
C16 C9 C10 C14 2.7(6) . . . . ?
N1 C9 C10 C14 -177.0(3) . . . . ?
C16 C9 C10 C11 -172.2(4) . . . . ?
N1 C9 C10 C11 8.2(6) . . . . ?
C14 C10 C11 C12 -67.4(5) . . . . ?
C9 C10 C11 C12 107.4(4) . . . . ?
C14 C10 C11 C13 54.8(5) . . . . ?
C9 C10 C11 C13 -130.4(4) . . . . ?
C9 C10 C14 C15 0.8(6) . . . . ?
C11 C10 C14 C15 176.0(4) . . . . ?
C10 C14 C15 C17 -2.6(6) . . . . ?
C10 C9 C16 C17 -4.3(6) . . . . ?
N1 C9 C16 C17 175.4(3) . . . . ?
C10 C9 C16 C18 169.6(4) . . . . ?
N1 C9 C16 C18 -10.7(6) . . . . ?
C14 C15 C17 C16 0.9(6) . . . . ?
C9 C16 C17 C15 2.5(6) . . . . ?
C18 C16 C17 C15 -171.9(4) . . . . ?
C17 C16 C18 C19 59.1(5) . . . . ?
C9 C16 C18 C19 -114.8(4) . . . . ?
C17 C16 C18 C20 -62.9(5) . . . . ?
C9 C16 C18 C20 123.2(4) . . . . ?
C25 O1 C22 C23 -41.1(4) . . . . ?
O1 C22 C23 C24 24.4(4) . . . . ?
C22 C23 C24 C25 0.5(4) . . . . ?
C22 O1 C25 C24 41.5(4) . . . . ?
C23 C24 C25 O1 -25.1(4) . . . . ?
N1 C1 B1 C21 13.8(6) . . . . ?
C6 C1 B1 C21 -167.6(3) . . . . ?
N1 C1 B1 Se1 137.8(3) . . . . ?
C6 C1 B1 Se1 -43.6(5) . . . . ?
N1 C1 B1 Se2 -104.6(4) . . . . ?
C6 C1 B1 Se2 74.1(4) . . . . ?

_refine_diff_density_max         1.575
_refine_diff_density_min         -1.112
_refine_diff_density_rms         0.133

_shelx_res_file                  
;

    final_a.res created by SHELXL-2014/7


TITL final_a.res in C2/c
REM Old TITL final in C2/c
REM SHELXT solution in C2/c
REM R1 0.117,  Rweak 0.017,  Alpha 0.080,  Orientation as input
REM Formula found by SHELXT:  C52 N4 O2 Se3
CELL  0.71073  16.0594  17.5635  17.9279   90.000  103.042   90.000
ZERR    4.000   0.0030   0.0032   0.0031    0.000    0.005    0.000
LATT  7
SYMM -X, Y, 1/2-Z
SFAC C H B N O SE
UNIT 200 312 8 16 8 12
TEMP -173
SIZE 0.035 0.043 0.078
L.S. 10
BOND $H
LIST 4
ACTA 52
CONF
shel 999 0.78
FMAP 2
PLAN 20

SIMU 0.001 C1 B1 C21 N2
WGHT    0.023100   17.198500
FVAR       0.19629
SE1   6    0.440192    0.635454    0.276634    11.00000    0.01124    0.00697 =
         0.01198   -0.00199    0.00138   -0.00007
SE2   6    0.500000    0.454157    0.250000    10.50000    0.00908    0.00764 =
         0.00874    0.00000    0.00085    0.00000
O1    5    0.403003    0.179303    0.565868    11.00000    0.01952    0.01592 =
         0.02221   -0.00072    0.00630   -0.00320
N1    4    0.260139    0.458950    0.243232    11.00000    0.01015    0.00559 =
         0.00458    0.00111    0.00090    0.00139
N2    4    0.351103    0.550787    0.076175    11.00000    0.01005    0.01226 =
         0.01505    0.00059    0.00089   -0.00257
C1    1    0.330701    0.493884    0.275076    11.00000    0.00682    0.00557 =
         0.01091   -0.00240    0.00012    0.00375
C2    1    0.212965    0.421012    0.299333    11.00000    0.01173    0.00874 =
         0.00821    0.00443    0.00238   -0.00207
C3    1    0.192791    0.338474    0.277703    11.00000    0.01908    0.00991 =
         0.01618    0.00180    0.00619   -0.00325
AFIX 137
H3A   2    0.166060    0.314555    0.315829    11.00000   -1.50000
H3B   2    0.245754    0.311480    0.276059    11.00000   -1.50000
H3C   2    0.153522    0.336053    0.227243    11.00000   -1.50000
AFIX   0
C4    1    0.129115    0.461169    0.300132    11.00000    0.01370    0.01595 =
         0.01462    0.00419    0.00448   -0.00093
AFIX 137
H4A   2    0.100947    0.435415    0.336238    11.00000   -1.50000
H4B   2    0.091781    0.459679    0.248716    11.00000   -1.50000
H4C   2    0.140663    0.514254    0.315956    11.00000   -1.50000
AFIX   0
C5    1    0.279855    0.428276    0.373448    11.00000    0.01260    0.01360 =
         0.00844    0.00227    0.00321   -0.00052
AFIX  23
H5A   2    0.311910    0.379980    0.385235    11.00000   -1.20000
H5B   2    0.252446    0.440309    0.416264    11.00000   -1.20000
AFIX   0
C6    1    0.340470    0.492995    0.362419    11.00000    0.00922    0.01105 =
         0.00557   -0.00217   -0.00026   -0.00151
C7    1    0.308503    0.570293    0.385726    11.00000    0.01640    0.01444 =
         0.01429   -0.00548    0.00298   -0.00089
AFIX 137
H7A   2    0.303728    0.568000    0.439218    11.00000   -1.50000
H7B   2    0.252384    0.581663    0.352803    11.00000   -1.50000
H7C   2    0.349083    0.610338    0.379967    11.00000   -1.50000
AFIX   0
C8    1    0.429332    0.480147    0.411261    11.00000    0.01208    0.02135 =
         0.00655    0.00071   -0.00046   -0.00175
AFIX 137
H8A   2    0.427164    0.480316    0.465453    11.00000   -1.50000
H8B   2    0.467333    0.520880    0.401739    11.00000   -1.50000
H8C   2    0.451045    0.430926    0.398220    11.00000   -1.50000
AFIX   0
C9    1    0.221531    0.455981    0.161392    11.00000    0.00839    0.00895 =
         0.00660    0.00103    0.00224   -0.00672
C10   1    0.166253    0.515094    0.128942    11.00000    0.01013    0.00992 =
         0.01011    0.00375    0.00251   -0.00646
C11   1    0.151948    0.587616    0.170502    11.00000    0.01365    0.01119 =
         0.00946    0.00178    0.00094    0.00081
AFIX  13
H11   2    0.178649    0.580842    0.226142    11.00000   -1.20000
AFIX   0
C12   1    0.193988    0.656091    0.141407    11.00000    0.01360    0.01531 =
         0.01973   -0.00036   -0.00391    0.00302
AFIX 137
H12A  2    0.176942    0.702828    0.163851    11.00000   -1.50000
H12B  2    0.175719    0.658740    0.085491    11.00000   -1.50000
H12C  2    0.256276    0.650635    0.156210    11.00000   -1.50000
AFIX   0
C13   1    0.056528    0.604615    0.162433    11.00000    0.01508    0.01819 =
         0.02076    0.00089    0.00292    0.00302
AFIX 137
H13A  2    0.049971    0.646755    0.196478    11.00000   -1.50000
H13B  2    0.027901    0.559236    0.176335    11.00000   -1.50000
H13C  2    0.030817    0.618702    0.109338    11.00000   -1.50000
AFIX   0
C14   1    0.127088    0.509087    0.051655    11.00000    0.00986    0.01816 =
         0.01253    0.00636   -0.00298   -0.00311
AFIX  43
H14   2    0.089920    0.548499    0.027860    11.00000   -1.20000
AFIX   0
C15   1    0.140957    0.447523    0.009063    11.00000    0.01240    0.02470 =
         0.00952    0.00030   -0.00210   -0.00907
AFIX  43
H15   2    0.111632    0.443694   -0.043114    11.00000   -1.20000
AFIX   0
C16   1    0.240453    0.394196    0.117937    11.00000    0.01045    0.01367 =
         0.00789    0.00079    0.00083   -0.00914
C17   1    0.197091    0.391303    0.041485    11.00000    0.01686    0.01400 =
         0.01224   -0.00450    0.00505   -0.00707
AFIX  43
H17   2    0.206520    0.349401    0.010909    11.00000   -1.20000
AFIX   0
C18   1    0.310000    0.335056    0.145714    11.00000    0.01426    0.00649 =
         0.01108   -0.00418    0.00333   -0.00053
AFIX  13
H18   2    0.337075    0.346073    0.200548    11.00000   -1.20000
AFIX   0
C19   1    0.378708    0.341212    0.099435    11.00000    0.01356    0.01749 =
         0.01819   -0.01036    0.00394    0.00079
AFIX 137
H19A  2    0.427785    0.309520    0.123135    11.00000   -1.50000
H19B  2    0.397023    0.394360    0.098494    11.00000   -1.50000
H19C  2    0.355420    0.323706    0.046968    11.00000   -1.50000
AFIX   0
C20   1    0.275694    0.253057    0.140317    11.00000    0.02421    0.01055 =
         0.01716   -0.00674    0.00244   -0.00117
AFIX 137
H20A  2    0.323081    0.217643    0.158514    11.00000   -1.50000
H20B  2    0.248460    0.241311    0.086949    11.00000   -1.50000
H20C  2    0.233670    0.247942    0.172047    11.00000   -1.50000
AFIX   0
C21   1    0.367417    0.540849    0.141144    11.00000    0.00647    0.00739 =
         0.01229   -0.00092    0.00096   -0.00054
C22   1    0.493154    0.178187    0.594956    11.00000    0.02227    0.01502 =
         0.01870    0.00403    0.00260    0.00436
AFIX  23
H22A  2    0.516384    0.126651    0.590196    11.00000   -1.20000
H22B  2    0.507759    0.193384    0.649535    11.00000   -1.20000
AFIX   0
C23   1    0.528947    0.235048    0.546418    11.00000    0.01706    0.01495 =
         0.02065   -0.00433    0.00592   -0.00298
AFIX  23
H23A  2    0.546948    0.209214    0.503559    11.00000   -1.20000
H23B  2    0.578486    0.262646    0.577632    11.00000   -1.20000
AFIX   0
C24   1    0.454374    0.289413    0.516619    11.00000    0.02092    0.01467 =
         0.01989   -0.00078    0.00494    0.00298
AFIX  23
H24A  2    0.469377    0.342250    0.533743    11.00000   -1.20000
H24B  2    0.437332    0.288389    0.460003    11.00000   -1.20000
AFIX   0
C25   1    0.383596    0.258313    0.551892    11.00000    0.01759    0.01932 =
         0.01960   -0.00274    0.00100    0.00262
AFIX  23
H25A  2    0.382799    0.285102    0.600312    11.00000   -1.20000
H25B  2    0.327174    0.264609    0.516258    11.00000   -1.20000
AFIX   0
B1    3    0.397941    0.530609    0.230663    11.00000    0.00684    0.00672 =
         0.01150   -0.00168    0.00011    0.00137
HKLF 4

REM  final_a.res in C2/c
REM R1 =  0.0574 for    3822 Fo > 4sig(Fo)  and  0.1018 for all    5443 data
REM    284 parameters refined using     18 restraints

END

WGHT      0.0231     17.1985

REM Highest difference peak  1.575,  deepest hole -1.112,  1-sigma level  0.133
Q1    1   0.5000  0.6084  0.2500  10.50000  0.05    1.57
Q2    1   0.5000  0.4004  0.2500  10.50000  0.05    0.95
Q3    1   0.4807  0.5910  0.2895  11.00000  0.05    0.71
Q4    1   0.4417  0.6749  0.3211  11.00000  0.05    0.71
Q5    1   0.4219  0.5755  0.2659  11.00000  0.05    0.70
Q6    1   0.4193  0.6725  0.3004  11.00000  0.05    0.67
Q7    1   0.4164  0.6936  0.2682  11.00000  0.05    0.66
Q8    1   0.4451  0.4536  0.3089  11.00000  0.05    0.65
Q9    1   0.4466  0.5898  0.3072  11.00000  0.05    0.61
Q10   1   0.4055  0.6720  0.2758  11.00000  0.05    0.58
Q11   1   0.5253  0.2611  0.7303  11.00000  0.05    0.58
Q12   1   0.4591  0.6736  0.2484  11.00000  0.05    0.58
Q13   1   0.3209  0.4632  0.2961  11.00000  0.05    0.58
Q14   1   0.3830  0.6442  0.3293  11.00000  0.05    0.56
Q15   1   0.5000  0.3084  0.2500  10.50000  0.05    0.56
Q16   1   0.1230  0.4887  0.0882  11.00000  0.05    0.56
Q17   1   0.4424  0.5748  0.2895  11.00000  0.05    0.55
Q18   1   0.4819  0.6777  0.2873  11.00000  0.05    0.55
Q19   1   0.4627  0.3763  0.2900  11.00000  0.05    0.53
Q20   1   0.4006  0.7165  0.3196  11.00000  0.05    0.52
;
_shelx_res_checksum              66513

_chemical_properties_physical    
Air-sensitive,Moisture-sensitive,Heat-sensitive
####################################################################### 
# 
# This file contains crystal structure data downloaded from the 
# Cambridge Structural Database (CSD) hosted by the Cambridge 
# Crystallographic Data Centre (CCDC).
# 
# Full information about CCDC data access policies and citation 
# guidelines are available at http://www.ccdc.cam.ac.uk/access/V1 
# 
# Audit and citation data items may have been added by the CCDC. 
# Please retain this information to preserve the provenance of 
# this file and to allow appropriate attribution of the data. 
# 
#######################################################################

data_final_a_CCDC1
_database_code_depnum_ccdc_archive 'CCDC 1582411'
_audit_update_record             
;
2017-10-27 deposited with the CCDC.
2018-01-04 downloaded from the CCDC.
;
# start Validation Reply Form
_vrf_RINTA01_final_a             
;
PROBLEM: The value of Rint is greater than 0.18
RESPONSE: The crystal was small and very weakly diffracting 
;
_audit_creation_method           SHELXL-2014/7
_shelx_SHELXL_version_number     2014/7
_chemical_name_systematic        ?
_chemical_name_common            ?
_chemical_melting_point          ?
_chemical_formula_moiety         'C42 H70 B2 N4 S3, 2 (C4 H8 O)'
_chemical_formula_sum            'C50 H78 B2 N4 O2 S3'
_chemical_formula_weight         884.96

loop_
_atom_type_symbol
_atom_type_description
_atom_type_scat_dispersion_real
_atom_type_scat_dispersion_imag
_atom_type_scat_source
C C 0.0033 0.0016 'International Tables Vol C Tables 4.2.6.8 and 6.1.1.4'
H H 0.0000 0.0000 'International Tables Vol C Tables 4.2.6.8 and 6.1.1.4'
B B 0.0013 0.0007 'International Tables Vol C Tables 4.2.6.8 and 6.1.1.4'
N N 0.0061 0.0033 'International Tables Vol C Tables 4.2.6.8 and 6.1.1.4'
O O 0.0106 0.0060 'International Tables Vol C Tables 4.2.6.8 and 6.1.1.4'
S S 0.1246 0.1234 'International Tables Vol C Tables 4.2.6.8 and 6.1.1.4'

_space_group_crystal_system      monoclinic
_space_group_IT_number           15
_space_group_name_H-M_alt        'C 2/c'
_space_group_name_Hall           '-C 2yc'

_shelx_space_group_comment       
;
The symmetry employed for this shelxl refinement is uniquely defined
by the following loop, which should always be used as a source of
symmetry information in preference to the above space-group names.
They are only intended as comments.
;

loop_
_space_group_symop_operation_xyz
'x, y, z'
'-x, y, -z+1/2'
'x+1/2, y+1/2, z'
'-x+1/2, y+1/2, -z+1/2'
'-x, -y, -z'
'x, -y, z-1/2'
'-x+1/2, -y+1/2, -z'
'x+1/2, -y+1/2, z-1/2'

_cell_length_a                   15.945(3)
_cell_length_b                   17.530(4)
_cell_length_c                   17.924(3)
_cell_angle_alpha                90
_cell_angle_beta                 102.905(4)
_cell_angle_gamma                90
_cell_volume                     4883.6(16)
_cell_formula_units_Z            4
_cell_measurement_temperature    100(2)
_cell_measurement_reflns_used    1197
_cell_measurement_theta_min      2.26
_cell_measurement_theta_max      21.61
_exptl_crystal_description       needle
_exptl_crystal_colour            yellow
_exptl_crystal_density_meas      ?
_exptl_crystal_density_method    ?
_exptl_crystal_density_diffrn    1.204
_exptl_crystal_F_000             1920
_exptl_transmission_factor_min   ?
_exptl_transmission_factor_max   ?
_exptl_crystal_size_max          0.205
_exptl_crystal_size_mid          0.047
_exptl_crystal_size_min          0.030
_exptl_absorpt_coefficient_mu    0.195
_shelx_estimated_absorpt_T_min   0.961
_shelx_estimated_absorpt_T_max   0.994
_exptl_absorpt_correction_type   multi-scan
_exptl_absorpt_correction_T_min  0.3498
_exptl_absorpt_correction_T_max  0.7454
_exptl_absorpt_process_details   'Sadabs 2014/4 (Bruker 2014)'
_exptl_absorpt_special_details   
;The crystal was immersed in a film of perfluoropolyether oil, 
mounted on a a glass fiber and transferred to stream of cold nitrogen.
;

_diffrn_standards_number         ?
_diffrn_standards_interval_count ?
_diffrn_standards_interval_time  ?
_diffrn_standards_decay_%        ?
_diffrn_ambient_temperature      103(2)
_diffrn_radiation_wavelength     0.71073
_diffrn_radiation_type           MoK\a
_diffrn_source                   
'rotating-anode X-ray tube or sealed X-ray tube'
_diffrn_measurement_device_type  'Bruker Apex II'
_diffrn_measurement_method       '\f and \w scans'
_diffrn_detector_area_resol_mean 3888
_diffrn_reflns_number            18447
_diffrn_reflns_av_unetI/netI     0.2089
_diffrn_reflns_av_R_equivalents  0.1820
_diffrn_reflns_limit_h_min       -18
_diffrn_reflns_limit_h_max       19
_diffrn_reflns_limit_k_min       -21
_diffrn_reflns_limit_k_max       21
_diffrn_reflns_limit_l_min       -22
_diffrn_reflns_limit_l_max       14
_diffrn_reflns_theta_min         1.751
_diffrn_reflns_theta_max         26.370
_diffrn_reflns_theta_full        26.000
_diffrn_measured_fraction_theta_max 1.000
_diffrn_measured_fraction_theta_full 1.000
_diffrn_reflns_Laue_measured_fraction_max 1.000
_diffrn_reflns_Laue_measured_fraction_full 1.000
_diffrn_reflns_point_group_measured_fraction_max 1.000
_diffrn_reflns_point_group_measured_fraction_full 1.000
_reflns_number_total             4997
_reflns_number_gt                2699
_reflns_threshold_expression     'I > 2\s(I)'
_reflns_Friedel_coverage         0.000
_reflns_Friedel_fraction_max     .
_reflns_Friedel_fraction_full    .

_reflns_special_details          
;
 Reflections were merged by SHELXL according to the crystal
 class for the calculation of statistics and refinement.
 
 _reflns_Friedel_fraction is defined as the number of unique
 Friedel pairs measured divided by the number that would be
 possible theoretically, ignoring centric projections and
 systematic absences.
;

_computing_data_collection       'APEX2 ver. 2014.9 (Bruker AXS)'
_computing_cell_refinement       'Saint+ ver. 7.68A (Bruker AXS)'
_computing_data_reduction        'Saint+ ver. 7.68A (Bruker AXS)'
_computing_molecular_graphics    'ShelXLe (Huebschle et all, 2011)'
_computing_publication_material  'SHELXL-2014/6 (Sheldrick, 2014) '
_computing_structure_solution    'SHELXT 2014/4 (Sheldrick, 2014)'
_computing_structure_refinement  'SHELXL-2014/7 (Sheldrick, 2014)'
_refine_special_details          ?
_refine_ls_structure_factor_coef Fsqd
_refine_ls_matrix_type           full
_refine_ls_weighting_scheme      calc
_refine_ls_weighting_details     
'w=1/[\s^2^(Fo^2^)+(0.0225P)^2^] where P=(Fo^2^+2Fc^2^)/3'
_atom_sites_solution_primary     ?
_atom_sites_solution_secondary   ?
_atom_sites_solution_hydrogens   geom
_refine_ls_hydrogen_treatment    constr
_refine_ls_extinction_method     none
_refine_ls_extinction_coef       .
_refine_ls_number_reflns         4997
_refine_ls_number_parameters     284
_refine_ls_number_restraints     0
_refine_ls_R_factor_all          0.1619
_refine_ls_R_factor_gt           0.0738
_refine_ls_wR_factor_ref         0.1523
_refine_ls_wR_factor_gt          0.1255
_refine_ls_goodness_of_fit_ref   0.985
_refine_ls_restrained_S_all      0.985
_refine_ls_shift/su_max          0.000
_refine_ls_shift/su_mean         0.000

loop_
_atom_site_label
_atom_site_type_symbol
_atom_site_fract_x
_atom_site_fract_y
_atom_site_fract_z
_atom_site_U_iso_or_equiv
_atom_site_adp_type
_atom_site_occupancy
_atom_site_site_symmetry_order
_atom_site_calc_flag
_atom_site_refinement_flags_posn
_atom_site_refinement_flags_adp
_atom_site_refinement_flags_occupancy
_atom_site_disorder_assembly
_atom_site_disorder_group
S1 S 0.44543(6) 0.62739(5) 0.27215(6) 0.0167(3) Uani 1 1 d . . . . .
B1 B 0.4036(3) 0.5293(2) 0.2308(2) 0.0122(10) Uani 1 1 d . . . . .
N1 N 0.26250(18) 0.46008(15) 0.24306(16) 0.0102(7) Uani 1 1 d . . . . .
O1 O 0.40432(18) 0.17944(15) 0.56789(16) 0.0300(7) Uani 1 1 d . . . . .
C1 C 0.3343(2) 0.49432(19) 0.2754(2) 0.0096(8) Uani 1 1 d . . . . .
C2 C 0.2139(2) 0.4230(2) 0.2992(2) 0.0140(9) Uani 1 1 d . . . . .
S2 S 0.5000 0.45878(7) 0.2500 0.0127(3) Uani 1 2 d S T P . .
N2 N 0.3531(2) 0.54991(17) 0.0754(2) 0.0202(8) Uani 1 1 d . . . . .
C3 C 0.1937(2) 0.3398(2) 0.2778(2) 0.0198(10) Uani 1 1 d . . . . .
H3A H 0.1651 0.3164 0.3151 0.030 Uiso 1 1 calc R U . . .
H3B H 0.2473 0.3125 0.2779 0.030 Uiso 1 1 calc R U . . .
H3C H 0.1558 0.3371 0.2267 0.030 Uiso 1 1 calc R U . . .
C4 C 0.1292(2) 0.4634(2) 0.2984(2) 0.0171(9) Uani 1 1 d . . . . .
H4A H 0.0997 0.4377 0.3338 0.026 Uiso 1 1 calc R U . . .
H4B H 0.0928 0.4620 0.2466 0.026 Uiso 1 1 calc R U . . .
H4C H 0.1407 0.5166 0.3144 0.026 Uiso 1 1 calc R U . . .
C5 C 0.2809(2) 0.4311(2) 0.3739(2) 0.0151(9) Uani 1 1 d . . . . .
H5A H 0.3124 0.3825 0.3870 0.018 Uiso 1 1 calc R U . . .
H5B H 0.2529 0.4449 0.4161 0.018 Uiso 1 1 calc R U . . .
C7 C 0.3130(2) 0.5731(2) 0.3841(2) 0.0195(9) Uani 1 1 d . . . . .
H7A H 0.3110 0.5727 0.4384 0.029 Uiso 1 1 calc R U . . .
H7B H 0.2556 0.5842 0.3530 0.029 Uiso 1 1 calc R U . . .
H7C H 0.3534 0.6124 0.3754 0.029 Uiso 1 1 calc R U . . .
C6 C 0.3430(2) 0.4945(2) 0.3616(2) 0.0130(8) Uani 1 1 d . . . . .
C8 C 0.4327(2) 0.4800(2) 0.4102(2) 0.0185(9) Uani 1 1 d . . . . .
H8A H 0.4312 0.4820 0.4645 0.028 Uiso 1 1 calc R U . . .
H8B H 0.4723 0.5190 0.3992 0.028 Uiso 1 1 calc R U . . .
H8C H 0.4525 0.4295 0.3981 0.028 Uiso 1 1 calc R U . . .
C9 C 0.2241(2) 0.4561(2) 0.1615(2) 0.0125(8) Uani 1 1 d . . . . .
C10 C 0.1686(2) 0.5146(2) 0.1275(2) 0.0130(9) Uani 1 1 d . . . . .
C11 C 0.1524(2) 0.5876(2) 0.1689(2) 0.0160(9) Uani 1 1 d . . . . .
H11 H 0.1783 0.5811 0.2247 0.019 Uiso 1 1 calc R U . . .
C12 C 0.1965(2) 0.6554(2) 0.1393(2) 0.0241(10) Uani 1 1 d . . . . .
H12A H 0.1826 0.7025 0.1634 0.036 Uiso 1 1 calc R U . . .
H12B H 0.1762 0.6594 0.0836 0.036 Uiso 1 1 calc R U . . .
H12C H 0.2590 0.6477 0.1519 0.036 Uiso 1 1 calc R U . . .
C13 C 0.0568(2) 0.6046(2) 0.1591(2) 0.0250(10) Uani 1 1 d . . . . .
H13A H 0.0493 0.6465 0.1932 0.038 Uiso 1 1 calc R U . . .
H13B H 0.0272 0.5591 0.1719 0.038 Uiso 1 1 calc R U . . .
H13C H 0.0323 0.6192 0.1059 0.038 Uiso 1 1 calc R U . . .
C14 C 0.1298(2) 0.5077(2) 0.0506(2) 0.0179(9) Uani 1 1 d . . . . .
H14 H 0.0921 0.5469 0.0264 0.022 Uiso 1 1 calc R U . . .
C15 C 0.1445(2) 0.4453(2) 0.0079(2) 0.0200(10) Uani 1 1 d . . . . .
H15 H 0.1158 0.4409 -0.0444 0.024 Uiso 1 1 calc R U . . .
C16 C 0.2010(2) 0.3898(2) 0.0422(2) 0.0179(9) Uani 1 1 d . . . . .
H16 H 0.2111 0.3473 0.0125 0.021 Uiso 1 1 calc R U . . .
C17 C 0.2440(2) 0.3936(2) 0.1184(2) 0.0129(9) Uani 1 1 d . . . . .
C18 C 0.3133(2) 0.33429(19) 0.1484(2) 0.0176(9) Uani 1 1 d . . . . .
H18 H 0.3390 0.3459 0.2034 0.021 Uiso 1 1 calc R U . . .
C19 C 0.2798(3) 0.2518(2) 0.1431(2) 0.0229(10) Uani 1 1 d . . . . .
H19A H 0.3270 0.2171 0.1654 0.034 Uiso 1 1 calc R U . . .
H19B H 0.2572 0.2384 0.0892 0.034 Uiso 1 1 calc R U . . .
H19C H 0.2339 0.2472 0.1711 0.034 Uiso 1 1 calc R U . . .
C20 C 0.3847(2) 0.3393(2) 0.1038(2) 0.0230(10) Uani 1 1 d . . . . .
H20A H 0.4338 0.3082 0.1293 0.035 Uiso 1 1 calc R U . . .
H20B H 0.4029 0.3925 0.1019 0.035 Uiso 1 1 calc R U . . .
H20C H 0.3629 0.3205 0.0516 0.035 Uiso 1 1 calc R U . . .
C21 C 0.3711(2) 0.53963(19) 0.1410(2) 0.0139(9) Uani 1 1 d . . . . .
C22 C 0.3828(3) 0.2580(2) 0.5536(2) 0.0321(11) Uani 1 1 d . . . . .
H22A H 0.3794 0.2847 0.6016 0.038 Uiso 1 1 calc R U . . .
H22B H 0.3271 0.2635 0.5163 0.038 Uiso 1 1 calc R U . . .
C23 C 0.4571(3) 0.2895(2) 0.5208(3) 0.0287(11) Uani 1 1 d . . . . .
H23A H 0.4421 0.2889 0.4642 0.034 Uiso 1 1 calc R U . . .
H23B H 0.4717 0.3423 0.5386 0.034 Uiso 1 1 calc R U . . .
C24 C 0.5317(2) 0.2347(2) 0.5523(2) 0.0203(10) Uani 1 1 d . . . . .
H24A H 0.5519 0.2095 0.5101 0.024 Uiso 1 1 calc R U . . .
H24B H 0.5806 0.2622 0.5851 0.024 Uiso 1 1 calc R U . . .
C25 C 0.4947(3) 0.1779(2) 0.5977(3) 0.0288(11) Uani 1 1 d . . . . .
H25A H 0.5180 0.1264 0.5922 0.035 Uiso 1 1 calc R U . . .
H25B H 0.5085 0.1919 0.6526 0.035 Uiso 1 1 calc R U . . .

loop_
_atom_site_aniso_label
_atom_site_aniso_U_11
_atom_site_aniso_U_22
_atom_site_aniso_U_33
_atom_site_aniso_U_23
_atom_site_aniso_U_13
_atom_site_aniso_U_12
S1 0.0124(5) 0.0203(5) 0.0173(6) -0.0022(4) 0.0032(4) 0.0005(4)
B1 0.014(2) 0.013(2) 0.010(3) 0.0027(18) 0.002(2) -0.0025(19)
N1 0.0130(16) 0.0128(16) 0.0039(18) -0.0002(13) 0.0000(14) 0.0001(14)
O1 0.0289(18) 0.0324(18) 0.0302(19) -0.0018(14) 0.0096(15) -0.0088(15)
C1 0.0073(18) 0.0094(18) 0.012(2) 0.0023(15) 0.0012(17) 0.0044(15)
C2 0.011(2) 0.021(2) 0.011(2) 0.0021(17) 0.0049(17) -0.0001(17)
S2 0.0103(7) 0.0164(7) 0.0110(8) 0.000 0.0015(6) 0.000
N2 0.0164(18) 0.028(2) 0.016(2) 0.0044(16) 0.0028(16) -0.0041(15)
C3 0.023(2) 0.021(2) 0.017(2) 0.0007(17) 0.0089(19) -0.0041(19)
C4 0.016(2) 0.022(2) 0.014(2) 0.0041(18) 0.0036(17) -0.0017(18)
C5 0.015(2) 0.020(2) 0.011(2) 0.0000(16) 0.0051(18) 0.0037(17)
C7 0.018(2) 0.024(2) 0.017(2) -0.0054(18) 0.0065(19) -0.0032(18)
C6 0.013(2) 0.020(2) 0.006(2) -0.0042(16) 0.0029(17) -0.0021(17)
C8 0.011(2) 0.034(2) 0.009(2) 0.0054(18) -0.0002(17) 0.0011(18)
C9 0.0117(19) 0.020(2) 0.005(2) -0.0003(16) -0.0005(16) -0.0071(17)
C10 0.0101(19) 0.018(2) 0.009(2) 0.0036(16) -0.0010(17) -0.0025(17)
C11 0.014(2) 0.021(2) 0.012(2) 0.0028(17) -0.0001(18) -0.0014(18)
C12 0.018(2) 0.023(2) 0.032(3) 0.0031(19) 0.007(2) 0.0020(19)
C13 0.018(2) 0.030(2) 0.025(3) 0.0047(19) 0.001(2) 0.0025(19)
C14 0.012(2) 0.023(2) 0.016(3) 0.0045(18) -0.0040(19) -0.0055(18)
C15 0.018(2) 0.034(2) 0.005(2) 0.0024(18) -0.0041(18) -0.0118(19)
C16 0.016(2) 0.023(2) 0.014(3) -0.0079(17) 0.0032(19) -0.0133(18)
C17 0.0089(19) 0.021(2) 0.008(2) -0.0011(16) -0.0002(17) -0.0089(17)
C18 0.018(2) 0.016(2) 0.018(2) -0.0043(17) 0.0021(19) -0.0034(18)
C19 0.025(2) 0.020(2) 0.025(3) -0.0063(19) 0.008(2) -0.0024(19)
C20 0.021(2) 0.028(2) 0.020(3) -0.0048(19) 0.006(2) -0.006(2)
C21 0.0067(18) 0.014(2) 0.021(3) 0.0039(18) 0.0037(18) 0.0017(17)
C22 0.050(3) 0.029(2) 0.022(3) 0.005(2) 0.018(2) 0.015(2)
C23 0.028(2) 0.027(2) 0.033(3) 0.002(2) 0.011(2) 0.002(2)
C24 0.012(2) 0.023(2) 0.026(3) -0.0042(18) 0.0048(19) 0.0024(18)
C25 0.024(2) 0.033(3) 0.026(3) 0.003(2) -0.001(2) 0.006(2)

_geom_special_details            
;
 All esds (except the esd in the dihedral angle between two l.s. planes)
 are estimated using the full covariance matrix.  The cell esds are taken
 into account individually in the estimation of esds in distances, angles
 and torsion angles; correlations between esds in cell parameters are only
 used when they are defined by crystal symmetry.  An approximate (isotropic)
 treatment of cell esds is used for estimating esds involving l.s. planes.
;

loop_
_geom_bond_atom_site_label_1
_geom_bond_atom_site_label_2
_geom_bond_distance
_geom_bond_site_symmetry_2
_geom_bond_publ_flag
S1 B1 1.931(4) . ?
S1 S1 2.0680(19) 2_655 ?
B1 C21 1.587(6) . ?
B1 C1 1.622(5) . ?
B1 S2 1.943(4) . ?
N1 C1 1.308(4) . ?
N1 C9 1.455(5) . ?
N1 C2 1.545(4) . ?
O1 C25 1.421(5) . ?
O1 C22 1.428(4) . ?
C1 C6 1.520(5) . ?
C2 C5 1.521(5) . ?
C2 C4 1.522(5) . ?
C2 C3 1.523(5) . ?
S2 B1 1.943(4) 2_655 ?
N2 C21 1.160(5) . ?
C3 H3A 0.9800 . ?
C3 H3B 0.9800 . ?
C3 H3C 0.9800 . ?
C4 H4A 0.9800 . ?
C4 H4B 0.9800 . ?
C4 H4C 0.9800 . ?
C5 C6 1.536(5) . ?
C5 H5A 0.9900 . ?
C5 H5B 0.9900 . ?
C7 C6 1.541(5) . ?
C7 H7A 0.9800 . ?
C7 H7B 0.9800 . ?
C7 H7C 0.9800 . ?
C6 C8 1.522(5) . ?
C8 H8A 0.9800 . ?
C8 H8B 0.9800 . ?
C8 H8C 0.9800 . ?
C9 C10 1.403(5) . ?
C9 C17 1.417(5) . ?
C10 C14 1.385(5) . ?
C10 C11 1.528(5) . ?
C11 C13 1.526(5) . ?
C11 C12 1.535(5) . ?
C11 H11 1.0000 . ?
C12 H12A 0.9800 . ?
C12 H12B 0.9800 . ?
C12 H12C 0.9800 . ?
C13 H13A 0.9800 . ?
C13 H13B 0.9800 . ?
C13 H13C 0.9800 . ?
C14 C15 1.385(5) . ?
C14 H14 0.9500 . ?
C15 C16 1.374(5) . ?
C15 H15 0.9500 . ?
C16 C17 1.387(5) . ?
C16 H16 0.9500 . ?
C17 C18 1.524(5) . ?
C18 C20 1.534(5) . ?
C18 C19 1.537(5) . ?
C18 H18 1.0000 . ?
C19 H19A 0.9800 . ?
C19 H19B 0.9800 . ?
C19 H19C 0.9800 . ?
C20 H20A 0.9800 . ?
C20 H20B 0.9800 . ?
C20 H20C 0.9800 . ?
C22 C23 1.538(6) . ?
C22 H22A 0.9900 . ?
C22 H22B 0.9900 . ?
C23 C24 1.536(5) . ?
C23 H23A 0.9900 . ?
C23 H23B 0.9900 . ?
C24 C25 1.489(5) . ?
C24 H24A 0.9900 . ?
C24 H24B 0.9900 . ?
C25 H25A 0.9900 . ?
C25 H25B 0.9900 . ?

loop_
_geom_angle_atom_site_label_1
_geom_angle_atom_site_label_2
_geom_angle_atom_site_label_3
_geom_angle
_geom_angle_site_symmetry_1
_geom_angle_site_symmetry_3
_geom_angle_publ_flag
B1 S1 S1 95.80(13) . 2_655 ?
C21 B1 C1 116.1(3) . . ?
C21 B1 S1 107.1(2) . . ?
C1 B1 S1 111.3(3) . . ?
C21 B1 S2 108.5(3) . . ?
C1 B1 S2 105.8(2) . . ?
S1 B1 S2 107.9(2) . . ?
C1 N1 C9 126.7(3) . . ?
C1 N1 C2 114.9(3) . . ?
C9 N1 C2 118.3(3) . . ?
C25 O1 C22 105.6(3) . . ?
N1 C1 C6 108.9(3) . . ?
N1 C1 B1 125.5(3) . . ?
C6 C1 B1 125.6(3) . . ?
C5 C2 C4 114.3(3) . . ?
C5 C2 C3 112.2(3) . . ?
C4 C2 C3 107.9(3) . . ?
C5 C2 N1 100.2(3) . . ?
C4 C2 N1 111.8(3) . . ?
C3 C2 N1 110.3(3) . . ?
B1 S2 B1 101.0(2) 2_655 . ?
C2 C3 H3A 109.5 . . ?
C2 C3 H3B 109.5 . . ?
H3A C3 H3B 109.5 . . ?
C2 C3 H3C 109.5 . . ?
H3A C3 H3C 109.5 . . ?
H3B C3 H3C 109.5 . . ?
C2 C4 H4A 109.5 . . ?
C2 C4 H4B 109.5 . . ?
H4A C4 H4B 109.5 . . ?
C2 C4 H4C 109.5 . . ?
H4A C4 H4C 109.5 . . ?
H4B C4 H4C 109.5 . . ?
C2 C5 C6 106.9(3) . . ?
C2 C5 H5A 110.3 . . ?
C6 C5 H5A 110.3 . . ?
C2 C5 H5B 110.3 . . ?
C6 C5 H5B 110.3 . . ?
H5A C5 H5B 108.6 . . ?
C6 C7 H7A 109.5 . . ?
C6 C7 H7B 109.5 . . ?
H7A C7 H7B 109.5 . . ?
C6 C7 H7C 109.5 . . ?
H7A C7 H7C 109.5 . . ?
H7B C7 H7C 109.5 . . ?
C1 C6 C8 116.2(3) . . ?
C1 C6 C5 103.2(3) . . ?
C8 C6 C5 110.5(3) . . ?
C1 C6 C7 107.8(3) . . ?
C8 C6 C7 107.9(3) . . ?
C5 C6 C7 111.2(3) . . ?
C6 C8 H8A 109.5 . . ?
C6 C8 H8B 109.5 . . ?
H8A C8 H8B 109.5 . . ?
C6 C8 H8C 109.5 . . ?
H8A C8 H8C 109.5 . . ?
H8B C8 H8C 109.5 . . ?
C10 C9 C17 121.7(3) . . ?
C10 C9 N1 118.9(3) . . ?
C17 C9 N1 119.3(3) . . ?
C14 C10 C9 117.8(3) . . ?
C14 C10 C11 118.0(3) . . ?
C9 C10 C11 124.1(3) . . ?
C13 C11 C10 112.4(3) . . ?
C13 C11 C12 109.4(3) . . ?
C10 C11 C12 110.0(3) . . ?
C13 C11 H11 108.3 . . ?
C10 C11 H11 108.3 . . ?
C12 C11 H11 108.3 . . ?
C11 C12 H12A 109.5 . . ?
C11 C12 H12B 109.5 . . ?
H12A C12 H12B 109.5 . . ?
C11 C12 H12C 109.5 . . ?
H12A C12 H12C 109.5 . . ?
H12B C12 H12C 109.5 . . ?
C11 C13 H13A 109.5 . . ?
C11 C13 H13B 109.5 . . ?
H13A C13 H13B 109.5 . . ?
C11 C13 H13C 109.5 . . ?
H13A C13 H13C 109.5 . . ?
H13B C13 H13C 109.5 . . ?
C15 C14 C10 121.7(4) . . ?
C15 C14 H14 119.1 . . ?
C10 C14 H14 119.1 . . ?
C16 C15 C14 119.2(4) . . ?
C16 C15 H15 120.4 . . ?
C14 C15 H15 120.4 . . ?
C15 C16 C17 122.5(4) . . ?
C15 C16 H16 118.7 . . ?
C17 C16 H16 118.7 . . ?
C16 C17 C9 116.9(3) . . ?
C16 C17 C18 118.4(3) . . ?
C9 C17 C18 124.6(3) . . ?
C17 C18 C20 109.9(3) . . ?
C17 C18 C19 113.9(3) . . ?
C20 C18 C19 108.0(3) . . ?
C17 C18 H18 108.3 . . ?
C20 C18 H18 108.3 . . ?
C19 C18 H18 108.3 . . ?
C18 C19 H19A 109.5 . . ?
C18 C19 H19B 109.5 . . ?
H19A C19 H19B 109.5 . . ?
C18 C19 H19C 109.5 . . ?
H19A C19 H19C 109.5 . . ?
H19B C19 H19C 109.5 . . ?
C18 C20 H20A 109.5 . . ?
C18 C20 H20B 109.5 . . ?
H20A C20 H20B 109.5 . . ?
C18 C20 H20C 109.5 . . ?
H20A C20 H20C 109.5 . . ?
H20B C20 H20C 109.5 . . ?
N2 C21 B1 174.9(4) . . ?
O1 C22 C23 103.9(3) . . ?
O1 C22 H22A 111.0 . . ?
C23 C22 H22A 111.0 . . ?
O1 C22 H22B 111.0 . . ?
C23 C22 H22B 111.0 . . ?
H22A C22 H22B 109.0 . . ?
C24 C23 C22 103.6(3) . . ?
C24 C23 H23A 111.0 . . ?
C22 C23 H23A 111.0 . . ?
C24 C23 H23B 111.0 . . ?
C22 C23 H23B 111.0 . . ?
H23A C23 H23B 109.0 . . ?
C25 C24 C23 104.4(3) . . ?
C25 C24 H24A 110.9 . . ?
C23 C24 H24A 110.9 . . ?
C25 C24 H24B 110.9 . . ?
C23 C24 H24B 110.9 . . ?
H24A C24 H24B 108.9 . . ?
O1 C25 C24 105.9(3) . . ?
O1 C25 H25A 110.6 . . ?
C24 C25 H25A 110.6 . . ?
O1 C25 H25B 110.6 . . ?
C24 C25 H25B 110.6 . . ?
H25A C25 H25B 108.7 . . ?

loop_
_geom_torsion_atom_site_label_1
_geom_torsion_atom_site_label_2
_geom_torsion_atom_site_label_3
_geom_torsion_atom_site_label_4
_geom_torsion
_geom_torsion_site_symmetry_1
_geom_torsion_site_symmetry_2
_geom_torsion_site_symmetry_3
_geom_torsion_site_symmetry_4
_geom_torsion_publ_flag
C9 N1 C1 C6 171.5(3) . . . . ?
C2 N1 C1 C6 -6.4(4) . . . . ?
C9 N1 C1 B1 -9.6(5) . . . . ?
C2 N1 C1 B1 172.5(3) . . . . ?
C21 B1 C1 N1 14.9(5) . . . . ?
S1 B1 C1 N1 137.7(3) . . . . ?
S2 B1 C1 N1 -105.4(3) . . . . ?
C21 B1 C1 C6 -166.4(3) . . . . ?
S1 B1 C1 C6 -43.6(4) . . . . ?
S2 B1 C1 C6 73.3(4) . . . . ?
C1 N1 C2 C5 -9.1(4) . . . . ?
C9 N1 C2 C5 172.8(3) . . . . ?
C1 N1 C2 C4 112.4(3) . . . . ?
C9 N1 C2 C4 -65.8(4) . . . . ?
C1 N1 C2 C3 -127.6(3) . . . . ?
C9 N1 C2 C3 54.3(4) . . . . ?
C4 C2 C5 C6 -99.3(3) . . . . ?
C3 C2 C5 C6 137.5(3) . . . . ?
N1 C2 C5 C6 20.4(3) . . . . ?
N1 C1 C6 C8 140.2(3) . . . . ?
B1 C1 C6 C8 -38.7(5) . . . . ?
N1 C1 C6 C5 19.1(4) . . . . ?
B1 C1 C6 C5 -159.8(3) . . . . ?
N1 C1 C6 C7 -98.7(3) . . . . ?
B1 C1 C6 C7 82.5(4) . . . . ?
C2 C5 C6 C1 -24.6(4) . . . . ?
C2 C5 C6 C8 -149.5(3) . . . . ?
C2 C5 C6 C7 90.7(4) . . . . ?
C1 N1 C9 C10 -87.8(4) . . . . ?
C2 N1 C9 C10 90.1(4) . . . . ?
C1 N1 C9 C17 91.9(4) . . . . ?
C2 N1 C9 C17 -90.2(4) . . . . ?
C17 C9 C10 C14 3.2(5) . . . . ?
N1 C9 C10 C14 -177.1(3) . . . . ?
C17 C9 C10 C11 -173.0(3) . . . . ?
N1 C9 C10 C11 6.7(5) . . . . ?
C14 C10 C11 C13 53.3(5) . . . . ?
C9 C10 C11 C13 -130.6(4) . . . . ?
C14 C10 C11 C12 -68.8(4) . . . . ?
C9 C10 C11 C12 107.3(4) . . . . ?
C9 C10 C14 C15 0.3(5) . . . . ?
C11 C10 C14 C15 176.7(3) . . . . ?
C10 C14 C15 C16 -2.1(6) . . . . ?
C14 C15 C16 C17 0.4(6) . . . . ?
C15 C16 C17 C9 2.9(5) . . . . ?
C15 C16 C17 C18 -172.8(3) . . . . ?
C10 C9 C17 C16 -4.7(5) . . . . ?
N1 C9 C17 C16 175.6(3) . . . . ?
C10 C9 C17 C18 170.6(3) . . . . ?
N1 C9 C17 C18 -9.0(5) . . . . ?
C16 C17 C18 C20 60.1(4) . . . . ?
C9 C17 C18 C20 -115.2(4) . . . . ?
C16 C17 C18 C19 -61.2(4) . . . . ?
C9 C17 C18 C19 123.5(4) . . . . ?
C25 O1 C22 C23 40.0(4) . . . . ?
O1 C22 C23 C24 -24.2(4) . . . . ?
C22 C23 C24 C25 0.8(4) . . . . ?
C22 O1 C25 C24 -40.3(4) . . . . ?
C23 C24 C25 O1 23.2(4) . . . . ?

_refine_diff_density_max         0.406
_refine_diff_density_min         -0.451
_refine_diff_density_rms         0.082

_shelx_res_file                  
;

    final_a.res created by SHELXL-2014/7


TITL final_a.res in C2/c
REM Old TITL final in C2/c
REM SHELXT solution in C2/c
REM R1 0.200,  Rweak 0.035,  Alpha 0.065,  Orientation as input
REM Formula found by SHELXT:  C52 N4 O2 S3
CELL  0.71073  15.9450  17.5300  17.9243   90.000  102.905   90.000
ZERR    4.000   0.0031   0.0035   0.0031    0.000    0.004    0.000
LATT  7
SYMM -X, Y, 1/2-Z
SFAC C H B N O S
UNIT 200 312 8 16 8 12
TEMP -173
SIZE 0.030 0.047 0.205
L.S. 10
BOND $H
LIST 4
ACTA 52
CONF
shel 999. 0.8
FMAP 2
PLAN 20
WGHT    0.022500
FVAR       0.29767
S1    6    0.445429    0.627393    0.272154    11.00000    0.01240    0.02028 =
         0.01729   -0.00217    0.00322    0.00046
B1    3    0.403564    0.529309    0.230818    11.00000    0.01352    0.01279 =
         0.01009    0.00266    0.00220   -0.00245
N1    4    0.262495    0.460081    0.243058    11.00000    0.01304    0.01279 =
         0.00390   -0.00024    0.00004    0.00008
O1    5    0.404317    0.179444    0.567888    11.00000    0.02888    0.03238 =
         0.03019   -0.00182    0.00964   -0.00878
C1    1    0.334269    0.494321    0.275390    11.00000    0.00729    0.00937 =
         0.01176    0.00234    0.00120    0.00436
C2    1    0.213860    0.422960    0.299194    11.00000    0.01150    0.02103 =
         0.01063    0.00209    0.00487   -0.00006
S2    6    0.500000    0.458776    0.250000    10.50000    0.01026    0.01640 =
         0.01103    0.00000    0.00150    0.00000
N2    4    0.353109    0.549910    0.075441    11.00000    0.01640    0.02760 =
         0.01634    0.00442    0.00283   -0.00407
C3    1    0.193727    0.339825    0.277817    11.00000    0.02292    0.02145 =
         0.01710    0.00073    0.00894   -0.00410
AFIX 137
H3A   2    0.165113    0.316404    0.315132    11.00000   -1.50000
H3B   2    0.247337    0.312466    0.277865    11.00000   -1.50000
H3C   2    0.155775    0.337103    0.226697    11.00000   -1.50000
AFIX   0
C4    1    0.129213    0.463419    0.298431    11.00000    0.01562    0.02196 =
         0.01389    0.00408    0.00365   -0.00167
AFIX 137
H4A   2    0.099660    0.437703    0.333791    11.00000   -1.50000
H4B   2    0.092801    0.462034    0.246581    11.00000   -1.50000
H4C   2    0.140678    0.516572    0.314428    11.00000   -1.50000
AFIX   0
C5    1    0.280880    0.431128    0.373856    11.00000    0.01549    0.02022 =
         0.01063   -0.00004    0.00506    0.00367
AFIX  23
H5A   2    0.312370    0.382545    0.386997    11.00000   -1.20000
H5B   2    0.252927    0.444877    0.416076    11.00000   -1.20000
AFIX   0
C7    1    0.313012    0.573116    0.384125    11.00000    0.01789    0.02429 =
         0.01749   -0.00542    0.00651   -0.00320
AFIX 137
H7A   2    0.311000    0.572657    0.438370    11.00000   -1.50000
H7B   2    0.255561    0.584227    0.352975    11.00000   -1.50000
H7C   2    0.353430    0.612436    0.375356    11.00000   -1.50000
AFIX   0
C6    1    0.342963    0.494533    0.361599    11.00000    0.01312    0.02046 =
         0.00582   -0.00421    0.00291   -0.00206
C8    1    0.432729    0.479981    0.410186    11.00000    0.01128    0.03448 =
         0.00872    0.00538   -0.00024    0.00112
AFIX 137
H8A   2    0.431190    0.482040    0.464501    11.00000   -1.50000
H8B   2    0.472280    0.519040    0.399231    11.00000   -1.50000
H8C   2    0.452531    0.429490    0.398118    11.00000   -1.50000
AFIX   0
C9    1    0.224130    0.456076    0.161519    11.00000    0.01171    0.01985 =
         0.00489   -0.00032   -0.00046   -0.00714
C10   1    0.168563    0.514639    0.127541    11.00000    0.01009    0.01833 =
         0.00899    0.00356   -0.00100   -0.00249
C11   1    0.152436    0.587557    0.168853    11.00000    0.01375    0.02110 =
         0.01189    0.00281   -0.00013   -0.00140
AFIX  13
H11   2    0.178278    0.581138    0.224692    11.00000   -1.20000
AFIX   0
C12   1    0.196517    0.655386    0.139291    11.00000    0.01787    0.02336 =
         0.03192    0.00313    0.00740    0.00203
AFIX 137
H12A  2    0.182576    0.702453    0.163432    11.00000   -1.50000
H12B  2    0.176160    0.659358    0.083646    11.00000   -1.50000
H12C  2    0.258966    0.647662    0.151915    11.00000   -1.50000
AFIX   0
C13   1    0.056755    0.604626    0.159099    11.00000    0.01814    0.02974 =
         0.02521    0.00474    0.00052    0.00252
AFIX 137
H13A  2    0.049280    0.646541    0.193207    11.00000   -1.50000
H13B  2    0.027249    0.559058    0.171909    11.00000   -1.50000
H13C  2    0.032288    0.619241    0.105918    11.00000   -1.50000
AFIX   0
C14   1    0.129781    0.507741    0.050590    11.00000    0.01166    0.02275 =
         0.01609    0.00453   -0.00397   -0.00551
AFIX  43
H14   2    0.092121    0.546879    0.026448    11.00000   -1.20000
AFIX   0
C15   1    0.144452    0.445300    0.007914    11.00000    0.01785    0.03356 =
         0.00532    0.00245   -0.00410   -0.01180
AFIX  43
H15   2    0.115763    0.440861   -0.044384    11.00000   -1.20000
AFIX   0
C16   1    0.201029    0.389842    0.042163    11.00000    0.01602    0.02341 =
         0.01412   -0.00790    0.00319   -0.01334
AFIX  43
H16   2    0.211083    0.347328    0.012469    11.00000   -1.20000
AFIX   0
C17   1    0.244028    0.393553    0.118433    11.00000    0.00888    0.02105 =
         0.00782   -0.00112   -0.00020   -0.00895
C18   1    0.313261    0.334290    0.148424    11.00000    0.01822    0.01581 =
         0.01793   -0.00428    0.00207   -0.00336
AFIX  13
H18   2    0.338962    0.345925    0.203394    11.00000   -1.20000
AFIX   0
C19   1    0.279819    0.251780    0.143053    11.00000    0.02485    0.02006 =
         0.02488   -0.00634    0.00817   -0.00235
AFIX 137
H19A  2    0.327013    0.217149    0.165372    11.00000   -1.50000
H19B  2    0.257223    0.238380    0.089232    11.00000   -1.50000
H19C  2    0.233900    0.247207    0.171131    11.00000   -1.50000
AFIX   0
C20   1    0.384682    0.339327    0.103778    11.00000    0.02110    0.02847 =
         0.02020   -0.00476    0.00615   -0.00588
AFIX 137
H20A  2    0.433801    0.308207    0.129314    11.00000   -1.50000
H20B  2    0.402937    0.392543    0.101919    11.00000   -1.50000
H20C  2    0.362947    0.320452    0.051571    11.00000   -1.50000
AFIX   0
C21   1    0.371133    0.539628    0.141033    11.00000    0.00675    0.01402 =
         0.02118    0.00392    0.00374    0.00168
C22   1    0.382794    0.257978    0.553644    11.00000    0.05013    0.02870 =
         0.02195    0.00507    0.01785    0.01549
AFIX  23
H22A  2    0.379406    0.284671    0.601556    11.00000   -1.20000
H22B  2    0.327083    0.263471    0.516343    11.00000   -1.20000
AFIX   0
C23   1    0.457052    0.289480    0.520813    11.00000    0.02849    0.02682 =
         0.03260    0.00187    0.01069    0.00170
AFIX  23
H23A  2    0.442108    0.288852    0.464157    11.00000   -1.20000
H23B  2    0.471690    0.342299    0.538588    11.00000   -1.20000
AFIX   0
C24   1    0.531711    0.234689    0.552281    11.00000    0.01242    0.02258 =
         0.02615   -0.00416    0.00478    0.00241
AFIX  23
H24A  2    0.551901    0.209486    0.510070    11.00000   -1.20000
H24B  2    0.580562    0.262186    0.585076    11.00000   -1.20000
AFIX   0
C25   1    0.494680    0.177924    0.597720    11.00000    0.02400    0.03321 =
         0.02604    0.00316   -0.00114    0.00573
AFIX  23
H25A  2    0.517978    0.126405    0.592161    11.00000   -1.20000
H25B  2    0.508479    0.191902    0.652620    11.00000   -1.20000
AFIX   0
HKLF 4

REM  final_a.res in C2/c
REM R1 =  0.0738 for    2699 Fo > 4sig(Fo)  and  0.1619 for all    4997 data
REM    284 parameters refined using      0 restraints

END

WGHT      0.0210      0.0000

REM Highest difference peak  0.406,  deepest hole -0.451,  1-sigma level  0.082
Q1    1   0.3226  0.2482  0.5340  11.00000  0.05    0.41
Q2    1   0.5247  0.1979  0.5593  11.00000  0.05    0.39
Q3    1   0.5190  0.6282  0.2850  11.00000  0.05    0.39
Q4    1   0.3354  0.2221  0.5443  11.00000  0.05    0.38
Q5    1   0.5000  0.5471  0.2500  10.50000  0.05    0.36
Q6    1   0.5000  0.6611  0.2500  10.50000  0.05    0.34
Q7    1   0.5340  0.2111  0.5791  11.00000  0.05    0.34
Q8    1   0.4241  0.3265  0.5970  11.00000  0.05    0.33
Q9    1   0.3795  0.4592  0.1578  11.00000  0.05    0.32
Q10   1   0.3218  0.3056  0.4256  11.00000  0.05    0.32
Q11   1   0.3994  0.2380  0.5642  11.00000  0.05    0.31
Q12   1   0.1982  0.4847  0.3620  11.00000  0.05    0.31
Q13   1   0.3975  0.5647  0.1204  11.00000  0.05    0.30
Q14   1   0.4733  0.6764  0.3115  11.00000  0.05    0.30
Q15   1   0.3233  0.4516  0.2491  11.00000  0.05    0.29
Q16   1   0.4685  0.4189  0.1582  11.00000  0.05    0.29
Q17   1   0.4170  0.5811  0.2416  11.00000  0.05    0.28
Q18   1   0.4124  0.3755  0.2724  11.00000  0.05    0.28
Q19   1   0.4697  0.3794  0.5956  11.00000  0.05    0.28
Q20   1   0.2001  0.4317  0.0276  11.00000  0.05    0.28
;
_shelx_res_checksum              70687

_chemical_properties_physical    Air-sensitive,Moisture-sensitive
####################################################################### 
# 
# This file contains crystal structure data downloaded from the 
# Cambridge Structural Database (CSD) hosted by the Cambridge 
# Crystallographic Data Centre (CCDC).
# 
# Full information about CCDC data access policies and citation 
# guidelines are available at http://www.ccdc.cam.ac.uk/access/V1 
# 
# Audit and citation data items may have been added by the CCDC. 
# Please retain this information to preserve the provenance of 
# this file and to allow appropriate attribution of the data. 
# 
#######################################################################

data_5runs_a
_database_code_depnum_ccdc_archive 'CCDC 1582406'
_audit_update_record             
;
2017-10-27 deposited with the CCDC.
2018-01-04 downloaded from the CCDC.
;
# start Validation Reply Form
_vrf_RINTA01_5runs_a             
;
PROBLEM: The value of Rint is greater than 0.18
RESPONSE: The crystal was small and very weakly diffracting despite 300 s exposure per frame. 
;
_audit_creation_method           SHELXL-2014/7
_shelx_SHELXL_version_number     2014/7
_chemical_name_systematic        ?
_chemical_name_common            ?
_chemical_melting_point          ?
_chemical_formula_moiety         'C37 H49 B N2 O Se2'
_chemical_formula_sum            'C37 H49 B N2 O Se2'
_chemical_formula_weight         706.51

loop_
_atom_type_symbol
_atom_type_description
_atom_type_scat_dispersion_real
_atom_type_scat_dispersion_imag
_atom_type_scat_source
C C 0.0033 0.0016 'International Tables Vol C Tables 4.2.6.8 and 6.1.1.4'
H H 0.0000 0.0000 'International Tables Vol C Tables 4.2.6.8 and 6.1.1.4'
B B 0.0013 0.0007 'International Tables Vol C Tables 4.2.6.8 and 6.1.1.4'
N N 0.0061 0.0033 'International Tables Vol C Tables 4.2.6.8 and 6.1.1.4'
O O 0.0106 0.0060 'International Tables Vol C Tables 4.2.6.8 and 6.1.1.4'
Se Se -0.0929 2.2259 'International Tables Vol C Tables 4.2.6.8 and 6.1.1.4'

_space_group_crystal_system      monoclinic
_space_group_IT_number           14
_space_group_name_H-M_alt        'P 21/n'
_space_group_name_Hall           '-P 2yn'

_shelx_space_group_comment       
;
The symmetry employed for this shelxl refinement is uniquely defined
by the following loop, which should always be used as a source of
symmetry information in preference to the above space-group names.
They are only intended as comments.
;

loop_
_space_group_symop_operation_xyz
'x, y, z'
'-x+1/2, y+1/2, -z+1/2'
'-x, -y, -z'
'x-1/2, -y-1/2, z-1/2'

_cell_length_a                   10.784(4)
_cell_length_b                   16.852(5)
_cell_length_c                   19.026(6)
_cell_angle_alpha                90
_cell_angle_beta                 91.03(3)
_cell_angle_gamma                90
_cell_volume                     3457.4(19)
_cell_formula_units_Z            4
_cell_measurement_temperature    103(2)
_cell_measurement_reflns_used    1538
_cell_measurement_theta_min      3.23
_cell_measurement_theta_max      23.85
_exptl_crystal_description       block
_exptl_crystal_colour            yellow
_exptl_crystal_density_meas      ?
_exptl_crystal_density_method    ?
_exptl_crystal_density_diffrn    1.357
_exptl_crystal_F_000             1464
_exptl_transmission_factor_min   ?
_exptl_transmission_factor_max   ?
_exptl_crystal_size_max          0.195
_exptl_crystal_size_mid          0.178
_exptl_crystal_size_min          0.145
_exptl_absorpt_coefficient_mu    2.170
_shelx_estimated_absorpt_T_min   0.677
_shelx_estimated_absorpt_T_max   0.744
_exptl_absorpt_correction_type   multi-scan
_exptl_absorpt_correction_T_min  0.5928
_exptl_absorpt_correction_T_max  0.7454
_exptl_absorpt_process_details   sadabs
_exptl_absorpt_special_details   
'The crystal was immersed in a film of perfluoropolyether oil, mounted on a a glass fiber and transferred to stream of cold nitrogen.'

_diffrn_standards_number         ?
_diffrn_standards_interval_count ?
_diffrn_standards_interval_time  ?
_diffrn_standards_decay_%        ?
_diffrn_ambient_temperature      103(2)
_diffrn_radiation_wavelength     0.71073
_diffrn_radiation_type           MoK\a
_diffrn_source                   
'rotating-anode X-ray tube or sealed X-ray tube'
_diffrn_measurement_device_type  'Bruker X8-APEX II'
_diffrn_measurement_method       '\f and \w scans'
_diffrn_detector_area_resol_mean ?
_diffrn_reflns_number            25978
_diffrn_reflns_av_unetI/netI     0.2178
_diffrn_reflns_av_R_equivalents  0.2299
_diffrn_reflns_limit_h_min       -11
_diffrn_reflns_limit_h_max       13
_diffrn_reflns_limit_k_min       -21
_diffrn_reflns_limit_k_max       20
_diffrn_reflns_limit_l_min       -23
_diffrn_reflns_limit_l_max       23
_diffrn_reflns_theta_min         2.417
_diffrn_reflns_theta_max         26.372
_diffrn_reflns_theta_full        26.000
_diffrn_measured_fraction_theta_max 0.997
_diffrn_measured_fraction_theta_full 0.997
_diffrn_reflns_Laue_measured_fraction_max 0.997
_diffrn_reflns_Laue_measured_fraction_full 0.997
_diffrn_reflns_point_group_measured_fraction_max 0.997
_diffrn_reflns_point_group_measured_fraction_full 0.997
_reflns_number_total             7047
_reflns_number_gt                3617
_reflns_threshold_expression     'I > 2\s(I)'
_reflns_Friedel_coverage         0.000
_reflns_Friedel_fraction_max     .
_reflns_Friedel_fraction_full    .

_reflns_special_details          
;
 Reflections were merged by SHELXL according to the crystal
 class for the calculation of statistics and refinement.
 Refinement of F^2^ against ALL reflections.  The weighted R-factor wR and 
 goodness of fit S are based on F^2^, conventional R-factors R are based 
 on F, with F set to zero for negative F^2^. The threshold expression of 
 F^2^ > 2sigma(F^2^) is used only for calculating R-factors(gt) etc. and is 
 not relevant to the choice of reflections for refinement.  R-factors based 
 on F^2^ are statistically about twice as large as those based on F, and R- 
 factors based on ALL data will be even larger.  
 _reflns_Friedel_fraction is defined as the number of unique
 Friedel pairs measured divided by the number that would be
 possible theoretically, ignoring centric projections and
 systematic absences.
;
_computing_data_collection       'APEX2 ver. 2014.9 (Bruker AXS)'
_computing_cell_refinement       'Saint+ ver. 7.68A (Bruker AXS)'
_computing_data_reduction        'Saint+ ver. 7.68A (Bruker AXS)'
_computing_molecular_graphics    'ShelXLe (Huebschle et all, 2011)'
_computing_publication_material  'SHELXL-2014/6 (Sheldrick, 2014) '
_computing_structure_solution    'SHELXT 2014/4 (Sheldrick, 2014)'
_computing_structure_refinement  'SHELXL-2014/7 (Sheldrick, 2014)'
_refine_special_details          ?
_refine_ls_structure_factor_coef Fsqd
_refine_ls_matrix_type           full
_refine_ls_weighting_scheme      calc
_refine_ls_weighting_details     
'w=1/[\s^2^(Fo^2^)+(0.0399P)^2^] where P=(Fo^2^+2Fc^2^)/3'
_atom_sites_solution_primary     ?
_atom_sites_solution_secondary   ?
_atom_sites_solution_hydrogens   geom
_refine_ls_hydrogen_treatment    constr
_refine_ls_extinction_method     none
_refine_ls_extinction_coef       .
_refine_ls_number_reflns         7047
_refine_ls_number_parameters     396
_refine_ls_number_restraints     0
_refine_ls_R_factor_all          0.1634
_refine_ls_R_factor_gt           0.0648
_refine_ls_wR_factor_ref         0.1440
_refine_ls_wR_factor_gt          0.1155
_refine_ls_goodness_of_fit_ref   0.956
_refine_ls_restrained_S_all      0.956
_refine_ls_shift/su_max          0.001
_refine_ls_shift/su_mean         0.000

loop_
_atom_site_label
_atom_site_type_symbol
_atom_site_fract_x
_atom_site_fract_y
_atom_site_fract_z
_atom_site_U_iso_or_equiv
_atom_site_adp_type
_atom_site_occupancy
_atom_site_site_symmetry_order
_atom_site_calc_flag
_atom_site_refinement_flags_posn
_atom_site_refinement_flags_adp
_atom_site_refinement_flags_occupancy
_atom_site_disorder_assembly
_atom_site_disorder_group
Se1 Se 0.50386(6) 0.45600(4) 0.20661(3) 0.01902(19) Uani 1 1 d . . . . .
Se2 Se 0.30316(7) 0.58657(4) 0.27403(3) 0.02045(19) Uani 1 1 d . . . . .
O1 O 0.0855(7) 0.2969(4) 0.4979(3) 0.075(2) Uani 1 1 d . . . . .
N1 N 0.1819(5) 0.4564(3) 0.1457(2) 0.0155(12) Uani 1 1 d . . . . .
N2 N 0.3282(5) 0.3977(3) 0.3837(2) 0.0264(15) Uani 1 1 d . . . . .
C1 C 0.2425(5) 0.4251(4) 0.1981(3) 0.0137(14) Uani 1 1 d . . . . .
C2 C 0.1285(6) 0.3956(4) 0.0925(3) 0.0190(16) Uani 1 1 d . . . . .
C3 C 0.1715(8) 0.4139(5) 0.0199(3) 0.041(2) Uani 1 1 d . . . . .
H3A H 0.1371 0.3747 -0.0132 0.062 Uiso 1 1 calc R U . . .
H3B H 0.2623 0.4118 0.0191 0.062 Uiso 1 1 calc R U . . .
H3C H 0.1433 0.4670 0.0062 0.062 Uiso 1 1 calc R U . . .
C4 C -0.0166(7) 0.3965(5) 0.0927(4) 0.040(2) Uani 1 1 d . . . . .
H4A H -0.0487 0.3565 0.0597 0.061 Uiso 1 1 calc R U . . .
H4B H -0.0465 0.4491 0.0783 0.061 Uiso 1 1 calc R U . . .
H4C H -0.0455 0.3846 0.1400 0.061 Uiso 1 1 calc R U . . .
C5 C 0.1794(7) 0.3190(4) 0.1221(3) 0.0286(18) Uani 1 1 d . . . . .
H5A H 0.2487 0.2999 0.0932 0.034 Uiso 1 1 calc R U . . .
H5B H 0.1139 0.2778 0.1221 0.034 Uiso 1 1 calc R U . . .
C6 C 0.2255(6) 0.3358(4) 0.1980(3) 0.0200(16) Uani 1 1 d . . . . .
C7 C 0.1228(7) 0.3161(4) 0.2530(3) 0.0277(17) Uani 1 1 d . . . . .
H7A H 0.1062 0.2589 0.2526 0.042 Uiso 1 1 calc R U . . .
H7B H 0.0466 0.3449 0.2407 0.042 Uiso 1 1 calc R U . . .
H7C H 0.1518 0.3321 0.3001 0.042 Uiso 1 1 calc R U . . .
C8 C 0.3398(7) 0.2867(4) 0.2148(3) 0.0271(17) Uani 1 1 d . . . . .
H8A H 0.3183 0.2302 0.2134 0.041 Uiso 1 1 calc R U . . .
H8B H 0.3717 0.3005 0.2617 0.041 Uiso 1 1 calc R U . . .
H8C H 0.4035 0.2976 0.1799 0.041 Uiso 1 1 calc R U . . .
C9 C 0.1550(6) 0.5414(4) 0.1364(2) 0.0183(15) Uani 1 1 d . . . . .
C10 C 0.2301(6) 0.5895(4) 0.0947(2) 0.0175(15) Uani 1 1 d . . . . .
C11 C 0.3545(6) 0.5649(4) 0.0643(3) 0.0199(16) Uani 1 1 d . . . . .
H11 H 0.3709 0.5082 0.0768 0.024 Uiso 1 1 calc R U . . .
C12 C 0.4589(6) 0.6161(4) 0.0957(3) 0.0227(17) Uani 1 1 d . . . . .
H12A H 0.5390 0.5966 0.0794 0.034 Uiso 1 1 calc R U . . .
H12B H 0.4570 0.6132 0.1471 0.034 Uiso 1 1 calc R U . . .
H12C H 0.4475 0.6713 0.0807 0.034 Uiso 1 1 calc R U . . .
C13 C 0.3551(7) 0.5734(4) -0.0163(3) 0.0282(18) Uani 1 1 d . . . . .
H13A H 0.4362 0.5574 -0.0338 0.042 Uiso 1 1 calc R U . . .
H13B H 0.3390 0.6288 -0.0291 0.042 Uiso 1 1 calc R U . . .
H13C H 0.2905 0.5395 -0.0371 0.042 Uiso 1 1 calc R U . . .
C14 C 0.1947(6) 0.6677(4) 0.0848(3) 0.0181(15) Uani 1 1 d . . . . .
H14 H 0.2447 0.7015 0.0571 0.022 Uiso 1 1 calc R U . . .
C15 C 0.0879(7) 0.6976(4) 0.1144(3) 0.0221(16) Uani 1 1 d . . . . .
H15 H 0.0632 0.7508 0.1052 0.026 Uiso 1 1 calc R U . . .
C16 C 0.0184(6) 0.6505(4) 0.1569(3) 0.0192(15) Uani 1 1 d . . . . .
H16 H -0.0513 0.6728 0.1795 0.023 Uiso 1 1 calc R U . . .
C17 C 0.0463(6) 0.5714(4) 0.1679(3) 0.0178(15) Uani 1 1 d . . . . .
C18 C -0.0386(6) 0.5237(4) 0.2163(3) 0.0253(17) Uani 1 1 d . . . . .
H18 H -0.0142 0.4666 0.2136 0.030 Uiso 1 1 calc R U . . .
C19 C -0.1740(6) 0.5308(5) 0.1933(3) 0.0302(18) Uani 1 1 d . . . . .
H19A H -0.2243 0.4946 0.2213 0.045 Uiso 1 1 calc R U . . .
H19B H -0.1826 0.5171 0.1434 0.045 Uiso 1 1 calc R U . . .
H19C H -0.2022 0.5855 0.2005 0.045 Uiso 1 1 calc R U . . .
C20 C -0.0260(7) 0.5509(6) 0.2937(3) 0.046(2) Uani 1 1 d . . . . .
H20A H -0.0926 0.5271 0.3211 0.070 Uiso 1 1 calc R U . . .
H20B H -0.0321 0.6088 0.2961 0.070 Uiso 1 1 calc R U . . .
H20C H 0.0545 0.5339 0.3131 0.070 Uiso 1 1 calc R U . . .
C21 C 0.3302(6) 0.4255(4) 0.3292(3) 0.0177(15) Uani 1 1 d . . . . .
C22 C 0.6017(6) 0.3885(4) 0.2641(3) 0.0194(15) Uani 1 1 d . . . . .
C23 C 0.6689(7) 0.3270(4) 0.2349(3) 0.0286(18) Uani 1 1 d . . . . .
H23 H 0.6565 0.3150 0.1865 0.034 Uiso 1 1 calc R U . . .
C24 C 0.7533(7) 0.2826(5) 0.2739(4) 0.0362(19) Uani 1 1 d . . . . .
H24 H 0.7999 0.2419 0.2520 0.043 Uiso 1 1 calc R U . . .
C25 C 0.7694(8) 0.2980(5) 0.3452(4) 0.043(2) Uani 1 1 d . . . . .
H25 H 0.8253 0.2668 0.3726 0.052 Uiso 1 1 calc R U . . .
C26 C 0.7046(8) 0.3581(5) 0.3758(4) 0.040(2) Uani 1 1 d . . . . .
H26 H 0.7159 0.3684 0.4246 0.048 Uiso 1 1 calc R U . . .
C27 C 0.6227(6) 0.4039(5) 0.3365(3) 0.0287(18) Uani 1 1 d . . . . .
H27 H 0.5799 0.4462 0.3584 0.034 Uiso 1 1 calc R U . . .
C28 C 0.4365(7) 0.6013(4) 0.3422(3) 0.0221(16) Uani 1 1 d . . . . .
C29 C 0.5493(7) 0.6254(4) 0.3209(3) 0.0318(19) Uani 1 1 d . . . . .
H29 H 0.5638 0.6323 0.2722 0.038 Uiso 1 1 calc R U . . .
C30 C 0.6449(7) 0.6401(5) 0.3698(3) 0.040(2) Uani 1 1 d . . . . .
H30 H 0.7239 0.6572 0.3546 0.048 Uiso 1 1 calc R U . . .
C31 C 0.6230(8) 0.6294(5) 0.4410(3) 0.040(2) Uani 1 1 d . . . . .
H31 H 0.6869 0.6397 0.4748 0.049 Uiso 1 1 calc R U . . .
C32 C 0.5087(7) 0.6039(5) 0.4622(3) 0.035(2) Uani 1 1 d . . . . .
H32 H 0.4938 0.5967 0.5108 0.042 Uiso 1 1 calc R U . . .
C33 C 0.4147(7) 0.5885(4) 0.4135(3) 0.0259(16) Uani 1 1 d . . . . .
H33 H 0.3365 0.5696 0.4283 0.031 Uiso 1 1 calc R U . . .
C34 C 0.0441(9) 0.3705(6) 0.4664(4) 0.060(3) Uani 1 1 d . . . . .
H34A H 0.0056 0.3606 0.4196 0.072 Uiso 1 1 calc R U . . .
H34B H 0.1146 0.4074 0.4609 0.072 Uiso 1 1 calc R U . . .
C35 C -0.0471(9) 0.4037(6) 0.5144(4) 0.061(3) Uani 1 1 d . . . . .
H35A H -0.1108 0.4349 0.4884 0.073 Uiso 1 1 calc R U . . .
H35B H -0.0065 0.4382 0.5501 0.073 Uiso 1 1 calc R U . . .
C36 C -0.1035(9) 0.3319(5) 0.5482(4) 0.047(2) Uani 1 1 d . . . . .
H36A H -0.1674 0.3072 0.5173 0.057 Uiso 1 1 calc R U . . .
H36B H -0.1404 0.3451 0.5940 0.057 Uiso 1 1 calc R U . . .
C37 C 0.0110(9) 0.2782(6) 0.5573(4) 0.055(3) Uani 1 1 d . . . . .
H37A H 0.0560 0.2900 0.6019 0.066 Uiso 1 1 calc R U . . .
H37B H -0.0131 0.2215 0.5569 0.066 Uiso 1 1 calc R U . . .
B1 B 0.3304(7) 0.4678(5) 0.2550(3) 0.0204(18) Uani 1 1 d . . . . .

loop_
_atom_site_aniso_label
_atom_site_aniso_U_11
_atom_site_aniso_U_22
_atom_site_aniso_U_33
_atom_site_aniso_U_23
_atom_site_aniso_U_13
_atom_site_aniso_U_12
Se1 0.0159(4) 0.0212(4) 0.0200(3) 0.0032(3) 0.0006(2) 0.0005(3)
Se2 0.0195(4) 0.0184(4) 0.0233(3) -0.0013(3) -0.0054(2) 0.0007(4)
O1 0.071(6) 0.065(5) 0.090(4) -0.008(4) 0.037(4) -0.007(4)
N1 0.019(3) 0.011(3) 0.017(2) -0.003(2) -0.001(2) 0.001(3)
N2 0.028(4) 0.028(4) 0.024(3) 0.002(2) 0.002(2) -0.001(3)
C1 0.005(3) 0.018(4) 0.018(3) 0.000(2) 0.000(2) 0.003(3)
C2 0.024(4) 0.016(4) 0.018(3) -0.007(2) -0.008(3) -0.004(3)
C3 0.062(6) 0.033(5) 0.028(3) -0.003(3) 0.001(3) -0.012(5)
C4 0.039(5) 0.035(5) 0.046(4) -0.011(3) -0.011(4) -0.001(4)
C5 0.041(5) 0.017(4) 0.028(3) 0.001(3) -0.011(3) -0.002(4)
C6 0.011(4) 0.027(5) 0.022(3) 0.000(3) -0.002(2) -0.007(3)
C7 0.019(4) 0.023(5) 0.041(4) 0.005(3) -0.002(3) -0.005(4)
C8 0.028(5) 0.020(4) 0.033(3) 0.006(3) -0.002(3) 0.001(4)
C9 0.027(4) 0.017(4) 0.011(2) -0.004(2) -0.007(2) -0.002(4)
C10 0.017(4) 0.023(4) 0.012(2) 0.001(2) -0.004(2) -0.008(3)
C11 0.021(4) 0.019(4) 0.020(3) 0.006(2) 0.000(3) 0.000(3)
C12 0.019(4) 0.028(5) 0.021(3) 0.003(3) -0.005(3) 0.004(3)
C13 0.026(4) 0.040(5) 0.018(3) 0.003(3) 0.006(3) -0.004(4)
C14 0.019(4) 0.012(4) 0.023(3) 0.004(2) -0.006(3) -0.006(3)
C15 0.024(4) 0.011(4) 0.031(3) -0.001(3) -0.005(3) 0.002(3)
C16 0.016(4) 0.016(4) 0.027(3) -0.006(3) 0.002(3) 0.002(3)
C17 0.011(4) 0.025(5) 0.017(3) -0.005(2) -0.003(2) -0.006(3)
C18 0.023(4) 0.027(5) 0.026(3) 0.006(3) -0.001(3) 0.000(4)
C19 0.010(4) 0.033(5) 0.047(4) 0.003(3) -0.003(3) -0.011(4)
C20 0.026(5) 0.083(7) 0.031(3) 0.008(4) 0.007(3) -0.016(5)
C21 0.016(4) 0.017(4) 0.020(3) -0.003(2) 0.001(2) -0.003(3)
C22 0.013(4) 0.018(4) 0.027(3) 0.004(3) -0.003(3) -0.002(3)
C23 0.026(5) 0.025(5) 0.035(3) -0.007(3) -0.002(3) -0.004(4)
C24 0.026(5) 0.020(5) 0.063(5) -0.008(4) -0.004(4) 0.016(4)
C25 0.036(6) 0.035(6) 0.058(5) 0.023(4) -0.016(4) 0.004(5)
C26 0.037(6) 0.048(6) 0.035(4) 0.006(3) -0.005(4) 0.010(5)
C27 0.012(4) 0.046(5) 0.028(3) 0.006(3) -0.004(3) -0.001(4)
C28 0.025(4) 0.017(4) 0.023(3) -0.007(3) -0.016(3) 0.003(3)
C29 0.034(5) 0.037(5) 0.025(3) 0.003(3) 0.006(3) 0.002(4)
C30 0.027(5) 0.065(7) 0.028(3) 0.002(3) -0.006(3) -0.018(5)
C31 0.042(6) 0.049(6) 0.030(3) -0.004(3) -0.010(3) -0.005(5)
C32 0.038(5) 0.041(5) 0.027(3) -0.002(3) 0.001(3) 0.001(4)
C33 0.028(4) 0.019(4) 0.030(3) -0.006(3) 0.007(3) -0.001(4)
C34 0.048(6) 0.079(8) 0.052(5) 0.021(5) -0.008(4) -0.009(6)
C35 0.061(7) 0.075(8) 0.046(4) 0.010(4) -0.001(4) -0.021(6)
C36 0.057(7) 0.042(6) 0.042(4) 0.011(4) 0.001(4) 0.003(5)
C37 0.055(7) 0.052(7) 0.060(5) -0.002(4) 0.016(5) 0.003(6)
B1 0.013(5) 0.022(5) 0.026(3) -0.001(3) 0.002(3) 0.002(4)

_geom_special_details            
;
 All esds (except the esd in the dihedral angle between two l.s. planes)
 are estimated using the full covariance matrix.  The cell esds are taken
 into account individually in the estimation of esds in distances, angles
 and torsion angles; correlations between esds in cell parameters are only
 used when they are defined by crystal symmetry.  An approximate (isotropic)
 treatment of cell esds is used for estimating esds involving l.s. planes.
;

loop_
_geom_bond_atom_site_label_1
_geom_bond_atom_site_label_2
_geom_bond_distance
_geom_bond_site_symmetry_2
_geom_bond_publ_flag
Se1 C22 1.888(6) . ?
Se1 B1 2.109(7) . ?
Se2 C28 1.935(6) . ?
Se2 B1 2.056(8) . ?
O1 C37 1.435(9) . ?
O1 C34 1.444(11) . ?
N1 C1 1.295(7) . ?
N1 C9 1.473(8) . ?
N1 C2 1.544(7) . ?
N2 C21 1.139(7) . ?
C1 C6 1.516(9) . ?
C1 B1 1.597(9) . ?
C2 C3 1.498(8) . ?
C2 C5 1.507(9) . ?
C2 C4 1.565(10) . ?
C3 H3A 0.9800 . ?
C3 H3B 0.9800 . ?
C3 H3C 0.9800 . ?
C4 H4A 0.9800 . ?
C4 H4B 0.9800 . ?
C4 H4C 0.9800 . ?
C5 C6 1.545(8) . ?
C5 H5A 0.9900 . ?
C5 H5B 0.9900 . ?
C6 C8 1.514(9) . ?
C6 C7 1.573(9) . ?
C7 H7A 0.9800 . ?
C7 H7B 0.9800 . ?
C7 H7C 0.9800 . ?
C8 H8A 0.9800 . ?
C8 H8B 0.9800 . ?
C8 H8C 0.9800 . ?
C9 C10 1.402(8) . ?
C9 C17 1.419(9) . ?
C10 C14 1.383(9) . ?
C10 C11 1.529(9) . ?
C11 C12 1.531(9) . ?
C11 C13 1.539(7) . ?
C11 H11 1.0000 . ?
C12 H12A 0.9800 . ?
C12 H12B 0.9800 . ?
C12 H12C 0.9800 . ?
C13 H13A 0.9800 . ?
C13 H13B 0.9800 . ?
C13 H13C 0.9800 . ?
C14 C15 1.387(9) . ?
C14 H14 0.9500 . ?
C15 C16 1.367(9) . ?
C15 H15 0.9500 . ?
C16 C17 1.381(9) . ?
C16 H16 0.9500 . ?
C17 C18 1.536(8) . ?
C18 C19 1.521(9) . ?
C18 C20 1.547(8) . ?
C18 H18 1.0000 . ?
C19 H19A 0.9800 . ?
C19 H19B 0.9800 . ?
C19 H19C 0.9800 . ?
C20 H20A 0.9800 . ?
C20 H20B 0.9800 . ?
C20 H20C 0.9800 . ?
C21 B1 1.580(9) . ?
C22 C23 1.386(9) . ?
C22 C27 1.415(8) . ?
C23 C24 1.384(10) . ?
C23 H23 0.9500 . ?
C24 C25 1.389(10) . ?
C24 H24 0.9500 . ?
C25 C26 1.367(11) . ?
C25 H25 0.9500 . ?
C26 C27 1.383(10) . ?
C26 H26 0.9500 . ?
C27 H27 0.9500 . ?
C28 C29 1.350(10) . ?
C28 C33 1.397(8) . ?
C29 C30 1.399(10) . ?
C29 H29 0.9500 . ?
C30 C31 1.390(9) . ?
C30 H30 0.9500 . ?
C31 C32 1.373(11) . ?
C31 H31 0.9500 . ?
C32 C33 1.385(10) . ?
C32 H32 0.9500 . ?
C33 H33 0.9500 . ?
C34 C35 1.466(12) . ?
C34 H34A 0.9900 . ?
C34 H34B 0.9900 . ?
C35 C36 1.503(11) . ?
C35 H35A 0.9900 . ?
C35 H35B 0.9900 . ?
C36 C37 1.539(12) . ?
C36 H36A 0.9900 . ?
C36 H36B 0.9900 . ?
C37 H37A 0.9900 . ?
C37 H37B 0.9900 . ?

loop_
_geom_angle_atom_site_label_1
_geom_angle_atom_site_label_2
_geom_angle_atom_site_label_3
_geom_angle
_geom_angle_site_symmetry_1
_geom_angle_site_symmetry_3
_geom_angle_publ_flag
C22 Se1 B1 107.1(3) . . ?
C28 Se2 B1 97.8(3) . . ?
C37 O1 C34 110.0(7) . . ?
C1 N1 C9 125.7(5) . . ?
C1 N1 C2 114.4(5) . . ?
C9 N1 C2 119.8(4) . . ?
N1 C1 C6 110.1(5) . . ?
N1 C1 B1 128.7(6) . . ?
C6 C1 B1 121.2(5) . . ?
C3 C2 C5 113.8(6) . . ?
C3 C2 N1 110.5(5) . . ?
C5 C2 N1 101.2(5) . . ?
C3 C2 C4 109.0(6) . . ?
C5 C2 C4 111.5(6) . . ?
N1 C2 C4 110.7(5) . . ?
C2 C3 H3A 109.5 . . ?
C2 C3 H3B 109.5 . . ?
H3A C3 H3B 109.5 . . ?
C2 C3 H3C 109.5 . . ?
H3A C3 H3C 109.5 . . ?
H3B C3 H3C 109.5 . . ?
C2 C4 H4A 109.5 . . ?
C2 C4 H4B 109.5 . . ?
H4A C4 H4B 109.5 . . ?
C2 C4 H4C 109.5 . . ?
H4A C4 H4C 109.5 . . ?
H4B C4 H4C 109.5 . . ?
C2 C5 C6 107.6(5) . . ?
C2 C5 H5A 110.2 . . ?
C6 C5 H5A 110.2 . . ?
C2 C5 H5B 110.2 . . ?
C6 C5 H5B 110.2 . . ?
H5A C5 H5B 108.5 . . ?
C8 C6 C1 116.3(5) . . ?
C8 C6 C5 110.1(5) . . ?
C1 C6 C5 102.7(5) . . ?
C8 C6 C7 109.0(5) . . ?
C1 C6 C7 107.2(5) . . ?
C5 C6 C7 111.4(6) . . ?
C6 C7 H7A 109.5 . . ?
C6 C7 H7B 109.5 . . ?
H7A C7 H7B 109.5 . . ?
C6 C7 H7C 109.5 . . ?
H7A C7 H7C 109.5 . . ?
H7B C7 H7C 109.5 . . ?
C6 C8 H8A 109.5 . . ?
C6 C8 H8B 109.5 . . ?
H8A C8 H8B 109.5 . . ?
C6 C8 H8C 109.5 . . ?
H8A C8 H8C 109.5 . . ?
H8B C8 H8C 109.5 . . ?
C10 C9 C17 121.6(6) . . ?
C10 C9 N1 121.0(6) . . ?
C17 C9 N1 117.3(5) . . ?
C14 C10 C9 117.8(6) . . ?
C14 C10 C11 116.6(6) . . ?
C9 C10 C11 125.3(6) . . ?
C10 C11 C12 110.1(5) . . ?
C10 C11 C13 111.8(5) . . ?
C12 C11 C13 108.7(5) . . ?
C10 C11 H11 108.7 . . ?
C12 C11 H11 108.7 . . ?
C13 C11 H11 108.7 . . ?
C11 C12 H12A 109.5 . . ?
C11 C12 H12B 109.5 . . ?
H12A C12 H12B 109.5 . . ?
C11 C12 H12C 109.5 . . ?
H12A C12 H12C 109.5 . . ?
H12B C12 H12C 109.5 . . ?
C11 C13 H13A 109.5 . . ?
C11 C13 H13B 109.5 . . ?
H13A C13 H13B 109.5 . . ?
C11 C13 H13C 109.5 . . ?
H13A C13 H13C 109.5 . . ?
H13B C13 H13C 109.5 . . ?
C10 C14 C15 121.3(6) . . ?
C10 C14 H14 119.3 . . ?
C15 C14 H14 119.3 . . ?
C16 C15 C14 119.8(6) . . ?
C16 C15 H15 120.1 . . ?
C14 C15 H15 120.1 . . ?
C15 C16 C17 122.0(6) . . ?
C15 C16 H16 119.0 . . ?
C17 C16 H16 119.0 . . ?
C16 C17 C9 117.3(6) . . ?
C16 C17 C18 117.7(6) . . ?
C9 C17 C18 124.9(6) . . ?
C19 C18 C17 111.5(5) . . ?
C19 C18 C20 108.5(5) . . ?
C17 C18 C20 111.9(6) . . ?
C19 C18 H18 108.3 . . ?
C17 C18 H18 108.3 . . ?
C20 C18 H18 108.3 . . ?
C18 C19 H19A 109.5 . . ?
C18 C19 H19B 109.5 . . ?
H19A C19 H19B 109.5 . . ?
C18 C19 H19C 109.5 . . ?
H19A C19 H19C 109.5 . . ?
H19B C19 H19C 109.5 . . ?
C18 C20 H20A 109.5 . . ?
C18 C20 H20B 109.5 . . ?
H20A C20 H20B 109.5 . . ?
C18 C20 H20C 109.5 . . ?
H20A C20 H20C 109.5 . . ?
H20B C20 H20C 109.5 . . ?
N2 C21 B1 177.3(7) . . ?
C23 C22 C27 116.9(6) . . ?
C23 C22 Se1 120.6(4) . . ?
C27 C22 Se1 122.1(5) . . ?
C24 C23 C22 122.2(6) . . ?
C24 C23 H23 118.9 . . ?
C22 C23 H23 118.9 . . ?
C23 C24 C25 119.4(7) . . ?
C23 C24 H24 120.3 . . ?
C25 C24 H24 120.3 . . ?
C26 C25 C24 120.0(7) . . ?
C26 C25 H25 120.0 . . ?
C24 C25 H25 120.0 . . ?
C25 C26 C27 120.6(7) . . ?
C25 C26 H26 119.7 . . ?
C27 C26 H26 119.7 . . ?
C26 C27 C22 120.9(7) . . ?
C26 C27 H27 119.6 . . ?
C22 C27 H27 119.6 . . ?
C29 C28 C33 120.4(6) . . ?
C29 C28 Se2 120.0(5) . . ?
C33 C28 Se2 119.6(5) . . ?
C28 C29 C30 120.7(6) . . ?
C28 C29 H29 119.7 . . ?
C30 C29 H29 119.7 . . ?
C31 C30 C29 119.3(7) . . ?
C31 C30 H30 120.4 . . ?
C29 C30 H30 120.4 . . ?
C32 C31 C30 119.7(7) . . ?
C32 C31 H31 120.2 . . ?
C30 C31 H31 120.2 . . ?
C31 C32 C33 120.8(6) . . ?
C31 C32 H32 119.6 . . ?
C33 C32 H32 119.6 . . ?
C32 C33 C28 119.1(7) . . ?
C32 C33 H33 120.4 . . ?
C28 C33 H33 120.4 . . ?
O1 C34 C35 106.0(7) . . ?
O1 C34 H34A 110.5 . . ?
C35 C34 H34A 110.5 . . ?
O1 C34 H34B 110.5 . . ?
C35 C34 H34B 110.5 . . ?
H34A C34 H34B 108.7 . . ?
C34 C35 C36 103.9(8) . . ?
C34 C35 H35A 111.0 . . ?
C36 C35 H35A 111.0 . . ?
C34 C35 H35B 111.0 . . ?
C36 C35 H35B 111.0 . . ?
H35A C35 H35B 109.0 . . ?
C35 C36 C37 101.1(7) . . ?
C35 C36 H36A 111.6 . . ?
C37 C36 H36A 111.6 . . ?
C35 C36 H36B 111.6 . . ?
C37 C36 H36B 111.6 . . ?
H36A C36 H36B 109.4 . . ?
O1 C37 C36 104.0(7) . . ?
O1 C37 H37A 111.0 . . ?
C36 C37 H37A 111.0 . . ?
O1 C37 H37B 111.0 . . ?
C36 C37 H37B 111.0 . . ?
H37A C37 H37B 109.0 . . ?
C21 B1 C1 113.1(6) . . ?
C21 B1 Se2 106.2(4) . . ?
C1 B1 Se2 118.2(5) . . ?
C21 B1 Se1 111.3(5) . . ?
C1 B1 Se1 100.5(4) . . ?
Se2 B1 Se1 107.4(3) . . ?

loop_
_geom_torsion_atom_site_label_1
_geom_torsion_atom_site_label_2
_geom_torsion_atom_site_label_3
_geom_torsion_atom_site_label_4
_geom_torsion
_geom_torsion_site_symmetry_1
_geom_torsion_site_symmetry_2
_geom_torsion_site_symmetry_3
_geom_torsion_site_symmetry_4
_geom_torsion_publ_flag
C9 N1 C1 C6 166.7(5) . . . . ?
C2 N1 C1 C6 -9.2(7) . . . . ?
C9 N1 C1 B1 -16.4(10) . . . . ?
C2 N1 C1 B1 167.7(6) . . . . ?
C1 N1 C2 C3 -125.0(6) . . . . ?
C9 N1 C2 C3 58.8(7) . . . . ?
C1 N1 C2 C5 -4.1(7) . . . . ?
C9 N1 C2 C5 179.7(5) . . . . ?
C1 N1 C2 C4 114.1(6) . . . . ?
C9 N1 C2 C4 -62.0(7) . . . . ?
C3 C2 C5 C6 133.7(6) . . . . ?
N1 C2 C5 C6 15.3(7) . . . . ?
C4 C2 C5 C6 -102.4(6) . . . . ?
N1 C1 C6 C8 138.5(5) . . . . ?
B1 C1 C6 C8 -38.7(7) . . . . ?
N1 C1 C6 C5 18.1(7) . . . . ?
B1 C1 C6 C5 -159.0(5) . . . . ?
N1 C1 C6 C7 -99.4(6) . . . . ?
B1 C1 C6 C7 83.5(7) . . . . ?
C2 C5 C6 C8 -144.9(6) . . . . ?
C2 C5 C6 C1 -20.4(7) . . . . ?
C2 C5 C6 C7 94.1(7) . . . . ?
C1 N1 C9 C10 96.7(7) . . . . ?
C2 N1 C9 C10 -87.6(7) . . . . ?
C1 N1 C9 C17 -87.0(7) . . . . ?
C2 N1 C9 C17 88.8(6) . . . . ?
C17 C9 C10 C14 -0.2(8) . . . . ?
N1 C9 C10 C14 176.0(5) . . . . ?
C17 C9 C10 C11 174.1(5) . . . . ?
N1 C9 C10 C11 -9.7(8) . . . . ?
C14 C10 C11 C12 58.5(6) . . . . ?
C9 C10 C11 C12 -115.9(6) . . . . ?
C14 C10 C11 C13 -62.4(7) . . . . ?
C9 C10 C11 C13 123.2(6) . . . . ?
C9 C10 C14 C15 -0.6(8) . . . . ?
C11 C10 C14 C15 -175.4(5) . . . . ?
C10 C14 C15 C16 2.9(9) . . . . ?
C14 C15 C16 C17 -4.4(10) . . . . ?
C15 C16 C17 C9 3.5(9) . . . . ?
C15 C16 C17 C18 -179.6(6) . . . . ?
C10 C9 C17 C16 -1.1(8) . . . . ?
N1 C9 C17 C16 -177.5(5) . . . . ?
C10 C9 C17 C18 -177.8(5) . . . . ?
N1 C9 C17 C18 5.9(8) . . . . ?
C16 C17 C18 C19 53.0(8) . . . . ?
C9 C17 C18 C19 -130.3(6) . . . . ?
C16 C17 C18 C20 -68.6(8) . . . . ?
C9 C17 C18 C20 108.0(7) . . . . ?
B1 Se1 C22 C23 133.8(6) . . . . ?
B1 Se1 C22 C27 -54.4(6) . . . . ?
C27 C22 C23 C24 -0.4(10) . . . . ?
Se1 C22 C23 C24 171.8(6) . . . . ?
C22 C23 C24 C25 2.0(12) . . . . ?
C23 C24 C25 C26 -1.8(12) . . . . ?
C24 C25 C26 C27 0.1(12) . . . . ?
C25 C26 C27 C22 1.5(12) . . . . ?
C23 C22 C27 C26 -1.4(10) . . . . ?
Se1 C22 C27 C26 -173.5(6) . . . . ?
C33 C28 C29 C30 -1.9(11) . . . . ?
Se2 C28 C29 C30 176.8(6) . . . . ?
C28 C29 C30 C31 0.3(12) . . . . ?
C29 C30 C31 C32 0.6(12) . . . . ?
C30 C31 C32 C33 0.1(12) . . . . ?
C31 C32 C33 C28 -1.7(11) . . . . ?
C29 C28 C33 C32 2.6(10) . . . . ?
Se2 C28 C33 C32 -176.2(5) . . . . ?
C37 O1 C34 C35 8.4(10) . . . . ?
O1 C34 C35 C36 -29.9(9) . . . . ?
C34 C35 C36 C37 38.4(8) . . . . ?
C34 O1 C37 C36 16.0(10) . . . . ?
C35 C36 C37 O1 -33.2(8) . . . . ?
N1 C1 B1 C21 149.3(6) . . . . ?
C6 C1 B1 C21 -34.1(8) . . . . ?
N1 C1 B1 Se2 24.3(8) . . . . ?
C6 C1 B1 Se2 -159.1(4) . . . . ?
N1 C1 B1 Se1 -92.0(6) . . . . ?
C6 C1 B1 Se1 84.6(5) . . . . ?

_refine_diff_density_max         0.684
_refine_diff_density_min         -0.896
_refine_diff_density_rms         0.135

_shelx_res_file                  
;

    5runs_a.res created by SHELXL-2014/7


TITL 5runs_a.res in P2(1)/n
REM Old TITL 5runs in P2(1)/n
REM SHELXT solution in P2(1)/n
REM R1 0.182,  Rweak 0.042,  Alpha 0.084,  Orientation as input
REM Formula found by SHELXT:  C37 N3 O Se2
CELL  0.71073  10.7845  16.8523  19.0264   90.000   91.031   90.000
ZERR    4.000   0.0038   0.0054   0.0057    0.000    0.025    0.000
LATT  1
SYMM 1/2-X, 1/2+Y, 1/2-Z
SFAC C H B N O SE

UNIT 148 196 4 8 4 8
TEMP -170
SIZE 0.145 0.178 0.195
L.S. 10
BOND $H
LIST 4
ACTA 52
CONF
shel 999 0.8
OMIT  0   1   1
OMIT   -6   1   1
OMIT   11  12   0
FMAP 2
PLAN 20
WGHT    0.039900
FVAR       0.33474
SE1   6    0.503856    0.455999    0.206608    11.00000    0.01589    0.02117 =
         0.02001    0.00322    0.00058    0.00054
SE2   6    0.303163    0.586570    0.274028    11.00000    0.01945    0.01841 =
         0.02328   -0.00126   -0.00544    0.00073
O1    5    0.085536    0.296928    0.497862    11.00000    0.07117    0.06543 =
         0.08956   -0.00763    0.03656   -0.00718
N1    4    0.181860    0.456352    0.145681    11.00000    0.01860    0.01062 =
         0.01724   -0.00304   -0.00131    0.00123
N2    4    0.328173    0.397677    0.383682    11.00000    0.02772    0.02804 =
         0.02356    0.00155    0.00203   -0.00128
C1    1    0.242485    0.425127    0.198116    11.00000    0.00481    0.01802 =
         0.01825   -0.00005   -0.00049    0.00323
C2    1    0.128473    0.395554    0.092519    11.00000    0.02350    0.01555 =
         0.01762   -0.00687   -0.00776   -0.00383
C3    1    0.171543    0.413862    0.019897    11.00000    0.06188    0.03330 =
         0.02786   -0.00275    0.00061   -0.01209
AFIX 137
H3A   2    0.137140    0.374705   -0.013164    11.00000   -1.50000
H3B   2    0.262322    0.411821    0.019111    11.00000   -1.50000
H3C   2    0.143347    0.467041    0.006227    11.00000   -1.50000
AFIX   0
C4    1   -0.016615    0.396531    0.092654    11.00000    0.03950    0.03480 =
         0.04642   -0.01068   -0.01148   -0.00106
AFIX 137
H4A   2   -0.048708    0.356528    0.059665    11.00000   -1.50000
H4B   2   -0.046538    0.449115    0.078342    11.00000   -1.50000
H4C   2   -0.045463    0.384563    0.140040    11.00000   -1.50000
AFIX   0
C5    1    0.179389    0.319032    0.122118    11.00000    0.04104    0.01657 =
         0.02787    0.00081   -0.01114   -0.00157
AFIX  23
H5A   2    0.248716    0.299880    0.093228    11.00000   -1.20000
H5B   2    0.113944    0.277837    0.122137    11.00000   -1.20000
AFIX   0
C6    1    0.225460    0.335803    0.198016    11.00000    0.01129    0.02704 =
         0.02171    0.00022   -0.00245   -0.00652
C7    1    0.122843    0.316074    0.253043    11.00000    0.01907    0.02307 =
         0.04079    0.00512   -0.00199   -0.00483
AFIX 137
H7A   2    0.106216    0.258904    0.252628    11.00000   -1.50000
H7B   2    0.046607    0.344931    0.240729    11.00000   -1.50000
H7C   2    0.151756    0.332093    0.300062    11.00000   -1.50000
AFIX   0
C8    1    0.339822    0.286729    0.214753    11.00000    0.02792    0.02020 =
         0.03317    0.00600   -0.00229    0.00148
AFIX 137
H8A   2    0.318291    0.230246    0.213412    11.00000   -1.50000
H8B   2    0.371703    0.300529    0.261738    11.00000   -1.50000
H8C   2    0.403495    0.297647    0.179943    11.00000   -1.50000
AFIX   0
C9    1    0.154970    0.541439    0.136440    11.00000    0.02656    0.01741 =
         0.01057   -0.00417   -0.00740   -0.00249
C10   1    0.230091    0.589503    0.094734    11.00000    0.01659    0.02340 =
         0.01220    0.00111   -0.00446   -0.00816
C11   1    0.354539    0.564914    0.064293    11.00000    0.02060    0.01859 =
         0.02044    0.00564   -0.00049    0.00006
AFIX  13
H11   2    0.370856    0.508176    0.076762    11.00000   -1.20000
AFIX   0
C12   1    0.458924    0.616126    0.095706    11.00000    0.01914    0.02795 =
         0.02074    0.00314   -0.00481    0.00360
AFIX 137
H12A  2    0.539032    0.596597    0.079413    11.00000   -1.50000
H12B  2    0.457039    0.613244    0.147120    11.00000   -1.50000
H12C  2    0.447502    0.671309    0.080687    11.00000   -1.50000
AFIX   0
C13   1    0.355112    0.573409   -0.016254    11.00000    0.02598    0.04045 =
         0.01840    0.00265    0.00551   -0.00423
AFIX 137
H13A  2    0.436218    0.557355   -0.033813    11.00000   -1.50000
H13B  2    0.338989    0.628814   -0.029115    11.00000   -1.50000
H13C  2    0.290494    0.539465   -0.037113    11.00000   -1.50000
AFIX   0
C14   1    0.194748    0.667675    0.084800    11.00000    0.01926    0.01218 =
         0.02256    0.00404   -0.00606   -0.00591
AFIX  43
H14   2    0.244672    0.701513    0.057126    11.00000   -1.20000
AFIX   0
C15   1    0.087938    0.697642    0.114414    11.00000    0.02381    0.01105 =
         0.03117   -0.00101   -0.00531    0.00215
AFIX  43
H15   2    0.063165    0.750791    0.105229    11.00000   -1.20000
AFIX   0
C16   1    0.018391    0.650465    0.156872    11.00000    0.01560    0.01555 =
         0.02663   -0.00596    0.00204    0.00156
AFIX  43
H16   2   -0.051285    0.672757    0.179484    11.00000   -1.20000
AFIX   0
C17   1    0.046280    0.571394    0.167912    11.00000    0.01147    0.02480 =
         0.01701   -0.00453   -0.00266   -0.00583
C18   1   -0.038576    0.523716    0.216268    11.00000    0.02293    0.02698 =
         0.02594    0.00559   -0.00052    0.00009
AFIX  13
H18   2   -0.014178    0.466558    0.213649    11.00000   -1.20000
AFIX   0
C19   1   -0.173996    0.530846    0.193324    11.00000    0.01032    0.03303 =
         0.04706    0.00284   -0.00338   -0.01052
AFIX 137
H19A  2   -0.224324    0.494601    0.221251    11.00000   -1.50000
H19B  2   -0.182648    0.517058    0.143438    11.00000   -1.50000
H19C  2   -0.202239    0.585472    0.200505    11.00000   -1.50000
AFIX   0
C20   1   -0.026049    0.550863    0.293723    11.00000    0.02606    0.08304 =
         0.03061    0.00818    0.00732   -0.01595
AFIX 137
H20A  2   -0.092622    0.527112    0.321098    11.00000   -1.50000
H20B  2   -0.032054    0.608825    0.296059    11.00000   -1.50000
H20C  2    0.054466    0.533852    0.313089    11.00000   -1.50000
AFIX   0
C21   1    0.330235    0.425505    0.329171    11.00000    0.01571    0.01723 =
         0.02014   -0.00307    0.00072   -0.00334
C22   1    0.601745    0.388473    0.264131    11.00000    0.01258    0.01846 =
         0.02718    0.00371   -0.00256   -0.00166
C23   1    0.668890    0.327032    0.234920    11.00000    0.02586    0.02483 =
         0.03505   -0.00730   -0.00158   -0.00408
AFIX  43
H23   2    0.656536    0.315014    0.186516    11.00000   -1.20000
AFIX   0
C24   1    0.753327    0.282579    0.273851    11.00000    0.02597    0.01994 =
         0.06258   -0.00763   -0.00431    0.01566
AFIX  43
H24   2    0.799903    0.241897    0.252010    11.00000   -1.20000
AFIX   0
C25   1    0.769368    0.297988    0.345177    11.00000    0.03574    0.03526 =
         0.05795    0.02268   -0.01646    0.00400
AFIX  43
H25   2    0.825349    0.266776    0.372623    11.00000   -1.20000
AFIX   0
C26   1    0.704598    0.358053    0.375841    11.00000    0.03714    0.04786 =
         0.03517    0.00567   -0.00481    0.00969
AFIX  43
H26   2    0.715948    0.368433    0.424610    11.00000   -1.20000
AFIX   0
C27   1    0.622669    0.403867    0.336508    11.00000    0.01161    0.04616 =
         0.02819    0.00575   -0.00430   -0.00103
AFIX  43
H27   2    0.579870    0.446230    0.358362    11.00000   -1.20000
AFIX   0
C28   1    0.436530    0.601348    0.342199    11.00000    0.02507    0.01736 =
         0.02321   -0.00737   -0.01553    0.00328
C29   1    0.549272    0.625363    0.320917    11.00000    0.03418    0.03664 =
         0.02478    0.00336    0.00634    0.00222
AFIX  43
H29   2    0.563807    0.632324    0.272206    11.00000   -1.20000
AFIX   0
C30   1    0.644857    0.640092    0.369840    11.00000    0.02667    0.06490 =
         0.02819    0.00223   -0.00580   -0.01829
AFIX  43
H30   2    0.723876    0.657229    0.354609    11.00000   -1.20000
AFIX   0
C31   1    0.622986    0.629383    0.440996    11.00000    0.04213    0.04873 =
         0.03010   -0.00361   -0.00999   -0.00542
AFIX  43
H31   2    0.686851    0.639666    0.474815    11.00000   -1.20000
AFIX   0
C32   1    0.508665    0.603877    0.462168    11.00000    0.03783    0.04054 =
         0.02686   -0.00200    0.00103    0.00080
AFIX  43
H32   2    0.493821    0.596658    0.510816    11.00000   -1.20000
AFIX   0
C33   1    0.414723    0.588543    0.413469    11.00000    0.02831    0.01898 =
         0.03050   -0.00612    0.00687   -0.00088
AFIX  43
H33   2    0.336492    0.569571    0.428324    11.00000   -1.20000
AFIX   0
C34   1    0.044072    0.370457    0.466393    11.00000    0.04785    0.07938 =
         0.05226    0.02071   -0.00820   -0.00922
AFIX  23
H34A  2    0.005635    0.360596    0.419561    11.00000   -1.20000
H34B  2    0.114607    0.407403    0.460896    11.00000   -1.20000
AFIX   0
C35   1   -0.047116    0.403712    0.514449    11.00000    0.06059    0.07501 =
         0.04593    0.00964   -0.00055   -0.02056
AFIX  23
H35A  2   -0.110791    0.434876    0.488437    11.00000   -1.20000
H35B  2   -0.006452    0.438248    0.550087    11.00000   -1.20000
AFIX   0
C36   1   -0.103531    0.331941    0.548211    11.00000    0.05711    0.04216 =
         0.04220    0.01143    0.00108    0.00345
AFIX  23
H36A  2   -0.167429    0.307211    0.517289    11.00000   -1.20000
H36B  2   -0.140400    0.345145    0.594031    11.00000   -1.20000
AFIX   0
C37   1    0.010980    0.278165    0.557307    11.00000    0.05510    0.05204 =
         0.05958   -0.00230    0.01640    0.00301
AFIX  23
H37A  2    0.056000    0.290013    0.601884    11.00000   -1.20000
H37B  2   -0.013085    0.221473    0.556944    11.00000   -1.20000
AFIX   0
B1    3    0.330432    0.467774    0.255034    11.00000    0.01334    0.02157 =
         0.02619   -0.00060    0.00152    0.00218
HKLF 4

REM  5runs_a.res in P2(1)/n
REM R1 =  0.0648 for    3617 Fo > 4sig(Fo)  and  0.1634 for all    7047 data
REM    396 parameters refined using      0 restraints

END

WGHT      0.0399      0.0000

REM Highest difference peak  0.684,  deepest hole -0.896,  1-sigma level  0.135
Q1    1   0.2624  0.3837  0.0369  11.00000  0.05    0.68
Q2    1   0.5615  0.4555  0.2109  11.00000  0.05    0.68
Q3    1  -0.3251  0.4573  0.2367  11.00000  0.05    0.67
Q4    1   0.4465  0.4576  0.1999  11.00000  0.05    0.66
Q5    1   0.5165  0.5433  0.1598  11.00000  0.05    0.64
Q6    1   0.5047  0.5087  0.2110  11.00000  0.05    0.63
Q7    1   0.0228  0.4183  0.0504  11.00000  0.05    0.61
Q8    1   0.0591  0.4820  0.4900  11.00000  0.05    0.57
Q9    1   0.5056  0.7207  0.0343  11.00000  0.05    0.51
Q10   1   0.1682  0.2398  0.2905  11.00000  0.05    0.49
Q11   1   0.1398  0.3795  0.4495  11.00000  0.05    0.49
Q12   1   0.3928  0.5023  0.2273  11.00000  0.05    0.48
Q13   1   0.3170  0.5167  0.2696  11.00000  0.05    0.48
Q14   1   0.3217  0.1430  0.2187  11.00000  0.05    0.47
Q15   1  -0.0014  0.4554  0.2895  11.00000  0.05    0.46
Q16   1   0.2976  0.6563  0.2440  11.00000  0.05    0.46
Q17   1   0.1815  0.3279  0.2195  11.00000  0.05    0.45
Q18   1  -0.0356  0.4836  0.5076  11.00000  0.05    0.44
Q19   1   0.1582  0.4186  0.2862  11.00000  0.05    0.44
Q20   1   0.3631  0.5003  0.3469  11.00000  0.05    0.44
;
_shelx_res_checksum              69536

_chemical_properties_physical    Air-sensitive,Moisture-sensitive
####################################################################### 
# 
# This file contains crystal structure data downloaded from the 
# Cambridge Structural Database (CSD) hosted by the Cambridge 
# Crystallographic Data Centre (CCDC).
# 
# Full information about CCDC data access policies and citation 
# guidelines are available at http://www.ccdc.cam.ac.uk/access/V1 
# 
# Audit and citation data items may have been added by the CCDC. 
# Please retain this information to preserve the provenance of 
# this file and to allow appropriate attribution of the data. 
# 
#######################################################################

data_5runs_a_CCDC1
_database_code_depnum_ccdc_archive 'CCDC 1582404'
_audit_update_record             
;
2017-10-27 deposited with the CCDC.
2018-01-04 downloaded from the CCDC.
;

_audit_creation_method           SHELXL-2014/7
_shelx_SHELXL_version_number     2014/7
_chemical_name_systematic        ?
_chemical_name_common            ?
_chemical_melting_point          ?
_chemical_formula_moiety         'C42 H62 B2 N4 S2, C6 H6'
_chemical_formula_sum            'C48 H68 B2 N4 S2'
_chemical_formula_weight         786.80
loop_
_atom_type_symbol
_atom_type_description
_atom_type_scat_dispersion_real
_atom_type_scat_dispersion_imag
_atom_type_scat_source
C C 0.0033 0.0016 'International Tables Vol C Tables 4.2.6.8 and 6.1.1.4'
H H 0.0000 0.0000 'International Tables Vol C Tables 4.2.6.8 and 6.1.1.4'
B B 0.0013 0.0007 'International Tables Vol C Tables 4.2.6.8 and 6.1.1.4'
N N 0.0061 0.0033 'International Tables Vol C Tables 4.2.6.8 and 6.1.1.4'
S S 0.1246 0.1234 'International Tables Vol C Tables 4.2.6.8 and 6.1.1.4'

_space_group_crystal_system      triclinic
_space_group_IT_number           2
_space_group_name_H-M_alt        'P -1'
_space_group_name_Hall           '-P 1'

_shelx_space_group_comment       
;
The symmetry employed for this shelxl refinement is uniquely defined
by the following loop, which should always be used as a source of
symmetry information in preference to the above space-group names.
They are only intended as comments.
;

loop_
_space_group_symop_operation_xyz
'x, y, z'
'-x, -y, -z'

_cell_length_a                   8.8508(9)
_cell_length_b                   8.8654(8)
_cell_length_c                   14.6186(15)
_cell_angle_alpha                75.639(3)
_cell_angle_beta                 86.110(3)
_cell_angle_gamma                80.401(3)
_cell_volume                     1095.24(19)
_cell_formula_units_Z            1
_cell_measurement_temperature    100(2)
_cell_measurement_reflns_used    3774
_cell_measurement_theta_min      2.33
_cell_measurement_theta_max      27.50
_exptl_crystal_description       block
_exptl_crystal_colour            yellow
_exptl_crystal_density_meas      ?
_exptl_crystal_density_method    ?
_exptl_crystal_density_diffrn    1.193
_exptl_crystal_F_000             426
_exptl_transmission_factor_min   ?
_exptl_transmission_factor_max   ?
_exptl_crystal_size_max          0.371
_exptl_crystal_size_mid          0.268
_exptl_crystal_size_min          0.170
_exptl_absorpt_coefficient_mu    0.160
_shelx_estimated_absorpt_T_min   0.943
_shelx_estimated_absorpt_T_max   0.973
_exptl_absorpt_correction_type   multi-scan
_exptl_absorpt_correction_T_min  0.6030
_exptl_absorpt_correction_T_max  0.7456
_exptl_absorpt_process_details   'Sadabs 2014/4 (Bruker 2014)'
_exptl_absorpt_special_details   
;The crystal was immersed in a film of perfluoropolyether oil, 
mounted on a a glass fiber and transferred to stream of cold nitrogen.
;

_diffrn_standards_number         ?
_diffrn_standards_interval_count ?
_diffrn_standards_interval_time  ?
_diffrn_standards_decay_%        ?
_diffrn_ambient_temperature      100(2)
_diffrn_radiation_wavelength     0.71073
_diffrn_radiation_type           MoK\a
_diffrn_source                   
'rotating-anode X-ray tube or sealed X-ray tube'
_diffrn_measurement_device_type  'Bruker X8-APEX II'
_diffrn_measurement_method       '\f and \w scans'
_diffrn_detector_area_resol_mean ?
_diffrn_reflns_number            17332
_diffrn_reflns_av_unetI/netI     0.0706
_diffrn_reflns_av_R_equivalents  0.0769
_diffrn_reflns_limit_h_min       -11
_diffrn_reflns_limit_h_max       11
_diffrn_reflns_limit_k_min       -7
_diffrn_reflns_limit_k_max       11
_diffrn_reflns_limit_l_min       -18
_diffrn_reflns_limit_l_max       18
_diffrn_reflns_theta_min         1.438
_diffrn_reflns_theta_max         27.102
_diffrn_reflns_theta_full        26.000
_diffrn_measured_fraction_theta_max 0.994
_diffrn_measured_fraction_theta_full 0.994
_diffrn_reflns_Laue_measured_fraction_max 0.994
_diffrn_reflns_Laue_measured_fraction_full 0.994
_diffrn_reflns_point_group_measured_fraction_max 0.994
_diffrn_reflns_point_group_measured_fraction_full 0.994
_reflns_number_total             4811
_reflns_number_gt                3683
_reflns_threshold_expression     'I > 2\s(I)'
_reflns_Friedel_coverage         0.000
_reflns_Friedel_fraction_max     .
_reflns_Friedel_fraction_full    .

_reflns_special_details          
;
 Reflections were merged by SHELXL according to the crystal
 class for the calculation of statistics and refinement.
 Refinement of F^2^ against ALL reflections.  The weighted R-factor wR and 
 goodness of fit S are based on F^2^, conventional R-factors R are based 
 on F, with F set to zero for negative F^2^. The threshold expression of 
 F^2^ > 2sigma(F^2^) is used only for calculating R-factors(gt) etc. and is 
 not relevant to the choice of reflections for refinement.  R-factors based 
 on F^2^ are statistically about twice as large as those based on F, and R- 
 factors based on ALL data will be even larger.  
 _reflns_Friedel_fraction is defined as the number of unique
 Friedel pairs measured divided by the number that would be
 possible theoretically, ignoring centric projections and
 systematic absences.
;
_computing_data_collection       'APEX2 ver. 2014.9 (Bruker AXS)'
_computing_cell_refinement       'Saint+ ver. 7.68A (Bruker AXS)'
_computing_data_reduction        'Saint+ ver. 7.68A (Bruker AXS)'
_computing_molecular_graphics    'ShelXLe (Huebschle et all, 2011)'
_computing_publication_material  'SHELXL-2014/6 (Sheldrick, 2014) '
_computing_structure_solution    'SHELXT 2014/4 (Sheldrick, 2014)'
_computing_structure_refinement  'SHELXL-2014/7 (Sheldrick, 2014)'
_refine_special_details          ?
_refine_ls_structure_factor_coef Fsqd
_refine_ls_matrix_type           full
_refine_ls_weighting_scheme      calc
_refine_ls_weighting_details     
'w=1/[\s^2^(Fo^2^)+(0.0615P)^2^+1.3848P] where P=(Fo^2^+2Fc^2^)/3'
_atom_sites_solution_primary     ?
_atom_sites_solution_secondary   ?
_atom_sites_solution_hydrogens   geom
_refine_ls_hydrogen_treatment    constr
_refine_ls_extinction_method     none
_refine_ls_extinction_coef       .
_refine_ls_number_reflns         4811
_refine_ls_number_parameters     261
_refine_ls_number_restraints     0
_refine_ls_R_factor_all          0.0847
_refine_ls_R_factor_gt           0.0605
_refine_ls_wR_factor_ref         0.1595
_refine_ls_wR_factor_gt          0.1429
_refine_ls_goodness_of_fit_ref   1.057
_refine_ls_restrained_S_all      1.057
_refine_ls_shift/su_max          0.001
_refine_ls_shift/su_mean         0.000

loop_
_atom_site_label
_atom_site_type_symbol
_atom_site_fract_x
_atom_site_fract_y
_atom_site_fract_z
_atom_site_U_iso_or_equiv
_atom_site_adp_type
_atom_site_occupancy
_atom_site_site_symmetry_order
_atom_site_calc_flag
_atom_site_refinement_flags_posn
_atom_site_refinement_flags_adp
_atom_site_refinement_flags_occupancy
_atom_site_disorder_assembly
_atom_site_disorder_group
S1 S 0.44475(7) 0.14718(7) 0.52304(4) 0.01595(17) Uani 1 1 d . . . . .
N1 N 0.5779(2) 0.3056(2) 0.28429(13) 0.0116(4) Uani 1 1 d . . . . .
N2 N 0.2303(2) 0.0803(3) 0.31411(15) 0.0203(5) Uani 1 1 d . . . . .
C1 C 0.6144(3) 0.1740(3) 0.34829(16) 0.0121(5) Uani 1 1 d . . . . .
C2 C 0.7061(3) 0.4067(3) 0.26001(18) 0.0159(5) Uani 1 1 d . . . . .
C3 C 0.6876(3) 0.5212(3) 0.3242(2) 0.0218(6) Uani 1 1 d . . . . .
H3A H 0.7807 0.5692 0.3197 0.033 Uiso 1 1 calc R U . . .
H3B H 0.6706 0.4640 0.3896 0.033 Uiso 1 1 calc R U . . .
H3C H 0.5997 0.6037 0.3044 0.033 Uiso 1 1 calc R U . . .
C4 C 0.7071(3) 0.4973(3) 0.15716(19) 0.0217(6) Uani 1 1 d . . . . .
H4A H 0.7925 0.5579 0.1449 0.032 Uiso 1 1 calc R U . . .
H4B H 0.6102 0.5695 0.1438 0.032 Uiso 1 1 calc R U . . .
H4C H 0.7192 0.4232 0.1164 0.032 Uiso 1 1 calc R U . . .
C5 C 0.8447(3) 0.2772(3) 0.28474(17) 0.0165(5) Uani 1 1 d . . . . .
H5A H 0.9279 0.3178 0.3087 0.020 Uiso 1 1 calc R U . . .
H5B H 0.8841 0.2386 0.2283 0.020 Uiso 1 1 calc R U . . .
C6 C 0.7883(3) 0.1435(3) 0.36160(17) 0.0148(5) Uani 1 1 d . . . . .
C7 C 0.8353(3) 0.1456(3) 0.45993(17) 0.0196(6) Uani 1 1 d . . . . .
H7A H 0.9470 0.1379 0.4608 0.029 Uiso 1 1 calc R U . . .
H7B H 0.8025 0.0561 0.5066 0.029 Uiso 1 1 calc R U . . .
H7C H 0.7866 0.2442 0.4754 0.029 Uiso 1 1 calc R U . . .
C8 C 0.8562(3) -0.0167(3) 0.34031(19) 0.0207(6) Uani 1 1 d . . . . .
H8A H 0.9682 -0.0261 0.3351 0.031 Uiso 1 1 calc R U . . .
H8B H 0.8164 -0.0234 0.2807 0.031 Uiso 1 1 calc R U . . .
H8C H 0.8272 -0.1022 0.3916 0.031 Uiso 1 1 calc R U . . .
C9 C 0.4377(3) 0.3502(3) 0.22983(16) 0.0115(5) Uani 1 1 d . . . . .
C10 C 0.4402(3) 0.2881(3) 0.15005(16) 0.0122(5) Uani 1 1 d . . . . .
C11 C 0.5746(3) 0.1745(3) 0.12215(17) 0.0145(5) Uani 1 1 d . . . . .
H11 H 0.6671 0.1830 0.1551 0.017 Uiso 1 1 calc R U . . .
C12 C 0.5433(3) 0.0038(3) 0.1554(2) 0.0222(6) Uani 1 1 d . . . . .
H12A H 0.6279 -0.0669 0.1339 0.033 Uiso 1 1 calc R U . . .
H12B H 0.4474 -0.0053 0.1289 0.033 Uiso 1 1 calc R U . . .
H12C H 0.5348 -0.0253 0.2245 0.033 Uiso 1 1 calc R U . . .
C13 C 0.6106(3) 0.2155(3) 0.01585(18) 0.0222(6) Uani 1 1 d . . . . .
H13A H 0.7064 0.1504 0.0023 0.033 Uiso 1 1 calc R U . . .
H13B H 0.6218 0.3271 -0.0051 0.033 Uiso 1 1 calc R U . . .
H13C H 0.5269 0.1952 -0.0178 0.033 Uiso 1 1 calc R U . . .
C14 C 0.3095(3) 0.3284(3) 0.09606(17) 0.0159(5) Uani 1 1 d . . . . .
H14 H 0.3077 0.2882 0.0417 0.019 Uiso 1 1 calc R U . . .
C15 C 0.1824(3) 0.4259(3) 0.11993(17) 0.0165(5) Uani 1 1 d . . . . .
H15 H 0.0939 0.4512 0.0825 0.020 Uiso 1 1 calc R U . . .
C16 C 0.1839(3) 0.4865(3) 0.19785(18) 0.0157(5) Uani 1 1 d . . . . .
H16 H 0.0964 0.5551 0.2127 0.019 Uiso 1 1 calc R U . . .
C17 C 0.3106(3) 0.4497(3) 0.25562(16) 0.0125(5) Uani 1 1 d . . . . .
C18 C 0.3016(3) 0.5144(3) 0.34310(18) 0.0164(5) Uani 1 1 d . . . . .
H18 H 0.3982 0.4700 0.3784 0.020 Uiso 1 1 calc R U . . .
C19 C 0.2899(3) 0.6944(3) 0.3148(2) 0.0245(6) Uani 1 1 d . . . . .
H19A H 0.3113 0.7323 0.3694 0.037 Uiso 1 1 calc R U . . .
H19B H 0.1864 0.7416 0.2932 0.037 Uiso 1 1 calc R U . . .
H19C H 0.3647 0.7245 0.2637 0.037 Uiso 1 1 calc R U . . .
C20 C 0.1664(3) 0.4658(3) 0.40864(18) 0.0210(6) Uani 1 1 d . . . . .
H20A H 0.1712 0.4982 0.4676 0.031 Uiso 1 1 calc R U . . .
H20B H 0.1716 0.3511 0.4225 0.031 Uiso 1 1 calc R U . . .
H20C H 0.0700 0.5169 0.3777 0.031 Uiso 1 1 calc R U . . .
C21 C 0.3396(3) 0.0806(3) 0.35182(17) 0.0141(5) Uani 1 1 d . . . . .
C22 C 0.0505(3) 0.1436(3) -0.0165(2) 0.0231(6) Uani 1 1 d . . . . .
H22 H 0.0851 0.2427 -0.0284 0.028 Uiso 1 1 calc R U . . .
C23 C 0.0432(3) 0.0533(3) 0.07488(19) 0.0214(6) Uani 1 1 d . . . . .
H23 H 0.0727 0.0895 0.1260 0.026 Uiso 1 1 calc R U . . .
C24 C -0.0077(3) -0.0906(3) 0.0911(2) 0.0224(6) Uani 1 1 d . . . . .
H24 H -0.0134 -0.1535 0.1537 0.027 Uiso 1 1 calc R U . . .
B1 B 0.4893(3) 0.0695(3) 0.4097(2) 0.0143(5) Uani 1 1 d . . . . .

loop_
_atom_site_aniso_label
_atom_site_aniso_U_11
_atom_site_aniso_U_22
_atom_site_aniso_U_33
_atom_site_aniso_U_23
_atom_site_aniso_U_13
_atom_site_aniso_U_12
S1 0.0136(3) 0.0177(3) 0.0162(3) -0.0043(2) -0.0007(2) -0.0010(2)
N1 0.0084(9) 0.0162(10) 0.0130(10) -0.0071(8) 0.0002(7) -0.0050(8)
N2 0.0183(11) 0.0195(12) 0.0213(11) 0.0015(9) -0.0031(9) -0.0070(9)
C1 0.0113(11) 0.0160(12) 0.0116(11) -0.0095(9) 0.0004(8) -0.0010(9)
C2 0.0114(11) 0.0199(13) 0.0200(12) -0.0079(10) -0.0002(9) -0.0079(10)
C3 0.0162(13) 0.0201(14) 0.0329(15) -0.0113(12) -0.0040(11) -0.0050(10)
C4 0.0173(13) 0.0232(14) 0.0240(13) 0.0009(11) -0.0051(10) -0.0096(11)
C5 0.0111(11) 0.0200(13) 0.0185(12) -0.0047(10) -0.0001(9) -0.0026(10)
C6 0.0100(11) 0.0186(13) 0.0152(12) -0.0035(10) 0.0004(9) -0.0022(9)
C7 0.0113(12) 0.0313(15) 0.0159(12) -0.0032(11) -0.0025(9) -0.0056(10)
C8 0.0124(12) 0.0203(14) 0.0284(14) -0.0070(11) 0.0033(10) 0.0006(10)
C9 0.0094(11) 0.0112(11) 0.0140(11) -0.0023(9) -0.0023(9) -0.0027(9)
C10 0.0099(11) 0.0131(12) 0.0145(11) -0.0047(9) 0.0018(9) -0.0035(9)
C11 0.0130(11) 0.0179(13) 0.0151(12) -0.0088(10) -0.0003(9) -0.0019(9)
C12 0.0204(13) 0.0190(14) 0.0297(15) -0.0117(11) 0.0015(11) -0.0017(11)
C13 0.0174(13) 0.0337(16) 0.0173(13) -0.0128(11) 0.0018(10) 0.0000(11)
C14 0.0165(12) 0.0193(13) 0.0144(12) -0.0069(10) -0.0019(9) -0.0047(10)
C15 0.0124(11) 0.0185(13) 0.0183(12) -0.0028(10) -0.0048(9) -0.0023(10)
C16 0.0114(11) 0.0132(12) 0.0218(13) -0.0057(10) 0.0000(9) 0.0017(9)
C17 0.0140(11) 0.0096(11) 0.0149(11) -0.0034(9) 0.0002(9) -0.0042(9)
C18 0.0149(12) 0.0170(13) 0.0205(12) -0.0119(10) -0.0017(10) -0.0001(10)
C19 0.0273(15) 0.0178(14) 0.0310(15) -0.0120(12) -0.0030(12) -0.0003(11)
C20 0.0169(13) 0.0285(15) 0.0192(13) -0.0109(11) 0.0009(10) -0.0010(11)
C21 0.0135(12) 0.0133(12) 0.0142(11) -0.0009(9) 0.0030(9) -0.0031(9)
C22 0.0207(13) 0.0168(13) 0.0327(15) -0.0079(11) 0.0005(11) -0.0031(11)
C23 0.0165(13) 0.0237(14) 0.0271(14) -0.0142(11) -0.0003(10) 0.0003(10)
C24 0.0180(13) 0.0226(14) 0.0238(13) -0.0029(11) 0.0038(10) -0.0009(11)
B1 0.0126(13) 0.0136(13) 0.0162(13) -0.0034(10) -0.0014(10) -0.0005(10)

_geom_special_details            
;
 All esds (except the esd in the dihedral angle between two l.s. planes)
 are estimated using the full covariance matrix.  The cell esds are taken
 into account individually in the estimation of esds in distances, angles
 and torsion angles; correlations between esds in cell parameters are only
 used when they are defined by crystal symmetry.  An approximate (isotropic)
 treatment of cell esds is used for estimating esds involving l.s. planes.
;

loop_
_geom_bond_atom_site_label_1
_geom_bond_atom_site_label_2
_geom_bond_distance
_geom_bond_site_symmetry_2
_geom_bond_publ_flag
S1 B1 1.939(3) . ?
S1 B1 1.940(3) 2_656 ?
N1 C1 1.310(3) . ?
N1 C9 1.464(3) . ?
N1 C2 1.531(3) . ?
N2 C21 1.146(3) . ?
C1 C6 1.535(3) . ?
C1 B1 1.639(4) . ?
C2 C4 1.519(4) . ?
C2 C3 1.527(4) . ?
C2 C5 1.529(3) . ?
C3 H3A 0.9800 . ?
C3 H3B 0.9800 . ?
C3 H3C 0.9800 . ?
C4 H4A 0.9800 . ?
C4 H4B 0.9800 . ?
C4 H4C 0.9800 . ?
C5 C6 1.542(3) . ?
C5 H5A 0.9900 . ?
C5 H5B 0.9900 . ?
C6 C7 1.529(3) . ?
C6 C8 1.544(4) . ?
C7 H7A 0.9800 . ?
C7 H7B 0.9800 . ?
C7 H7C 0.9800 . ?
C8 H8A 0.9800 . ?
C8 H8B 0.9800 . ?
C8 H8C 0.9800 . ?
C9 C17 1.401(3) . ?
C9 C10 1.405(3) . ?
C10 C14 1.391(3) . ?
C10 C11 1.527(3) . ?
C11 C13 1.530(3) . ?
C11 C12 1.536(4) . ?
C11 H11 1.0000 . ?
C12 H12A 0.9800 . ?
C12 H12B 0.9800 . ?
C12 H12C 0.9800 . ?
C13 H13A 0.9800 . ?
C13 H13B 0.9800 . ?
C13 H13C 0.9800 . ?
C14 C15 1.381(3) . ?
C14 H14 0.9500 . ?
C15 C16 1.376(3) . ?
C15 H15 0.9500 . ?
C16 C17 1.395(3) . ?
C16 H16 0.9500 . ?
C17 C18 1.519(3) . ?
C18 C20 1.532(4) . ?
C18 C19 1.534(4) . ?
C18 H18 1.0000 . ?
C19 H19A 0.9800 . ?
C19 H19B 0.9800 . ?
C19 H19C 0.9800 . ?
C20 H20A 0.9800 . ?
C20 H20B 0.9800 . ?
C20 H20C 0.9800 . ?
C21 B1 1.597(4) . ?
C22 C23 1.380(4) . ?
C22 C24 1.386(4) 2 ?
C22 H22 0.9500 . ?
C23 C24 1.384(4) . ?
C23 H23 0.9500 . ?
C24 C22 1.386(4) 2 ?
C24 H24 0.9500 . ?
B1 S1 1.940(3) 2_656 ?

loop_
_geom_angle_atom_site_label_1
_geom_angle_atom_site_label_2
_geom_angle_atom_site_label_3
_geom_angle
_geom_angle_site_symmetry_1
_geom_angle_site_symmetry_3
_geom_angle_publ_flag
B1 S1 B1 85.21(12) . 2_656 ?
C1 N1 C9 125.69(19) . . ?
C1 N1 C2 113.76(19) . . ?
C9 N1 C2 120.14(18) . . ?
N1 C1 C6 109.3(2) . . ?
N1 C1 B1 124.1(2) . . ?
C6 C1 B1 126.4(2) . . ?
C4 C2 C3 109.9(2) . . ?
C4 C2 C5 113.3(2) . . ?
C3 C2 C5 112.4(2) . . ?
C4 C2 N1 112.68(19) . . ?
C3 C2 N1 108.8(2) . . ?
C5 C2 N1 99.38(19) . . ?
C2 C3 H3A 109.5 . . ?
C2 C3 H3B 109.5 . . ?
H3A C3 H3B 109.5 . . ?
C2 C3 H3C 109.5 . . ?
H3A C3 H3C 109.5 . . ?
H3B C3 H3C 109.5 . . ?
C2 C4 H4A 109.5 . . ?
C2 C4 H4B 109.5 . . ?
H4A C4 H4B 109.5 . . ?
C2 C4 H4C 109.5 . . ?
H4A C4 H4C 109.5 . . ?
H4B C4 H4C 109.5 . . ?
C2 C5 C6 106.33(19) . . ?
C2 C5 H5A 110.5 . . ?
C6 C5 H5A 110.5 . . ?
C2 C5 H5B 110.5 . . ?
C6 C5 H5B 110.5 . . ?
H5A C5 H5B 108.7 . . ?
C7 C6 C1 114.2(2) . . ?
C7 C6 C5 111.6(2) . . ?
C1 C6 C5 102.98(19) . . ?
C7 C6 C8 109.3(2) . . ?
C1 C6 C8 109.4(2) . . ?
C5 C6 C8 109.3(2) . . ?
C6 C7 H7A 109.5 . . ?
C6 C7 H7B 109.5 . . ?
H7A C7 H7B 109.5 . . ?
C6 C7 H7C 109.5 . . ?
H7A C7 H7C 109.5 . . ?
H7B C7 H7C 109.5 . . ?
C6 C8 H8A 109.5 . . ?
C6 C8 H8B 109.5 . . ?
H8A C8 H8B 109.5 . . ?
C6 C8 H8C 109.5 . . ?
H8A C8 H8C 109.5 . . ?
H8B C8 H8C 109.5 . . ?
C17 C9 C10 122.6(2) . . ?
C17 C9 N1 121.7(2) . . ?
C10 C9 N1 115.6(2) . . ?
C14 C10 C9 117.4(2) . . ?
C14 C10 C11 118.7(2) . . ?
C9 C10 C11 123.9(2) . . ?
C10 C11 C13 112.2(2) . . ?
C10 C11 C12 110.5(2) . . ?
C13 C11 C12 110.5(2) . . ?
C10 C11 H11 107.8 . . ?
C13 C11 H11 107.8 . . ?
C12 C11 H11 107.8 . . ?
C11 C12 H12A 109.5 . . ?
C11 C12 H12B 109.5 . . ?
H12A C12 H12B 109.5 . . ?
C11 C12 H12C 109.5 . . ?
H12A C12 H12C 109.5 . . ?
H12B C12 H12C 109.5 . . ?
C11 C13 H13A 109.5 . . ?
C11 C13 H13B 109.5 . . ?
H13A C13 H13B 109.5 . . ?
C11 C13 H13C 109.5 . . ?
H13A C13 H13C 109.5 . . ?
H13B C13 H13C 109.5 . . ?
C15 C14 C10 121.2(2) . . ?
C15 C14 H14 119.4 . . ?
C10 C14 H14 119.4 . . ?
C16 C15 C14 120.1(2) . . ?
C16 C15 H15 120.0 . . ?
C14 C15 H15 120.0 . . ?
C15 C16 C17 121.7(2) . . ?
C15 C16 H16 119.1 . . ?
C17 C16 H16 119.1 . . ?
C16 C17 C9 117.0(2) . . ?
C16 C17 C18 118.9(2) . . ?
C9 C17 C18 124.1(2) . . ?
C17 C18 C20 111.6(2) . . ?
C17 C18 C19 110.2(2) . . ?
C20 C18 C19 110.5(2) . . ?
C17 C18 H18 108.2 . . ?
C20 C18 H18 108.2 . . ?
C19 C18 H18 108.2 . . ?
C18 C19 H19A 109.5 . . ?
C18 C19 H19B 109.5 . . ?
H19A C19 H19B 109.5 . . ?
C18 C19 H19C 109.5 . . ?
H19A C19 H19C 109.5 . . ?
H19B C19 H19C 109.5 . . ?
C18 C20 H20A 109.5 . . ?
C18 C20 H20B 109.5 . . ?
H20A C20 H20B 109.5 . . ?
C18 C20 H20C 109.5 . . ?
H20A C20 H20C 109.5 . . ?
H20B C20 H20C 109.5 . . ?
N2 C21 B1 175.8(2) . . ?
C23 C22 C24 120.4(3) . 2 ?
C23 C22 H22 119.8 . . ?
C24 C22 H22 119.8 2 . ?
C22 C23 C24 119.1(3) . . ?
C22 C23 H23 120.4 . . ?
C24 C23 H23 120.4 . . ?
C23 C24 C22 120.5(3) . 2 ?
C23 C24 H24 119.8 . . ?
C22 C24 H24 119.8 2 . ?
C21 B1 C1 112.5(2) . . ?
C21 B1 S1 112.82(17) . . ?
C1 B1 S1 105.39(17) . . ?
C21 B1 S1 109.93(17) . 2_656 ?
C1 B1 S1 119.98(17) . 2_656 ?
S1 B1 S1 94.80(12) . 2_656 ?

loop_
_geom_torsion_atom_site_label_1
_geom_torsion_atom_site_label_2
_geom_torsion_atom_site_label_3
_geom_torsion_atom_site_label_4
_geom_torsion
_geom_torsion_site_symmetry_1
_geom_torsion_site_symmetry_2
_geom_torsion_site_symmetry_3
_geom_torsion_site_symmetry_4
_geom_torsion_publ_flag
C9 N1 C1 C6 158.9(2) . . . . ?
C2 N1 C1 C6 -13.7(3) . . . . ?
C9 N1 C1 B1 -25.9(3) . . . . ?
C2 N1 C1 B1 161.5(2) . . . . ?
C1 N1 C2 C4 146.6(2) . . . . ?
C9 N1 C2 C4 -26.5(3) . . . . ?
C1 N1 C2 C3 -91.3(2) . . . . ?
C9 N1 C2 C3 95.7(2) . . . . ?
C1 N1 C2 C5 26.4(2) . . . . ?
C9 N1 C2 C5 -146.7(2) . . . . ?
C4 C2 C5 C6 -147.3(2) . . . . ?
C3 C2 C5 C6 87.4(2) . . . . ?
N1 C2 C5 C6 -27.5(2) . . . . ?
N1 C1 C6 C7 115.9(2) . . . . ?
B1 C1 C6 C7 -59.1(3) . . . . ?
N1 C1 C6 C5 -5.2(3) . . . . ?
B1 C1 C6 C5 179.7(2) . . . . ?
N1 C1 C6 C8 -121.3(2) . . . . ?
B1 C1 C6 C8 63.6(3) . . . . ?
C2 C5 C6 C7 -101.4(2) . . . . ?
C2 C5 C6 C1 21.5(2) . . . . ?
C2 C5 C6 C8 137.6(2) . . . . ?
C1 N1 C9 C17 98.1(3) . . . . ?
C2 N1 C9 C17 -89.7(3) . . . . ?
C1 N1 C9 C10 -82.6(3) . . . . ?
C2 N1 C9 C10 89.6(3) . . . . ?
C17 C9 C10 C14 -0.3(3) . . . . ?
N1 C9 C10 C14 -179.6(2) . . . . ?
C17 C9 C10 C11 -177.6(2) . . . . ?
N1 C9 C10 C11 3.0(3) . . . . ?
C14 C10 C11 C13 45.2(3) . . . . ?
C9 C10 C11 C13 -137.5(2) . . . . ?
C14 C10 C11 C12 -78.7(3) . . . . ?
C9 C10 C11 C12 98.7(3) . . . . ?
C9 C10 C14 C15 0.1(4) . . . . ?
C11 C10 C14 C15 177.6(2) . . . . ?
C10 C14 C15 C16 0.7(4) . . . . ?
C14 C15 C16 C17 -1.3(4) . . . . ?
C15 C16 C17 C9 1.1(4) . . . . ?
C15 C16 C17 C18 -177.1(2) . . . . ?
C10 C9 C17 C16 -0.3(3) . . . . ?
N1 C9 C17 C16 179.0(2) . . . . ?
C10 C9 C17 C18 177.8(2) . . . . ?
N1 C9 C17 C18 -2.9(4) . . . . ?
C16 C17 C18 C20 56.9(3) . . . . ?
C9 C17 C18 C20 -121.2(3) . . . . ?
C16 C17 C18 C19 -66.2(3) . . . . ?
C9 C17 C18 C19 115.7(3) . . . . ?
C24 C22 C23 C24 -0.1(4) 2 . . . ?
C22 C23 C24 C22 0.1(4) . . . 2 ?
N1 C1 B1 C21 32.0(3) . . . . ?
C6 C1 B1 C21 -153.7(2) . . . . ?
N1 C1 B1 S1 -91.3(2) . . . . ?
C6 C1 B1 S1 83.0(2) . . . . ?
N1 C1 B1 S1 163.68(19) . . . 2_656 ?
C6 C1 B1 S1 -22.0(3) . . . 2_656 ?

_refine_diff_density_max         1.200
_refine_diff_density_min         -0.560
_refine_diff_density_rms         0.075

_shelx_res_file                  
;

    5runs_a.res created by SHELXL-2014/7


TITL 5runs_a.res in P-1
REM Old TITL 5runs in P-1

REM SHELXT solution in P-1
REM R1 0.131,  Rweak 0.007,  Alpha 0.048,  Orientation as input
REM Formula found by SHELXT:  C25 N2 S

CELL  0.71073   8.8508   8.8654  14.6186   75.639   86.110   80.401
ZERR    2.000   0.0009   0.0008   0.0015    0.003    0.003    0.003
LATT  1
SFAC C H B N S
UNIT 48 68 2 4 2
TEMP -173
SIZE 0.170 0.268 0.371
L.S. 10
BOND $H
LIST 4
ACTA 52
CONF
shel  999 0.78
FMAP 2
PLAN 10

WGHT    0.061500    1.384800
FVAR       0.97721
S1    5    0.444747    0.147184    0.523045    11.00000    0.01360    0.01769 =
         0.01622   -0.00434   -0.00069   -0.00097
PART 0
N1    4    0.577854    0.305648    0.284286    11.00000    0.00841    0.01624 =
         0.01302   -0.00713    0.00024   -0.00497
N2    4    0.230268    0.080278    0.314107    11.00000    0.01832    0.01953 =
         0.02130    0.00153   -0.00310   -0.00701
C1    1    0.614420    0.174047    0.348294    11.00000    0.01133    0.01605 =
         0.01164   -0.00951    0.00038   -0.00101
C2    1    0.706059    0.406682    0.260007    11.00000    0.01141    0.01993 =
         0.01996   -0.00787   -0.00022   -0.00788
C3    1    0.687578    0.521165    0.324182    11.00000    0.01617    0.02014 =
         0.03288   -0.01127   -0.00401   -0.00495
AFIX 137
H3A   2    0.780669    0.569220    0.319654    11.00000   -1.50000
H3B   2    0.670556    0.463999    0.389634    11.00000   -1.50000
H3C   2    0.599653    0.603727    0.304433    11.00000   -1.50000
AFIX   0

C4    1    0.707077    0.497342    0.157158    11.00000    0.01725    0.02319 =
         0.02398    0.00086   -0.00508   -0.00959
AFIX 137
H4A   2    0.792460    0.557878    0.144919    11.00000   -1.50000
H4B   2    0.610184    0.569466    0.143776    11.00000   -1.50000
H4C   2    0.719244    0.423168    0.116430    11.00000   -1.50000
AFIX   0
C5    1    0.844700    0.277196    0.284740    11.00000    0.01111    0.02005 =
         0.01847   -0.00475   -0.00013   -0.00257
AFIX  23
H5A   2    0.927854    0.317776    0.308737    11.00000   -1.20000
H5B   2    0.884055    0.238602    0.228313    11.00000   -1.20000
AFIX   0
C6    1    0.788326    0.143463    0.361601    11.00000    0.01005    0.01857 =
         0.01523   -0.00352    0.00044   -0.00222
C7    1    0.835312    0.145599    0.459926    11.00000    0.01133    0.03128 =
         0.01590   -0.00317   -0.00255   -0.00561
AFIX 137
H7A   2    0.946976    0.137900    0.460820    11.00000   -1.50000
H7B   2    0.802494    0.056095    0.506559    11.00000   -1.50000
H7C   2    0.786590    0.244172    0.475437    11.00000   -1.50000
AFIX   0
C8    1    0.856234   -0.016688    0.340305    11.00000    0.01242    0.02028 =
         0.02843   -0.00701    0.00334    0.00063
AFIX 137
H8A   2    0.968212   -0.026094    0.335063    11.00000   -1.50000
H8B   2    0.816411   -0.023391    0.280736    11.00000   -1.50000
H8C   2    0.827188   -0.102244    0.391599    11.00000   -1.50000
AFIX   0
C9    1    0.437651    0.350203    0.229826    11.00000    0.00942    0.01118 =
         0.01403   -0.00230   -0.00232   -0.00267
C10   1    0.440232    0.288065    0.150055    11.00000    0.00992    0.01312 =
         0.01454   -0.00465    0.00176   -0.00346
C11   1    0.574589    0.174525    0.122152    11.00000    0.01300    0.01787 =
         0.01509   -0.00882   -0.00030   -0.00194
AFIX  13
H11   2    0.667088    0.182988    0.155113    11.00000   -1.20000
AFIX   0
C12   1    0.543339    0.003810    0.155369    11.00000    0.02036    0.01899 =
         0.02967   -0.01171    0.00147   -0.00171
AFIX 137
H12A  2    0.627898   -0.066865    0.133907    11.00000   -1.50000
H12B  2    0.447389   -0.005279    0.128892    11.00000   -1.50000
H12C  2    0.534795   -0.025337    0.224500    11.00000   -1.50000
AFIX   0
C13   1    0.610645    0.215509    0.015851    11.00000    0.01737    0.03371 =
         0.01726   -0.01277    0.00178   -0.00003
AFIX 137
H13A  2    0.706350    0.150435    0.002318    11.00000   -1.50000
H13B  2    0.621765    0.327107   -0.005109    11.00000   -1.50000
H13C  2    0.526918    0.195244   -0.017757    11.00000   -1.50000
AFIX   0
C14   1    0.309548    0.328437    0.096059    11.00000    0.01651    0.01932 =
         0.01442   -0.00689   -0.00194   -0.00471
AFIX  43
H14   2    0.307717    0.288179    0.041738    11.00000   -1.20000
AFIX   0
C15   1    0.182415    0.425937    0.119927    11.00000    0.01237    0.01851 =
         0.01826   -0.00280   -0.00483   -0.00232
AFIX  43
H15   2    0.093852    0.451235    0.082517    11.00000   -1.20000
AFIX   0
C16   1    0.183898    0.486480    0.197849    11.00000    0.01137    0.01322 =
         0.02183   -0.00566   -0.00002    0.00172
AFIX  43
H16   2    0.096402    0.555107    0.212692    11.00000   -1.20000
AFIX   0
C17   1    0.310559    0.449690    0.255615    11.00000    0.01405    0.00960 =
         0.01491   -0.00338    0.00020   -0.00415
C18   1    0.301578    0.514413    0.343097    11.00000    0.01485    0.01704 =
         0.02053   -0.01193   -0.00166   -0.00011
AFIX  13
H18   2    0.398244    0.470033    0.378396    11.00000   -1.20000
AFIX   0
C19   1    0.289937    0.694444    0.314802    11.00000    0.02730    0.01778 =
         0.03095   -0.01200   -0.00295   -0.00028
AFIX 137
H19A  2    0.311260    0.732290    0.369430    11.00000   -1.50000
H19B  2    0.186385    0.741588    0.293209    11.00000   -1.50000
H19C  2    0.364729    0.724483    0.263690    11.00000   -1.50000
AFIX   0
C20   1    0.166402    0.465754    0.408641    11.00000    0.01695    0.02848 =
         0.01917   -0.01094    0.00089   -0.00103
AFIX 137
H20A  2    0.171158    0.498184    0.467645    11.00000   -1.50000
H20B  2    0.171617    0.351065    0.422516    11.00000   -1.50000
H20C  2    0.069964    0.516888    0.377690    11.00000   -1.50000
AFIX   0
C21   1    0.339572    0.080634    0.351825    11.00000    0.01353    0.01328 =
         0.01424   -0.00092    0.00296   -0.00308
C22   1    0.050547    0.143634   -0.016523    11.00000    0.02066    0.01677 =
         0.03269   -0.00792    0.00048   -0.00311
AFIX  43
H22   2    0.085149    0.242726   -0.028412    11.00000   -1.20000
AFIX   0
C23   1    0.043203    0.053329    0.074877    11.00000    0.01650    0.02372 =
         0.02711   -0.01422   -0.00031    0.00034
AFIX  43
H23   2    0.072722    0.089499    0.125983    11.00000   -1.20000
AFIX   0
C24   1   -0.007742   -0.090611    0.091065    11.00000    0.01802    0.02257 =
         0.02383   -0.00292    0.00379   -0.00094
AFIX  43
H24   2   -0.013418   -0.153543    0.153728    11.00000   -1.20000

AFIX   0
B1    3    0.489280    0.069475    0.409739    11.00000    0.01257    0.01365 =
         0.01615   -0.00344   -0.00138   -0.00050
HKLF 4

REM  5runs_a.res in P-1
REM R1 =  0.0605 for    3683 Fo > 4sig(Fo)  and  0.0847 for all    4811 data
REM    261 parameters refined using      0 restraints

END

WGHT      0.0615      1.3848

REM Highest difference peak  1.250,  deepest hole -0.560,  1-sigma level  0.075
Q1    1   0.3547  0.1082  0.6076  11.00000  0.05    1.25
Q2    1   0.4605  0.2592  0.4981  11.00000  0.05    1.21
Q3    1   0.5018  0.2346  0.1356  11.00000  0.05    0.44
Q4    1   0.2374  0.4448  0.2416  11.00000  0.05    0.39
Q5    1   0.3705  0.3906  0.2477  11.00000  0.05    0.39
Q6    1   0.3868  0.3367  0.1122  11.00000  0.05    0.38
Q7    1   0.5070  0.0510  0.5086  11.00000  0.05    0.38
Q8    1   0.5997  0.6495  0.2404  11.00000  0.05    0.36
Q9    1   0.7014  0.1523  0.3450  11.00000  0.05    0.34
Q10   1   0.4191  0.1010  0.3673  11.00000  0.05    0.34
;
_shelx_res_checksum              49500

_chemical_properties_physical    Air-sensitive,Moisture-sensitive
####################################################################### 
# 
# This file contains crystal structure data downloaded from the 
# Cambridge Structural Database (CSD) hosted by the Cambridge 
# Crystallographic Data Centre (CCDC).
# 
# Full information about CCDC data access policies and citation 
# guidelines are available at http://www.ccdc.cam.ac.uk/access/V1 
# 
# Audit and citation data items may have been added by the CCDC. 
# Please retain this information to preserve the provenance of 
# this file and to allow appropriate attribution of the data. 
# 
#######################################################################

data_final_a_CCDC2
_database_code_depnum_ccdc_archive 'CCDC 1582410'
_audit_update_record             
;
2017-10-27 deposited with the CCDC.
2018-01-04 downloaded from the CCDC.
;
# start Validation Reply Form
_vrf_PLAT601_final_a             
;
PROBLEM: Structure Contains Solvent Accessible VOIDS of .         68 Ang3
RESPONSE: No solvent was detected but the entiremolecule was 2-fold disordered around the central diborane core in a mirror fashion, with the mirror plane running approximately  through the plane containing (N1,Se1,N2), in a 88:12 ratio.
;
_audit_creation_method           SHELXL-2014/7
_shelx_SHELXL_version_number     2014/7
_chemical_name_systematic        ?
_chemical_name_common            ?
_chemical_melting_point          ?
_chemical_formula_moiety         'C42 H62 B2 N4 Se'
_chemical_formula_sum            'C42 H62 B2 N4 Se'
_chemical_formula_weight         723.53

loop_
_atom_type_symbol
_atom_type_description
_atom_type_scat_dispersion_real
_atom_type_scat_dispersion_imag
_atom_type_scat_source
C C 0.0033 0.0016 'International Tables Vol C Tables 4.2.6.8 and 6.1.1.4'
H H 0.0000 0.0000 'International Tables Vol C Tables 4.2.6.8 and 6.1.1.4'
B B 0.0013 0.0007 'International Tables Vol C Tables 4.2.6.8 and 6.1.1.4'
N N 0.0061 0.0033 'International Tables Vol C Tables 4.2.6.8 and 6.1.1.4'
Se Se -0.0929 2.2259 'International Tables Vol C Tables 4.2.6.8 and 6.1.1.4'

_space_group_crystal_system      orthorhombic
_space_group_IT_number           61
_space_group_name_H-M_alt        'P b c a'
_space_group_name_Hall           '-P 2ac 2ab'

_shelx_space_group_comment       
;
The symmetry employed for this shelxl refinement is uniquely defined
by the following loop, which should always be used as a source of
symmetry information in preference to the above space-group names.
They are only intended as comments.
;

loop_
_space_group_symop_operation_xyz
'x, y, z'
'-x+1/2, -y, z+1/2'
'-x, y+1/2, -z+1/2'
'x+1/2, -y+1/2, -z'
'-x, -y, -z'
'x-1/2, y, -z-1/2'
'x, -y-1/2, z-1/2'
'-x-1/2, y-1/2, z'

_cell_length_a                   17.8352(15)
_cell_length_b                   16.7797(16)
_cell_length_c                   28.365(3)
_cell_angle_alpha                90
_cell_angle_beta                 90
_cell_angle_gamma                90
_cell_volume                     8488.9(13)
_cell_formula_units_Z            8
_cell_measurement_temperature    100(2)
_cell_measurement_reflns_used    9883
_cell_measurement_theta_min      2.20
_cell_measurement_theta_max      27.09
_exptl_crystal_description       block
_exptl_crystal_colour            yellow
_exptl_crystal_density_meas      ?
_exptl_crystal_density_method    ?
_exptl_crystal_density_diffrn    1.132
_exptl_crystal_F_000             3088
_exptl_transmission_factor_min   ?
_exptl_transmission_factor_max   ?
_exptl_crystal_size_max          0.391
_exptl_crystal_size_mid          0.351
_exptl_crystal_size_min          0.202
_exptl_absorpt_coefficient_mu    0.916
_shelx_estimated_absorpt_T_min   0.716
_shelx_estimated_absorpt_T_max   0.837
_exptl_absorpt_correction_type   multi-scan
_exptl_absorpt_correction_T_min  0.6427
_exptl_absorpt_correction_T_max  0.7455
_exptl_absorpt_process_details   'SadAbs 2014/4 (Bruker AXS)'
_exptl_absorpt_special_details   ?
_diffrn_ambient_temperature      100(2)
_diffrn_radiation_wavelength     0.71073
_diffrn_radiation_type           MoK\a
_diffrn_source                   'sealed tube'
_diffrn_measurement_device_type  'Bruker SMART-APEX'
_diffrn_detector                 'CCD area detector (Apex1)'
_diffrn_measurement_method       '\f and \w scans'
_diffrn_detector_area_resol_mean 8.333
_diffrn_reflns_number            148765
_diffrn_reflns_av_unetI/netI     0.0424
_diffrn_reflns_av_R_equivalents  0.1082
_diffrn_reflns_limit_h_min       -22
_diffrn_reflns_limit_h_max       22
_diffrn_reflns_limit_k_min       -21
_diffrn_reflns_limit_k_max       21
_diffrn_reflns_limit_l_min       -32
_diffrn_reflns_limit_l_max       36
_diffrn_reflns_theta_min         1.436
_diffrn_reflns_theta_max         27.165
_diffrn_reflns_theta_full        26.000
_diffrn_measured_fraction_theta_max 0.996
_diffrn_measured_fraction_theta_full 0.999
_diffrn_reflns_Laue_measured_fraction_max 0.996
_diffrn_reflns_Laue_measured_fraction_full 0.999
_diffrn_reflns_point_group_measured_fraction_max 0.996
_diffrn_reflns_point_group_measured_fraction_full 0.999
_reflns_number_total             9396
_reflns_number_gt                6493
_reflns_threshold_expression     'I > 2\s(I)'
_reflns_Friedel_coverage         0.000
_reflns_Friedel_fraction_max     .
_reflns_Friedel_fraction_full    .

_reflns_special_details          
;
 Reflections were merged by SHELXL according to the crystal
 class for the calculation of statistics and refinement.
 
 _reflns_Friedel_fraction is defined as the number of unique
 Friedel pairs measured divided by the number that would be
 possible theoretically, ignoring centric projections and
 systematic absences.
;

_computing_data_collection       'Smart NT ver. 5.63 (Bruker AXS)'
_computing_structure_solution    'SHELXT (Sheldrick, 2012)'
_computing_structure_refinement  'SHELXL-2014/6 (Sheldrick, 2014)'
_computing_molecular_graphics    'ShelXLe (Huebschle et all, 2011)'
_computing_publication_material  'SHELXL-2014/6 (Sheldrick, 2014)'
_refine_special_details          
;
The entire molecule was 2-fold disordered around the central diborane core
in a mirror fashion, with the mirror plane running approximately 
through the plane containing (N1,Se1,N2), in a 88:12 ratio.

The disordered diborene core (Se1,B1,C21,N2,B2,C51,N4) was modelled
without bond restraints, except for a SAME restraint on the two (B1,C21,N2) parts.
SIMU 0.01 was applied to the entire core parts.

The two disordered cAAC ligand frameworks (C1 > C8) and (C31 > C38) 
were modelled using SAME and SIMU 0.005 restraints. 
The Dip substituents were kept in common between the two parts of the disorder,
only one isopropyl group on each, (C11,C12,C13) and (C41,C42,C43) were
also modelled with the 2-fold disorder to avoid bumping between parts. 
SAME and SIMU restraints were applied to these 2 iPr groups,
as well as a SADI restraint on their attachment to the aryl rings.
An additional DFIX 2.2 restraint was added between the hydrogen atom H34B_2 and
the isopropyl hydrogen atoms H41_2 and H42B_2 to prevent bumping 
(a BUMP command was tried but resulted in convergence problems).
;
_refine_ls_structure_factor_coef Fsqd
_refine_ls_matrix_type           full
_refine_ls_weighting_scheme      calc
_refine_ls_weighting_details     
'w=1/[\s^2^(Fo^2^)+(0.0292P)^2^+16.3051P] where P=(Fo^2^+2Fc^2^)/3'
_atom_sites_solution_primary     ?
_atom_sites_solution_secondary   ?
_atom_sites_solution_hydrogens   geom
_refine_ls_hydrogen_treatment    constr
_refine_ls_extinction_method     none
_refine_ls_extinction_coef       .
_refine_ls_number_reflns         9396
_refine_ls_number_parameters     750
_refine_ls_number_restraints     1084
_refine_ls_R_factor_all          0.0869
_refine_ls_R_factor_gt           0.0508
_refine_ls_wR_factor_ref         0.1182
_refine_ls_wR_factor_gt          0.1029
_refine_ls_goodness_of_fit_ref   1.097
_refine_ls_restrained_S_all      1.097
_refine_ls_shift/su_max          0.001
_refine_ls_shift/su_mean         0.000

loop_
_atom_site_label
_atom_site_type_symbol
_atom_site_fract_x
_atom_site_fract_y
_atom_site_fract_z
_atom_site_U_iso_or_equiv
_atom_site_adp_type
_atom_site_occupancy
_atom_site_site_symmetry_order
_atom_site_calc_flag
_atom_site_refinement_flags_posn
_atom_site_refinement_flags_adp
_atom_site_refinement_flags_occupancy
_atom_site_disorder_assembly
_atom_site_disorder_group
C1_5 C 0.4245(2) 0.6873(2) 0.30600(13) 0.0292(7) Uani 0.884(2) 1 d D U P A 1
N1_5 N 0.4676(4) 0.7511(3) 0.30213(17) 0.0256(6) Uani 0.884(2) 1 d D U P A 1
C2_5 C 0.5355(2) 0.7388(2) 0.26963(14) 0.0346(7) Uani 0.884(2) 1 d D U P A 1
C3_5 C 0.6046(2) 0.7159(2) 0.29871(15) 0.0409(9) Uani 0.884(2) 1 d D U P A 1
H3A_5 H 0.6428 0.6930 0.2779 0.061 Uiso 0.884(2) 1 calc R U P A 1
H3B_5 H 0.5904 0.6765 0.3226 0.061 Uiso 0.884(2) 1 calc R U P A 1
H3C_5 H 0.6248 0.7635 0.3142 0.061 Uiso 0.884(2) 1 calc R U P A 1
C4_5 C 0.5507(2) 0.8128(2) 0.23938(15) 0.0331(9) Uani 0.884(2) 1 d D U P A 1
H4A_5 H 0.5911 0.8013 0.2170 0.050 Uiso 0.884(2) 1 calc R U P A 1
H4B_5 H 0.5656 0.8572 0.2598 0.050 Uiso 0.884(2) 1 calc R U P A 1
H4C_5 H 0.5051 0.8272 0.2221 0.050 Uiso 0.884(2) 1 calc R U P A 1
C5_5 C 0.5075(2) 0.6693(2) 0.24063(15) 0.0411(9) Uani 0.884(2) 1 d D U P A 1
H5A_5 H 0.5499 0.6351 0.2309 0.049 Uiso 0.884(2) 1 calc R U P A 1
H5B_5 H 0.4816 0.6888 0.2120 0.049 Uiso 0.884(2) 1 calc R U P A 1
C6_5 C 0.4531(2) 0.6224(2) 0.27172(15) 0.0396(8) Uani 0.884(2) 1 d D U P A 1
C7_5 C 0.3897(3) 0.5870(3) 0.24171(16) 0.0517(13) Uani 0.884(2) 1 d D U P A 1
H7A_5 H 0.4112 0.5549 0.2162 0.078 Uiso 0.884(2) 1 calc R U P A 1
H7B_5 H 0.3596 0.6302 0.2282 0.078 Uiso 0.884(2) 1 calc R U P A 1
H7C_5 H 0.3578 0.5532 0.2615 0.078 Uiso 0.884(2) 1 calc R U P A 1
C8_5 C 0.4914(3) 0.5544(3) 0.29650(17) 0.0439(11) Uani 0.884(2) 1 d D U P A 1
H8A_5 H 0.5152 0.5196 0.2732 0.066 Uiso 0.884(2) 1 calc R U P A 1
H8B_5 H 0.4542 0.5239 0.3145 0.066 Uiso 0.884(2) 1 calc R U P A 1
H8C_5 H 0.5296 0.5754 0.3180 0.066 Uiso 0.884(2) 1 calc R U P A 1
C11_5 C 0.3396(3) 0.8240(4) 0.25222(14) 0.0354(9) Uani 0.884(2) 1 d D U P A 1
H11_5 H 0.3569 0.7674 0.2503 0.043 Uiso 0.884(2) 1 calc R U P A 1
C12_5 C 0.3445(3) 0.8609(3) 0.20295(16) 0.0491(11) Uani 0.884(2) 1 d D U P A 1
H12A_5 H 0.3153 0.8287 0.1807 0.074 Uiso 0.884(2) 1 calc R U P A 1
H12B_5 H 0.3970 0.8626 0.1928 0.074 Uiso 0.884(2) 1 calc R U P A 1
H12C_5 H 0.3242 0.9152 0.2038 0.074 Uiso 0.884(2) 1 calc R U P A 1
C13_5 C 0.2578(3) 0.8247(3) 0.26831(14) 0.0374(10) Uani 0.884(2) 1 d D U P A 1
H13A_5 H 0.2279 0.7909 0.2474 0.056 Uiso 0.884(2) 1 calc R U P A 1
H13B_5 H 0.2386 0.8794 0.2672 0.056 Uiso 0.884(2) 1 calc R U P A 1
H13C_5 H 0.2546 0.8045 0.3006 0.056 Uiso 0.884(2) 1 calc R U P A 1
C1_6 C 0.4741(13) 0.6934(13) 0.3313(8) 0.0297(14) Uani 0.116(2) 1 d D U P A -1
N1_6 N 0.466(3) 0.750(2) 0.3001(12) 0.0286(13) Uani 0.116(2) 1 d D U P A -1
C2_6 C 0.5110(12) 0.7353(13) 0.2544(7) 0.0343(12) Uani 0.116(2) 1 d D U P A -1
C3_6 C 0.5706(16) 0.7967(15) 0.2526(11) 0.0368(16) Uani 0.116(2) 1 d D U P A -1
H3A_6 H 0.6068 0.7828 0.2280 0.055 Uiso 0.116(2) 1 calc R U P A -1
H3B_6 H 0.5961 0.7993 0.2831 0.055 Uiso 0.116(2) 1 calc R U P A -1
H3C_6 H 0.5481 0.8486 0.2454 0.055 Uiso 0.116(2) 1 calc R U P A -1
C4_6 C 0.4624(14) 0.7023(17) 0.2162(9) 0.038(2) Uani 0.116(2) 1 d D U P A -1
H4A_6 H 0.4923 0.6676 0.1957 0.057 Uiso 0.116(2) 1 calc R U P A -1
H4B_6 H 0.4415 0.7462 0.1975 0.057 Uiso 0.116(2) 1 calc R U P A -1
H4C_6 H 0.4214 0.6715 0.2302 0.057 Uiso 0.116(2) 1 calc R U P A -1
C5_6 C 0.5645(13) 0.6691(13) 0.2693(8) 0.0388(14) Uani 0.116(2) 1 d D U P A -1
H5A_6 H 0.5690 0.6287 0.2440 0.047 Uiso 0.116(2) 1 calc R U P A -1
H5B_6 H 0.6149 0.6910 0.2761 0.047 Uiso 0.116(2) 1 calc R U P A -1
C6_6 C 0.5316(12) 0.6325(11) 0.3128(8) 0.0395(13) Uani 0.116(2) 1 d D U P A -1
C7_6 C 0.501(2) 0.5489(15) 0.3110(14) 0.0411(19) Uani 0.116(2) 1 d D U P A -1
H7A_6 H 0.5342 0.5149 0.2925 0.062 Uiso 0.116(2) 1 calc R U P A -1
H7B_6 H 0.4509 0.5497 0.2962 0.062 Uiso 0.116(2) 1 calc R U P A -1
H7C_6 H 0.4963 0.5278 0.3431 0.062 Uiso 0.116(2) 1 calc R U P A -1
C8_6 C 0.5995(13) 0.6275(16) 0.3438(9) 0.043(2) Uani 0.116(2) 1 d D U P A -1
H8A_6 H 0.6390 0.5976 0.3275 0.065 Uiso 0.116(2) 1 calc R U P A -1
H8B_6 H 0.5864 0.6002 0.3732 0.065 Uiso 0.116(2) 1 calc R U P A -1
H8C_6 H 0.6175 0.6813 0.3509 0.065 Uiso 0.116(2) 1 calc R U P A -1
C11_6 C 0.331(2) 0.819(3) 0.2605(11) 0.0371(14) Uani 0.116(2) 1 d D U P A -1
H11_6 H 0.3479 0.7621 0.2631 0.044 Uiso 0.116(2) 1 calc R U P A -1
C12_6 C 0.325(2) 0.835(2) 0.2080(11) 0.0413(19) Uani 0.116(2) 1 d D U P A -1
H12A_6 H 0.2823 0.8055 0.1949 0.062 Uiso 0.116(2) 1 calc R U P A -1
H12B_6 H 0.3711 0.8186 0.1923 0.062 Uiso 0.116(2) 1 calc R U P A -1
H12C_6 H 0.3169 0.8925 0.2030 0.062 Uiso 0.116(2) 1 calc R U P A -1
C13_6 C 0.254(2) 0.822(3) 0.2849(11) 0.0358(19) Uani 0.116(2) 1 d D U P A -1
H13A_6 H 0.2599 0.8096 0.3185 0.054 Uiso 0.116(2) 1 calc R U P A -1
H13B_6 H 0.2204 0.7822 0.2705 0.054 Uiso 0.116(2) 1 calc R U P A -1
H13C_6 H 0.2322 0.8750 0.2813 0.054 Uiso 0.116(2) 1 calc R U P A -1
C9 C 0.44601(16) 0.83224(17) 0.31390(10) 0.0212(6) Uani 1 1 d . U . . .
C10 C 0.38812(17) 0.86754(19) 0.28761(10) 0.0254(6) Uani 1 1 d D U . . .
C14 C 0.37367(18) 0.94820(18) 0.29469(10) 0.0264(6) Uani 1 1 d . U . . .
H14 H 0.3343 0.9730 0.2775 0.032 Uiso 1 1 calc R U . . .
C15 C 0.41493(18) 0.99278(18) 0.32586(10) 0.0263(6) Uani 1 1 d . U . . .
H15 H 0.4048 1.0479 0.3298 0.032 Uiso 1 1 calc R U . . .
C16 C 0.47113(17) 0.95676(17) 0.35129(10) 0.0240(6) Uani 1 1 d . U . . .
H16 H 0.4997 0.9881 0.3726 0.029 Uiso 1 1 calc R U . . .
C17 C 0.48761(16) 0.87636(17) 0.34686(10) 0.0214(6) Uani 1 1 d . U . . .
C18 C 0.54673(18) 0.84277(19) 0.37978(12) 0.0303(7) Uani 1 1 d . U . . .
H18 H 0.5521 0.7845 0.3732 0.036 Uiso 1 1 calc R U . . .
C19 C 0.62339(19) 0.8826(2) 0.37227(14) 0.0422(9) Uani 1 1 d . U . . .
H19A H 0.6614 0.8549 0.3911 0.063 Uiso 1 1 calc R U . . .
H19B H 0.6207 0.9385 0.3821 0.063 Uiso 1 1 calc R U . . .
H19C H 0.6370 0.8799 0.3388 0.063 Uiso 1 1 calc R U . . .
C20 C 0.5222(2) 0.8530(2) 0.43106(12) 0.0372(8) Uani 1 1 d . U . . .
H20A H 0.5588 0.8273 0.4519 0.056 Uiso 1 1 calc R U . . .
H20B H 0.4729 0.8284 0.4356 0.056 Uiso 1 1 calc R U . . .
H20C H 0.5192 0.9099 0.4386 0.056 Uiso 1 1 calc R U . . .
C31_1 C 0.3316(2) 0.5689(3) 0.42142(19) 0.0242(8) Uani 0.884(2) 1 d D U P A 1
N3_1 N 0.2741(3) 0.5728(2) 0.44966(18) 0.0201(6) Uani 0.884(2) 1 d D U P A 1
C32_1 C 0.2429(2) 0.4909(2) 0.46499(13) 0.0255(7) Uani 0.884(2) 1 d D U P A 1
C33_1 C 0.1712(2) 0.4701(2) 0.43881(15) 0.0335(8) Uani 0.884(2) 1 d D U P A 1
H33A_1 H 0.1612 0.4130 0.4420 0.050 Uiso 0.884(2) 1 calc R U P A 1
H33B_1 H 0.1769 0.4836 0.4054 0.050 Uiso 0.884(2) 1 calc R U P A 1
H33C_1 H 0.1293 0.5004 0.4522 0.050 Uiso 0.884(2) 1 calc R U P A 1
C34_1 C 0.2280(2) 0.4897(2) 0.51766(14) 0.0365(8) Uani 0.884(2) 1 d D U P A 1
H34A_1 H 0.2490 0.4410 0.5313 0.055 Uiso 0.884(2) 1 calc R U P A 1
H34B_1 H 0.1738 0.4912 0.5233 0.055 Uiso 0.884(2) 1 calc R U P A 1
H34C_1 H 0.2516 0.5363 0.5323 0.055 Uiso 0.884(2) 1 calc R U P A 1
C35_1 C 0.3085(2) 0.4378(2) 0.45147(13) 0.0274(7) Uani 0.884(2) 1 d D U P A 1
H35A_1 H 0.2903 0.3853 0.4404 0.033 Uiso 0.884(2) 1 calc R U P A 1
H35B_1 H 0.3419 0.4294 0.4789 0.033 Uiso 0.884(2) 1 calc R U P A 1
C36_1 C 0.3504(2) 0.4810(3) 0.41195(16) 0.0273(7) Uani 0.884(2) 1 d D U P A 1
C37_1 C 0.3212(3) 0.4569(4) 0.36281(16) 0.0310(10) Uani 0.884(2) 1 d D U P A 1
H37A_1 H 0.3298 0.3998 0.3579 0.047 Uiso 0.884(2) 1 calc R U P A 1
H37B_1 H 0.3479 0.4873 0.3386 0.047 Uiso 0.884(2) 1 calc R U P A 1
H37C_1 H 0.2674 0.4681 0.3608 0.047 Uiso 0.884(2) 1 calc R U P A 1
C38_1 C 0.4340(2) 0.4625(2) 0.41566(16) 0.0347(9) Uani 0.884(2) 1 d D U P A 1
H38A_1 H 0.4420 0.4052 0.4115 0.052 Uiso 0.884(2) 1 calc R U P A 1
H38B_1 H 0.4524 0.4788 0.4468 0.052 Uiso 0.884(2) 1 calc R U P A 1
H38C_1 H 0.4612 0.4917 0.3911 0.052 Uiso 0.884(2) 1 calc R U P A 1
C41_1 C 0.3626(2) 0.6375(3) 0.5282(2) 0.0309(9) Uani 0.884(2) 1 d D U P A 1
H41_1 H 0.3735 0.5896 0.5084 0.037 Uiso 0.884(2) 1 calc R U P A 1
C42_1 C 0.3628(3) 0.6121(3) 0.58017(19) 0.0375(11) Uani 0.884(2) 1 d D U P A 1
H42A_1 H 0.4092 0.5831 0.5871 0.056 Uiso 0.884(2) 1 calc R U P A 1
H42B_1 H 0.3196 0.5776 0.5863 0.056 Uiso 0.884(2) 1 calc R U P A 1
H42C_1 H 0.3598 0.6595 0.6003 0.056 Uiso 0.884(2) 1 calc R U P A 1
C43_1 C 0.4252(3) 0.6987(3) 0.52053(19) 0.0381(10) Uani 0.884(2) 1 d D U P A 1
H43A_1 H 0.4736 0.6749 0.5289 0.057 Uiso 0.884(2) 1 calc R U P A 1
H43B_1 H 0.4161 0.7455 0.5404 0.057 Uiso 0.884(2) 1 calc R U P A 1
H43C_1 H 0.4260 0.7149 0.4873 0.057 Uiso 0.884(2) 1 calc R U P A 1
C31_2 C 0.318(2) 0.5693(17) 0.4187(14) 0.0249(12) Uani 0.116(2) 1 d D U P A -1
N3_2 N 0.272(3) 0.5767(15) 0.4540(14) 0.0234(13) Uani 0.116(2) 1 d D U P A -1
C32_2 C 0.2484(13) 0.4964(16) 0.4765(8) 0.0281(11) Uani 0.116(2) 1 d D U P A -1
C33_2 C 0.1646(11) 0.4920(15) 0.4770(10) 0.0314(15) Uani 0.116(2) 1 d D U P A
-1
H33A_2 H 0.1441 0.5419 0.4895 0.047 Uiso 0.116(2) 1 calc R U P A -1
H33B_2 H 0.1486 0.4475 0.4970 0.047 Uiso 0.116(2) 1 calc R U P A -1
H33C_2 H 0.1462 0.4836 0.4448 0.047 Uiso 0.116(2) 1 calc R U P A -1
C34_2 C 0.2818(15) 0.4868(15) 0.5257(8) 0.0290(18) Uani 0.116(2) 1 d D U P A -1
H34A_2 H 0.2456 0.4598 0.5462 0.044 Uiso 0.116(2) 1 calc R U P A -1
H34B_2 H 0.2935 0.5394 0.5388 0.044 Uiso 0.116(2) 1 calc DR U P A -1
H34C_2 H 0.3278 0.4550 0.5238 0.044 Uiso 0.116(2) 1 calc R U P A -1
C35_2 C 0.2777(14) 0.4365(13) 0.4414(9) 0.0288(13) Uani 0.116(2) 1 d D U P A -1
H35A_2 H 0.3001 0.3902 0.4578 0.035 Uiso 0.116(2) 1 calc R U P A -1
H35B_2 H 0.2368 0.4174 0.4207 0.035 Uiso 0.116(2) 1 calc R U P A -1
C36_2 C 0.3355(13) 0.4801(18) 0.4135(10) 0.0286(11) Uani 0.116(2) 1 d D U P A
-1
C37_2 C 0.337(2) 0.457(3) 0.3609(10) 0.0292(18) Uani 0.116(2) 1 d D U P A -1
H37A_2 H 0.3357 0.3988 0.3579 0.044 Uiso 0.116(2) 1 calc R U P A -1
H37B_2 H 0.3830 0.4774 0.3463 0.044 Uiso 0.116(2) 1 calc R U P A -1
H37C_2 H 0.2933 0.4799 0.3449 0.044 Uiso 0.116(2) 1 calc R U P A -1
C38_2 C 0.4158(14) 0.464(2) 0.4319(11) 0.0308(18) Uani 0.116(2) 1 d D U P A -1
H38A_2 H 0.4335 0.4125 0.4196 0.046 Uiso 0.116(2) 1 calc R U P A -1
H38B_2 H 0.4152 0.4619 0.4664 0.046 Uiso 0.116(2) 1 calc R U P A -1
H38C_2 H 0.4494 0.5064 0.4214 0.046 Uiso 0.116(2) 1 calc R U P A -1
C41_2 C 0.3678(13) 0.653(2) 0.5283(16) 0.0331(14) Uani 0.116(2) 1 d D U P A -1
H41_2 H 0.3884 0.6075 0.5098 0.040 Uiso 0.116(2) 1 calc DR U P A -1
C42_2 C 0.372(3) 0.636(2) 0.5815(15) 0.0339(19) Uani 0.116(2) 1 d D U P A -1
H42A_2 H 0.4122 0.6684 0.5956 0.051 Uiso 0.116(2) 1 calc R U P A -1
H42B_2 H 0.3831 0.5795 0.5865 0.051 Uiso 0.116(2) 1 calc DR U P A -1
H42C_2 H 0.3242 0.6495 0.5963 0.051 Uiso 0.116(2) 1 calc R U P A -1
C43_2 C 0.416(2) 0.7287(19) 0.5208(15) 0.0341(19) Uani 0.116(2) 1 d D U P A -1
H43A_2 H 0.4680 0.7171 0.5287 0.051 Uiso 0.116(2) 1 calc R U P A -1
H43B_2 H 0.3969 0.7715 0.5411 0.051 Uiso 0.116(2) 1 calc R U P A -1
H43C_2 H 0.4123 0.7453 0.4877 0.051 Uiso 0.116(2) 1 calc R U P A -1
C39 C 0.24628(16) 0.64476(16) 0.47392(10) 0.0202(6) Uani 1 1 d . U . . .
C40 C 0.28736(17) 0.67193(18) 0.51301(10) 0.0254(6) Uani 1 1 d D U . . .
C44 C 0.25771(19) 0.73528(18) 0.53851(11) 0.0306(7) Uani 1 1 d . U . . .
H44 H 0.2848 0.7553 0.5648 0.037 Uiso 1 1 calc R U . . .
C45 C 0.19047(19) 0.76968(18) 0.52674(11) 0.0298(7) Uani 1 1 d . U . . .
H45 H 0.1706 0.8117 0.5454 0.036 Uiso 1 1 calc R U . . .
C46 C 0.15211(16) 0.74291(17) 0.48777(10) 0.0247(6) Uani 1 1 d . U . . .
H46 H 0.1062 0.7679 0.4794 0.030 Uiso 1 1 calc R U . . .
C47 C 0.17848(16) 0.68048(16) 0.46041(10) 0.0203(6) Uani 1 1 d . U . . .
C48 C 0.13375(16) 0.65747(17) 0.41702(10) 0.0224(6) Uani 1 1 d . U . . .
H48 H 0.1585 0.6108 0.4016 0.027 Uiso 1 1 calc R U . . .
C49 C 0.1306(2) 0.72641(18) 0.38189(12) 0.0311(7) Uani 1 1 d . U . . .
H49A H 0.1059 0.7086 0.3529 0.047 Uiso 1 1 calc R U . . .
H49B H 0.1817 0.7442 0.3746 0.047 Uiso 1 1 calc R U . . .
H49C H 0.1022 0.7707 0.3956 0.047 Uiso 1 1 calc R U . . .
C50 C 0.05280(17) 0.63458(18) 0.42974(13) 0.0310(7) Uani 1 1 d . U . . .
H50A H 0.0259 0.6186 0.4011 0.046 Uiso 1 1 calc R U . . .
H50B H 0.0275 0.6804 0.4440 0.046 Uiso 1 1 calc R U . . .
H50C H 0.0533 0.5901 0.4522 0.046 Uiso 1 1 calc R U . . .
Se1_3 Se 0.33817(8) 0.75310(11) 0.39476(5) 0.01897(17) Uani 0.884(2) 1 d . U P
A 1
B1_3 B 0.3567(2) 0.6750(2) 0.34138(15) 0.0261(7) Uani 0.884(2) 1 d D U P A 1
C21_3 C 0.2827(2) 0.6423(3) 0.31884(16) 0.0275(8) Uani 0.884(2) 1 d D U P A 1
N2_3 N 0.2266(2) 0.62001(19) 0.30369(11) 0.0327(7) Uani 0.884(2) 1 d D U P A 1
B2_3 B 0.3782(2) 0.6402(2) 0.39820(16) 0.0253(7) Uani 0.884(2) 1 d . U P A 1
C51_3 C 0.4646(2) 0.6379(2) 0.40913(16) 0.0296(8) Uani 0.884(2) 1 d . U P A 1
N4_3 N 0.5278(2) 0.63885(19) 0.41627(14) 0.0393(8) Uani 0.884(2) 1 d . U P A 1
Se1_4 Se 0.3497(7) 0.7537(10) 0.4019(4) 0.0312(17) Uani 0.116(2) 1 d . U P A -1
B1_4 B 0.4308(15) 0.6785(17) 0.3798(9) 0.0276(13) Uani 0.116(2) 1 d D U P A -1
C21_4 C 0.4816(19) 0.652(2) 0.4220(11) 0.0307(15) Uani 0.116(2) 1 d D U P A -1
N2_4 N 0.5229(13) 0.6318(14) 0.4509(9) 0.0332(18) Uani 0.116(2) 1 d D U P A -1
B2_4 B 0.3425(19) 0.6415(17) 0.3778(12) 0.0253(11) Uani 0.116(2) 1 d . U P A -1
C51_4 C 0.305(2) 0.632(2) 0.3313(13) 0.0288(14) Uani 0.116(2) 1 d . U P A -1
N4_4 N 0.2705(18) 0.6181(17) 0.2992(10) 0.0309(18) Uani 0.116(2) 1 d . U P A -1

loop_
_atom_site_aniso_label
_atom_site_aniso_U_11
_atom_site_aniso_U_22
_atom_site_aniso_U_33
_atom_site_aniso_U_23
_atom_site_aniso_U_13
_atom_site_aniso_U_12
C1_5 0.0311(16) 0.0238(14) 0.0326(16) -0.0072(13) 0.0121(14) -0.0046(13)
N1_5 0.0247(12) 0.0226(11) 0.0294(13) -0.0061(12) 0.0119(11) -0.0049(12)
C2_5 0.0337(15) 0.0294(14) 0.0408(16) -0.0085(13) 0.0224(13) -0.0064(13)
C3_5 0.0355(18) 0.0336(17) 0.054(2) -0.0060(16) 0.0224(16) -0.0002(15)
C4_5 0.034(2) 0.0308(18) 0.034(2) -0.0030(15) 0.0168(16) -0.0037(16)
C5_5 0.0413(18) 0.0345(16) 0.0474(19) -0.0118(15) 0.0240(16) -0.0082(15)
C6_5 0.0438(18) 0.0294(15) 0.0454(18) -0.0119(15) 0.0253(15) -0.0083(15)
C7_5 0.062(3) 0.045(2) 0.048(3) -0.028(2) 0.029(2) -0.024(2)
C8_5 0.049(2) 0.0286(17) 0.054(3) -0.0105(18) 0.028(2) -0.0029(17)
C11_5 0.0355(18) 0.0491(18) 0.0218(18) -0.0022(17) -0.0033(16) -0.0097(16)
C12_5 0.051(3) 0.070(3) 0.0261(19) 0.001(2) -0.0051(19) -0.016(2)
C13_5 0.0343(19) 0.048(2) 0.029(2) 0.001(2) -0.008(2) -0.0096(17)
C1_6 0.030(2) 0.024(2) 0.036(3) -0.007(2) 0.014(2) -0.003(2)
N1_6 0.028(2) 0.024(2) 0.033(2) -0.007(2) 0.015(2) -0.004(2)
C2_6 0.034(2) 0.030(2) 0.039(2) -0.008(2) 0.019(2) -0.005(2)
C3_6 0.035(3) 0.032(3) 0.043(3) -0.007(3) 0.020(3) -0.004(3)
C4_6 0.038(4) 0.033(4) 0.044(4) -0.011(4) 0.021(4) -0.008(4)
C5_6 0.038(3) 0.033(2) 0.046(3) -0.008(2) 0.022(2) -0.004(2)
C6_6 0.040(2) 0.031(2) 0.048(2) -0.009(2) 0.023(2) -0.003(2)
C7_6 0.045(3) 0.029(3) 0.049(3) -0.011(3) 0.025(3) -0.003(3)
C8_6 0.040(4) 0.037(4) 0.053(4) -0.008(4) 0.022(4) 0.001(4)
C11_6 0.037(3) 0.051(3) 0.023(3) 0.000(3) -0.004(2) -0.010(2)
C12_6 0.042(3) 0.057(3) 0.025(3) 0.000(3) -0.004(3) -0.014(3)
C13_6 0.034(3) 0.049(3) 0.024(3) -0.001(3) -0.006(3) -0.009(3)
C9 0.0214(13) 0.0195(12) 0.0225(13) -0.0019(11) 0.0104(11) -0.0028(11)
C10 0.0244(14) 0.0354(14) 0.0164(12) 0.0012(12) 0.0045(11) -0.0056(12)
C14 0.0270(15) 0.0325(15) 0.0196(14) 0.0078(12) 0.0022(12) 0.0022(13)
C15 0.0322(16) 0.0216(14) 0.0252(15) 0.0064(12) 0.0049(13) -0.0006(12)
C16 0.0271(15) 0.0215(13) 0.0235(14) 0.0000(12) 0.0012(12) -0.0063(12)
C17 0.0202(13) 0.0207(12) 0.0234(14) 0.0012(11) 0.0043(11) -0.0034(11)
C18 0.0267(16) 0.0250(15) 0.0391(17) 0.0007(13) -0.0059(14) -0.0007(13)
C19 0.0273(18) 0.040(2) 0.059(2) 0.0008(18) -0.0080(17) -0.0050(16)
C20 0.040(2) 0.0351(18) 0.0361(19) 0.0041(15) -0.0137(16) 0.0042(16)
C31_1 0.0235(17) 0.0194(13) 0.0297(14) -0.0019(11) 0.0024(14) -0.0001(13)
N3_1 0.0209(12) 0.0140(11) 0.0255(15) 0.0007(11) 0.0009(12) -0.0014(10)
C32_1 0.0277(14) 0.0154(12) 0.0332(15) 0.0039(13) 0.0033(13) -0.0028(11)
C33_1 0.0289(17) 0.0193(14) 0.0524(19) 0.0021(14) -0.0005(16) -0.0020(13)
C34_1 0.0458(19) 0.0243(16) 0.0393(18) 0.0087(14) 0.0115(16) -0.0044(15)
C35_1 0.0251(16) 0.0190(14) 0.0381(17) 0.0020(13) -0.0011(14) 0.0004(13)
C36_1 0.0290(16) 0.0174(12) 0.0357(14) -0.0006(11) 0.0066(13) -0.0003(13)
C37_1 0.036(2) 0.0187(15) 0.0387(18) -0.0047(14) 0.0102(16) -0.0018(19)
C38_1 0.0326(19) 0.0217(15) 0.050(2) -0.0033(18) 0.0078(17) 0.0024(16)
C41_1 0.0264(15) 0.038(2) 0.0285(15) 0.0035(17) -0.0028(13) -0.0080(15)
C42_1 0.035(2) 0.048(3) 0.0286(17) 0.004(2) -0.0045(16) -0.005(2)
C43_1 0.030(2) 0.046(2) 0.0386(19) 0.003(2) -0.0046(16) -0.0109(19)
C31_2 0.026(2) 0.017(2) 0.032(2) -0.002(2) 0.005(2) -0.001(2)
N3_2 0.024(2) 0.017(2) 0.029(2) 0.001(2) 0.003(2) -0.002(2)
C32_2 0.0295(19) 0.0176(19) 0.037(2) 0.0037(19) 0.0035(19) -0.0024(19)
C33_2 0.033(3) 0.020(3) 0.041(3) 0.006(3) 0.004(3) -0.003(3)
C34_2 0.034(3) 0.017(3) 0.037(3) 0.007(3) 0.006(3) -0.004(3)
C35_2 0.029(2) 0.018(2) 0.040(2) 0.002(2) 0.003(2) -0.002(2)
C36_2 0.029(2) 0.0187(19) 0.038(2) -0.0017(19) 0.0055(19) 0.0002(19)
C37_2 0.031(3) 0.018(3) 0.038(3) -0.003(3) 0.008(3) -0.001(3)
C38_2 0.032(3) 0.020(3) 0.041(3) -0.002(3) 0.009(3) 0.000(3)
C41_2 0.029(2) 0.040(3) 0.030(2) 0.003(3) -0.003(2) -0.007(2)
C42_2 0.031(3) 0.042(4) 0.029(3) 0.004(3) -0.003(3) -0.008(3)
C43_2 0.027(3) 0.041(4) 0.034(3) 0.003(3) -0.004(3) -0.009(3)
C39 0.0212(13) 0.0172(12) 0.0222(13) 0.0005(10) 0.0045(11) -0.0034(11)
C40 0.0269(14) 0.0266(13) 0.0227(13) 0.0040(11) 0.0034(12) -0.0075(12)
C44 0.0391(16) 0.0287(16) 0.0241(14) -0.0023(12) 0.0028(13) -0.0118(13)
C45 0.0382(16) 0.0220(15) 0.0291(15) -0.0046(12) 0.0102(13) -0.0052(12)
C46 0.0253(14) 0.0190(13) 0.0297(14) 0.0030(12) 0.0088(12) -0.0008(12)
C47 0.0220(14) 0.0163(12) 0.0228(13) 0.0018(11) 0.0069(11) -0.0031(10)
C48 0.0206(14) 0.0189(13) 0.0278(15) -0.0018(12) 0.0007(12) -0.0005(11)
C49 0.0354(18) 0.0255(15) 0.0325(17) 0.0016(13) -0.0035(15) 0.0019(13)
C50 0.0223(16) 0.0225(15) 0.048(2) -0.0074(14) 0.0019(15) 0.0008(13)
Se1_3 0.0205(4) 0.0147(2) 0.0217(3) -0.0021(3) 0.0066(3) -0.0015(3)
B1_3 0.0292(16) 0.0181(14) 0.0309(16) -0.0064(13) 0.0096(14) -0.0042(13)
C21_3 0.0311(19) 0.0227(16) 0.0288(19) -0.0060(14) 0.0092(15) -0.0059(15)
N2_3 0.0351(17) 0.0300(15) 0.0332(16) -0.0053(13) 0.0082(15) -0.0089(15)
B2_3 0.0258(15) 0.0166(13) 0.0336(15) -0.0035(13) 0.0077(14) -0.0007(12)
C51_3 0.0269(17) 0.0185(16) 0.0432(19) -0.0016(14) 0.0080(15) -0.0003(14)
N4_3 0.0286(17) 0.0292(15) 0.060(2) 0.0021(15) 0.0042(16) -0.0005(14)
Se1_4 0.032(3) 0.025(2) 0.037(3) -0.005(2) 0.005(2) 0.004(2)
B1_4 0.027(2) 0.020(2) 0.036(2) -0.004(2) 0.009(2) -0.002(2)
C21_4 0.026(3) 0.021(3) 0.044(3) -0.002(3) 0.008(3) 0.000(3)
N2_4 0.027(3) 0.024(3) 0.049(3) 0.000(3) 0.006(3) 0.000(3)
B2_4 0.026(2) 0.019(2) 0.031(2) -0.0039(19) 0.007(2) -0.002(2)
C51_4 0.031(3) 0.024(3) 0.032(3) -0.005(3) 0.008(3) -0.005(3)
N4_4 0.034(3) 0.026(3) 0.033(3) -0.005(3) 0.008(3) -0.005(3)

_geom_special_details            
;
 All esds (except the esd in the dihedral angle between two l.s. planes)
 are estimated using the full covariance matrix.  The cell esds are taken
 into account individually in the estimation of esds in distances, angles
 and torsion angles; correlations between esds in cell parameters are only
 used when they are defined by crystal symmetry.  An approximate (isotropic)
 treatment of cell esds is used for estimating esds involving l.s. planes.
;

loop_
_geom_bond_atom_site_label_1
_geom_bond_atom_site_label_2
_geom_bond_distance
_geom_bond_site_symmetry_2
_geom_bond_publ_flag
C1_5 C1_6 1.14(3) . ?
C1_5 N1_6 1.30(5) . ?
C1_5 N1_5 1.323(7) . ?
C1_5 C6_5 1.546(5) . ?
C1_5 B1_3 1.585(5) . ?
N1_5 C1_6 1.28(2) . ?
N1_5 C9 1.454(5) . ?
N1_5 C2_5 1.536(5) . ?
N1_5 C2_6 1.58(2) . ?
C2_5 C2_6 0.62(2) . ?
C2_5 C3_6 1.25(2) . ?
C2_5 C5_6 1.28(2) . ?
C2_5 C5_5 1.511(5) . ?
C2_5 N1_6 1.52(3) . ?
C2_5 C3_5 1.532(6) . ?
C2_5 C4_5 1.534(5) . ?
C3_5 C5_6 1.35(3) . ?
C3_5 C6_6 1.95(2) . ?
C3_5 C8_6 1.96(3) . ?
C3_5 C3_6 1.98(3) . ?
C3_5 H3A_5 0.9800 . ?
C3_5 H3B_5 0.9800 . ?
C3_5 H3C_5 0.9800 . ?
C4_5 C3_6 0.58(3) . ?
C4_5 C2_6 1.54(2) . ?
C4_5 H4A_5 0.9800 . ?
C4_5 H4B_5 0.9800 . ?
C4_5 H4C_5 0.9800 . ?
C5_5 C2_6 1.18(2) . ?
C5_5 C4_6 1.20(3) . ?
C5_5 C5_6 1.30(2) . ?
C5_5 C6_5 1.529(5) . ?
C5_5 H5A_5 0.9900 . ?
C5_5 H5B_5 0.9900 . ?
C6_5 C8_5 1.504(6) . ?
C6_5 C7_5 1.536(6) . ?
C6_5 C6_6 1.83(2) . ?
C6_5 C7_6 1.87(4) . ?
C7_5 H7A_5 0.9800 . ?
C7_5 H7B_5 0.9800 . ?
C7_5 H7C_5 0.9800 . ?
C8_5 C6_6 1.56(2) . ?
C8_5 H8A_5 0.9800 . ?
C8_5 H8B_5 0.9800 . ?
C8_5 H8C_5 0.9800 . ?
C11_5 C12_6 1.30(3) . ?
C11_5 C10 1.513(5) . ?
C11_5 C13_5 1.529(6) . ?
C11_5 C12_5 1.531(5) . ?
C11_5 C13_6 1.79(4) . ?
C11_5 H11_5 1.0000 . ?
C12_5 C12_6 0.57(3) . ?
C12_5 C11_6 1.80(4) . ?
C12_5 H12A_5 0.9800 . ?
C12_5 H12B_5 0.9800 . ?
C12_5 H12C_5 0.9800 . ?
C13_5 C11_6 1.32(4) . ?
C13_5 H13A_5 0.9800 . ?
C13_5 H13B_5 0.9800 . ?
C13_5 H13C_5 0.9800 . ?
C1_6 N1_6 1.309(19) . ?
C1_6 C6_6 1.540(17) . ?
C1_6 B1_4 1.60(3) . ?
N1_6 C9 1.47(3) . ?
N1_6 C2_6 1.544(17) . ?
C2_6 C3_6 1.480(19) . ?
C2_6 C4_6 1.497(18) . ?
C2_6 C5_6 1.524(18) . ?
C3_6 H3A_6 0.9800 . ?
C3_6 H3B_6 0.9800 . ?
C3_6 H3C_6 0.9800 . ?
C4_6 H4A_6 0.9800 . ?
C4_6 H4B_6 0.9800 . ?
C4_6 H4C_6 0.9800 . ?
C5_6 C6_6 1.496(17) . ?
C5_6 H5A_6 0.9900 . ?
C5_6 H5B_6 0.9900 . ?
C6_6 C8_6 1.498(18) . ?
C6_6 C7_6 1.509(18) . ?
C7_6 H7A_6 0.9800 . ?
C7_6 H7B_6 0.9800 . ?
C7_6 H7C_6 0.9800 . ?
C8_6 H8A_6 0.9800 . ?
C8_6 H8B_6 0.9800 . ?
C8_6 H8C_6 0.9800 . ?
C11_6 C12_6 1.518(19) . ?
C11_6 C10 1.520(19) . ?
C11_6 C13_6 1.538(19) . ?
C11_6 H11_6 1.0000 . ?
C12_6 H12A_6 0.9800 . ?
C12_6 H12B_6 0.9800 . ?
C12_6 H12C_6 0.9800 . ?
C13_6 H13A_6 0.9800 . ?
C13_6 H13B_6 0.9800 . ?
C13_6 H13C_6 0.9800 . ?
C9 C17 1.404(4) . ?
C9 C10 1.405(4) . ?
C10 C14 1.392(4) . ?
C14 C15 1.372(4) . ?
C14 H14 0.9500 . ?
C15 C16 1.375(4) . ?
C15 H15 0.9500 . ?
C16 C17 1.386(4) . ?
C16 H16 0.9500 . ?
C17 C18 1.517(4) . ?
C18 C20 1.529(5) . ?
C18 C19 1.537(5) . ?
C18 H18 1.0000 . ?
C19 H19A 0.9800 . ?
C19 H19B 0.9800 . ?
C19 H19C 0.9800 . ?
C20 H20A 0.9800 . ?
C20 H20B 0.9800 . ?
C20 H20C 0.9800 . ?
C31_1 N3_1 1.304(4) . ?
C31_1 N3_2 1.41(3) . ?
C31_1 C36_2 1.51(3) . ?
C31_1 C36_1 1.535(4) . ?
C31_1 B2_3 1.599(6) . ?
C31_1 B2_4 1.75(3) . ?
N3_1 C31_2 1.18(3) . ?
N3_1 C39 1.476(5) . ?
N3_1 C32_1 1.545(4) . ?
N3_1 C32_2 1.56(3) . ?
C32_1 C35_2 1.29(2) . ?
C32_1 C33_2 1.44(2) . ?
C32_1 C34_1 1.517(5) . ?
C32_1 C33_1 1.518(5) . ?
C32_1 C35_1 1.520(5) . ?
C32_1 N3_2 1.56(3) . ?
C32_1 C34_2 1.86(2) . ?
C33_1 C33_2 1.15(3) . ?
C33_1 C32_2 1.80(2) . ?
C33_1 C35_2 1.98(3) . ?
C33_1 H33A_1 0.9800 . ?
C33_1 H33B_1 0.9800 . ?
C33_1 H33C_1 0.9800 . ?
C34_1 C34_2 0.99(3) . ?
C34_1 C32_2 1.23(2) . ?
C34_1 C33_2 1.62(2) . ?
C34_1 H34A_1 0.9800 . ?
C34_1 H34B_1 0.9800 . ?
C34_1 H34C_1 0.9800 . ?
C35_1 C35_2 0.62(3) . ?
C35_1 C36_2 1.38(3) . ?
C35_1 C36_1 1.529(5) . ?
C35_1 C32_2 1.62(2) . ?
C35_1 C38_2 2.04(3) . ?
C35_1 H35A_1 0.9900 . ?
C35_1 H35B_1 0.9900 . ?
C36_1 C38_2 1.33(3) . ?
C36_1 C37_2 1.52(3) . ?
C36_1 C38_1 1.527(5) . ?
C36_1 C37_1 1.542(5) . ?
C36_1 C31_2 1.60(3) . ?
C36_1 C35_2 1.71(2) . ?
C37_1 C36_2 1.51(3) . ?
C37_1 H37A_1 0.9800 . ?
C37_1 H37B_1 0.9800 . ?
C37_1 H37C_1 0.9800 . ?
C38_1 C38_2 0.56(3) . ?
C38_1 C36_2 1.78(2) . ?
C38_1 H38A_1 0.9800 . ?
C38_1 H38B_1 0.9800 . ?
C38_1 H38C_1 0.9800 . ?
C41_1 C42_2 1.52(5) . ?
C41_1 C40 1.523(5) . ?
C41_1 C43_1 1.533(5) . ?
C41_1 C42_1 1.534(5) . ?
C41_1 C43_2 1.81(3) . ?
C41_1 H41_1 1.0000 . ?
C42_1 C41_2 1.63(4) . ?
C42_1 H42A_1 0.9800 . ?
C42_1 H42B_1 0.9800 . ?
C42_1 H42C_1 0.9800 . ?
C43_1 C43_2 0.53(3) . ?
C43_1 C41_2 1.30(3) . ?
C43_1 H43A_1 0.9800 . ?
C43_1 H43B_1 0.9800 . ?
C43_1 H43C_1 0.9800 . ?
C31_2 N3_2 1.296(18) . ?
C31_2 C36_2 1.538(17) . ?
C31_2 B2_3 1.71(3) . ?
C31_2 B2_4 1.73(4) . ?
N3_2 C39 1.36(3) . ?
N3_2 C32_2 1.550(17) . ?
C32_2 C33_2 1.498(18) . ?
C32_2 C35_2 1.508(17) . ?
C32_2 C34_2 1.526(18) . ?
C33_2 H33A_2 0.9800 . ?
C33_2 H33B_2 0.9800 . ?
C33_2 H33C_2 0.9800 . ?
C34_2 H34A_2 0.9800 . ?
C34_2 H34B_2 0.9800 . ?
C34_2 H34C_2 0.9800 . ?
C35_2 C36_2 1.493(17) . ?
C35_2 H35A_2 0.9900 . ?
C35_2 H35B_2 0.9900 . ?
C36_2 C37_2 1.543(17) . ?
C36_2 C38_2 1.548(18) . ?
C37_2 H37A_2 0.9800 . ?
C37_2 H37B_2 0.9800 . ?
C37_2 H37C_2 0.9800 . ?
C38_2 H38A_2 0.9800 . ?
C38_2 H38B_2 0.9800 . ?
C38_2 H38C_2 0.9800 . ?
C41_2 C40 1.530(19) . ?
C41_2 C42_2 1.539(19) . ?
C41_2 C43_2 1.541(19) . ?
C41_2 H41_2 1.0000 . ?
C42_2 H42A_2 0.9800 . ?
C42_2 H42B_2 0.9800 . ?
C42_2 H42C_2 0.9800 . ?
C43_2 H43A_2 0.9800 . ?
C43_2 H43B_2 0.9800 . ?
C43_2 H43C_2 0.9800 . ?
C39 C47 1.403(4) . ?
C39 C40 1.405(4) . ?
C40 C44 1.390(4) . ?
C44 C45 1.372(5) . ?
C44 H44 0.9500 . ?
C45 C46 1.375(4) . ?
C45 H45 0.9500 . ?
C46 C47 1.386(4) . ?
C46 H46 0.9500 . ?
C47 C48 1.517(4) . ?
C48 C49 1.528(4) . ?
C48 C50 1.537(4) . ?
C48 H48 1.0000 . ?
C49 H49A 0.9800 . ?
C49 H49B 0.9800 . ?
C49 H49C 0.9800 . ?
C50 H50A 0.9800 . ?
C50 H50B 0.9800 . ?
C50 H50C 0.9800 . ?
Se1_3 B2_4 1.94(3) . ?
Se1_3 B2_3 2.027(4) . ?
Se1_3 B1_3 2.030(4) . ?
Se1_3 B1_4 2.12(3) . ?
B1_3 B2_4 1.20(3) . ?
B1_3 C51_4 1.21(4) . ?
B1_3 C21_3 1.566(6) . ?
B1_3 B1_4 1.72(2) . ?
B1_3 B2_3 1.757(6) . ?
B1_3 Se1_4 2.169(15) . ?
C21_3 C51_4 0.55(4) . ?
C21_3 N4_4 0.72(3) . ?
C21_3 N2_3 1.151(5) . ?
C21_3 B2_4 1.98(4) . ?
N2_3 N4_4 0.79(3) . ?
N2_3 C51_4 1.61(4) . ?
B2_3 B2_4 0.86(4) . ?
B2_3 B1_4 1.25(3) . ?
B2_3 C51_3 1.571(6) . ?
B2_3 C21_4 1.97(3) . ?
B2_3 Se1_4 1.974(18) . ?
C51_3 C21_4 0.53(3) . ?
C51_3 N4_3 1.146(5) . ?
C51_3 B1_4 1.23(2) . ?
C51_3 N2_4 1.58(2) . ?
N4_3 C21_4 0.87(4) . ?
N4_3 N2_4 0.99(2) . ?
Se1_4 B2_4 2.01(3) . ?
Se1_4 B1_4 2.02(3) . ?
B1_4 C21_4 1.566(8) . ?
B1_4 B2_4 1.69(4) . ?
C21_4 N2_4 1.151(7) . ?
B2_4 C51_4 1.49(5) . ?
C51_4 N4_4 1.12(5) . ?

loop_
_geom_angle_atom_site_label_1
_geom_angle_atom_site_label_2
_geom_angle_atom_site_label_3
_geom_angle
_geom_angle_site_symmetry_1
_geom_angle_site_symmetry_3
_geom_angle_publ_flag
C1_6 C1_5 N1_6 64(2) . . ?
C1_6 C1_5 N1_5 61.9(12) . . ?
N1_6 C1_5 N1_5 3(2) . . ?
C1_6 C1_5 C6_5 101.6(10) . . ?
N1_6 C1_5 C6_5 107.6(11) . . ?
N1_5 C1_5 C6_5 109.0(3) . . ?
C1_6 C1_5 B1_3 101.9(10) . . ?
N1_6 C1_5 B1_3 128.4(11) . . ?
N1_5 C1_5 B1_3 127.0(3) . . ?
C6_5 C1_5 B1_3 123.9(3) . . ?
C1_6 N1_5 C1_5 52.1(12) . . ?
C1_6 N1_5 C9 125.8(10) . . ?
C1_5 N1_5 C9 125.8(4) . . ?
C1_6 N1_5 C2_5 102.4(9) . . ?
C1_5 N1_5 C2_5 113.6(4) . . ?
C9 N1_5 C2_5 118.2(4) . . ?
C1_6 N1_5 C2_6 112.4(12) . . ?
C1_5 N1_5 C2_6 102.7(10) . . ?
C9 N1_5 C2_6 118.9(9) . . ?
C2_5 N1_5 C2_6 22.7(8) . . ?
C2_6 C2_5 C3_6 99(2) . . ?
C2_6 C2_5 C5_6 101(2) . . ?
C3_6 C2_5 C5_6 120.4(18) . . ?
C2_6 C2_5 C5_5 47(2) . . ?
C3_6 C2_5 C5_5 123.6(16) . . ?
C5_6 C2_5 C5_5 54.9(12) . . ?
C2_6 C2_5 N1_6 80(3) . . ?
C3_6 C2_5 N1_6 121.7(18) . . ?
C5_6 C2_5 N1_6 116.7(15) . . ?
C5_5 C2_5 N1_6 98(2) . . ?
C2_6 C2_5 C3_5 157(2) . . ?
C3_6 C2_5 C3_5 90.0(14) . . ?
C5_6 C2_5 C3_5 56.6(12) . . ?
C5_5 C2_5 C3_5 111.5(3) . . ?
N1_6 C2_5 C3_5 112.4(17) . . ?
C2_6 C2_5 C4_5 79(2) . . ?
C3_6 C2_5 C4_5 21.2(14) . . ?
C5_6 C2_5 C4_5 131.8(9) . . ?
C5_5 C2_5 C4_5 112.2(3) . . ?
N1_6 C2_5 C4_5 111.0(11) . . ?
C3_5 C2_5 C4_5 111.2(3) . . ?
C2_6 C2_5 N1_5 83(2) . . ?
C3_6 C2_5 N1_5 121.4(16) . . ?
C5_6 C2_5 N1_5 116.4(9) . . ?
C5_5 C2_5 N1_5 99.8(4) . . ?
N1_6 C2_5 N1_5 2(2) . . ?
C3_5 C2_5 N1_5 110.2(4) . . ?
C4_5 C2_5 N1_5 111.5(3) . . ?
C5_6 C3_5 C2_5 52.2(9) . . ?
C5_6 C3_5 C6_6 49.9(8) . . ?
C2_5 C3_5 C6_6 75.7(7) . . ?
C5_6 C3_5 C8_6 86.4(11) . . ?
C2_5 C3_5 C8_6 120.2(7) . . ?
C6_6 C3_5 C8_6 45.0(6) . . ?
C5_6 C3_5 C3_6 80.1(11) . . ?
C2_5 C3_5 C3_6 39.3(7) . . ?
C6_6 C3_5 C3_6 114.9(9) . . ?
C8_6 C3_5 C3_6 159.2(10) . . ?
C5_6 C3_5 H3A_5 76.7 . . ?
C2_5 C3_5 H3A_5 109.5 . . ?
C6_6 C3_5 H3A_5 107.9 . . ?
C8_6 C3_5 H3A_5 97.4 . . ?
C3_6 C3_5 H3A_5 94.8 . . ?
C5_6 C3_5 H3B_5 84.1 . . ?
C2_5 C3_5 H3B_5 109.5 . . ?
C6_6 C3_5 H3B_5 37.2 . . ?
C8_6 C3_5 H3B_5 13.3 . . ?
C3_6 C3_5 H3B_5 147.1 . . ?
H3A_5 C3_5 H3B_5 109.5 . . ?
C5_6 C3_5 H3C_5 161.0 . . ?
C2_5 C3_5 H3C_5 109.5 . . ?
C6_6 C3_5 H3C_5 137.5 . . ?
C8_6 C3_5 H3C_5 109.9 . . ?
C3_6 C3_5 H3C_5 81.5 . . ?
H3A_5 C3_5 H3C_5 109.5 . . ?
H3B_5 C3_5 H3C_5 109.5 . . ?
C3_6 C4_5 C2_5 51(2) . . ?
C3_6 C4_5 C2_6 73(2) . . ?
C2_5 C4_5 C2_6 23.1(8) . . ?
C3_6 C4_5 H4A_5 83.1 . . ?
C2_5 C4_5 H4A_5 109.5 . . ?
C2_6 C4_5 H4A_5 110.6 . . ?
C3_6 C4_5 H4B_5 78.9 . . ?
C2_5 C4_5 H4B_5 109.5 . . ?
C2_6 C4_5 H4B_5 127.0 . . ?
H4A_5 C4_5 H4B_5 109.5 . . ?
C3_6 C4_5 H4C_5 160.3 . . ?
C2_5 C4_5 H4C_5 109.5 . . ?
C2_6 C4_5 H4C_5 88.1 . . ?
H4A_5 C4_5 H4C_5 109.5 . . ?
H4B_5 C4_5 H4C_5 109.5 . . ?
C2_6 C5_5 C4_6 78.2(13) . . ?
C2_6 C5_5 C5_6 75.7(12) . . ?
C4_6 C5_5 C5_6 152.7(16) . . ?
C2_6 C5_5 C2_5 22.4(10) . . ?
C4_6 C5_5 C2_5 100.5(12) . . ?
C5_6 C5_5 C2_5 53.4(10) . . ?
C2_6 C5_5 C6_5 109.1(11) . . ?
C4_6 C5_5 C6_5 98.4(14) . . ?
C5_6 C5_5 C6_5 97.6(9) . . ?
C2_5 C5_5 C6_5 107.0(3) . . ?
C2_6 C5_5 H5A_5 126.8 . . ?
C4_6 C5_5 H5A_5 128.3 . . ?
C5_6 C5_5 H5A_5 64.9 . . ?
C2_5 C5_5 H5A_5 110.3 . . ?
C6_5 C5_5 H5A_5 110.3 . . ?
C2_6 C5_5 H5B_5 89.3 . . ?
C4_6 C5_5 H5B_5 19.8 . . ?
C5_6 C5_5 H5B_5 151.5 . . ?
C2_5 C5_5 H5B_5 110.3 . . ?
C6_5 C5_5 H5B_5 110.3 . . ?
H5A_5 C5_5 H5B_5 108.6 . . ?
C8_5 C6_5 C5_5 111.9(4) . . ?
C8_5 C6_5 C7_5 107.4(4) . . ?
C5_5 C6_5 C7_5 110.3(4) . . ?
C8_5 C6_5 C1_5 113.0(4) . . ?
C5_5 C6_5 C1_5 102.1(3) . . ?
C7_5 C6_5 C1_5 112.2(3) . . ?
C8_5 C6_5 C6_6 54.9(7) . . ?
C5_5 C6_5 C6_6 80.5(6) . . ?
C7_5 C6_5 C6_6 162.3(7) . . ?
C1_5 C6_5 C6_6 77.7(6) . . ?
C8_5 C6_5 C7_6 9.3(12) . . ?
C5_5 C6_5 C7_6 113.4(12) . . ?
C7_5 C6_5 C7_6 114.2(9) . . ?
C1_5 C6_5 C7_6 103.9(12) . . ?
C6_6 C6_5 C7_6 48.2(8) . . ?
C6_5 C7_5 H7A_5 109.5 . . ?
C6_5 C7_5 H7B_5 109.5 . . ?
H7A_5 C7_5 H7B_5 109.5 . . ?
C6_5 C7_5 H7C_5 109.5 . . ?
H7A_5 C7_5 H7C_5 109.5 . . ?
H7B_5 C7_5 H7C_5 109.5 . . ?
C6_5 C8_5 C6_6 73.2(8) . . ?
C6_5 C8_5 H8A_5 109.5 . . ?
C6_6 C8_5 H8A_5 120.0 . . ?
C6_5 C8_5 H8B_5 109.5 . . ?
C6_6 C8_5 H8B_5 126.4 . . ?
H8A_5 C8_5 H8B_5 109.5 . . ?
C6_5 C8_5 H8C_5 109.5 . . ?
C6_6 C8_5 H8C_5 36.4 . . ?
H8A_5 C8_5 H8C_5 109.5 . . ?
H8B_5 C8_5 H8C_5 109.5 . . ?
C12_6 C11_5 C10 133.5(17) . . ?
C12_6 C11_5 C13_5 95.3(18) . . ?
C10 C11_5 C13_5 110.1(4) . . ?
C12_6 C11_5 C12_5 21.4(16) . . ?
C10 C11_5 C12_5 112.2(4) . . ?
C13_5 C11_5 C12_5 108.8(4) . . ?
C12_6 C11_5 C13_6 109(2) . . ?
C10 C11_5 C13_6 98.9(14) . . ?
C13_5 C11_5 C13_6 14.0(13) . . ?
C12_5 C11_5 C13_6 122.0(15) . . ?
C12_6 C11_5 H11_5 98.6 . . ?
C10 C11_5 H11_5 108.6 . . ?
C13_5 C11_5 H11_5 108.6 . . ?
C12_5 C11_5 H11_5 108.6 . . ?
C13_6 C11_5 H11_5 105.7 . . ?
C12_6 C12_5 C11_5 55(4) . . ?
C12_6 C12_5 C11_6 53(4) . . ?
C11_5 C12_5 C11_6 4.6(14) . . ?
C12_6 C12_5 H12A_5 54.7 . . ?
C11_5 C12_5 H12A_5 109.5 . . ?
C11_6 C12_5 H12A_5 107.1 . . ?
C12_6 C12_5 H12B_5 132.8 . . ?
C11_5 C12_5 H12B_5 109.5 . . ?
C11_6 C12_5 H12B_5 114.1 . . ?
H12A_5 C12_5 H12B_5 109.5 . . ?
C12_6 C12_5 H12C_5 117.7 . . ?
C11_5 C12_5 H12C_5 109.5 . . ?
C11_6 C12_5 H12C_5 107.1 . . ?
H12A_5 C12_5 H12C_5 109.5 . . ?
H12B_5 C12_5 H12C_5 109.5 . . ?
C11_6 C13_5 C11_5 8.6(18) . . ?
C11_6 C13_5 H13A_5 112.9 . . ?
C11_5 C13_5 H13A_5 109.5 . . ?
C11_6 C13_5 H13B_5 114.3 . . ?
C11_5 C13_5 H13B_5 109.5 . . ?
H13A_5 C13_5 H13B_5 109.5 . . ?
C11_6 C13_5 H13C_5 100.9 . . ?
C11_5 C13_5 H13C_5 109.5 . . ?
H13A_5 C13_5 H13C_5 109.5 . . ?
H13B_5 C13_5 H13C_5 109.5 . . ?
C1_5 C1_6 N1_5 65.9(13) . . ?
C1_5 C1_6 N1_6 64(3) . . ?
N1_5 C1_6 N1_6 3(3) . . ?
C1_5 C1_6 C6_6 104.1(17) . . ?
N1_5 C1_6 C6_6 110.1(14) . . ?
N1_6 C1_6 C6_6 109.2(16) . . ?
C1_5 C1_6 B1_4 98.7(17) . . ?
N1_5 C1_6 B1_4 129.1(17) . . ?
N1_6 C1_6 B1_4 129.9(18) . . ?
C6_6 C1_6 B1_4 120.8(18) . . ?
C1_5 N1_6 C1_6 51.9(17) . . ?
C1_5 N1_6 C9 126(2) . . ?
C1_6 N1_6 C9 122(3) . . ?
C1_5 N1_6 C2_5 116(2) . . ?
C1_6 N1_6 C2_5 102(2) . . ?
C9 N1_6 C2_5 118(3) . . ?
C1_5 N1_6 C2_6 106(3) . . ?
C1_6 N1_6 C2_6 112.9(17) . . ?
C9 N1_6 C2_6 120(2) . . ?
C2_5 N1_6 C2_6 23.2(8) . . ?
C2_5 C2_6 C5_5 111(3) . . ?
C2_5 C2_6 C3_6 57(2) . . ?
C5_5 C2_6 C3_6 133(2) . . ?
C2_5 C2_6 C4_6 162(3) . . ?
C5_5 C2_6 C4_6 51.6(14) . . ?
C3_6 C2_6 C4_6 130.4(19) . . ?
C2_5 C2_6 C5_6 55(2) . . ?
C5_5 C2_6 C5_6 55.9(14) . . ?
C3_6 C2_6 C5_6 93.9(16) . . ?
C4_6 C2_6 C5_6 107.1(19) . . ?
C2_5 C2_6 C4_5 78(2) . . ?
C5_5 C2_6 C4_5 136.6(18) . . ?
C3_6 C2_6 C4_5 22.1(12) . . ?
C4_6 C2_6 C4_5 112.2(16) . . ?
C5_6 C2_6 C4_5 113.9(15) . . ?
C2_5 C2_6 N1_6 77(3) . . ?
C5_5 C2_6 N1_6 114(2) . . ?
C3_6 C2_6 N1_6 107(2) . . ?
C4_6 C2_6 N1_6 112(2) . . ?
C5_6 C2_6 N1_6 102.2(15) . . ?
C4_5 C2_6 N1_6 109.5(19) . . ?
C2_5 C2_6 N1_5 75(2) . . ?
C5_5 C2_6 N1_5 114.6(16) . . ?
C3_6 C2_6 N1_5 105.4(19) . . ?
C4_6 C2_6 N1_5 113.5(18) . . ?
C5_6 C2_6 N1_5 101.0(13) . . ?
C4_5 C2_6 N1_5 108.7(15) . . ?
N1_6 C2_6 N1_5 2(2) . . ?
C4_5 C3_6 C2_5 108(3) . . ?
C4_5 C3_6 C2_6 85(3) . . ?
C2_5 C3_6 C2_6 24.3(9) . . ?
C4_5 C3_6 C3_5 158(3) . . ?
C2_5 C3_6 C3_5 50.7(10) . . ?
C2_6 C3_6 C3_5 73.8(11) . . ?
C4_5 C3_6 H3A_6 93.1 . . ?
C2_5 C3_6 H3A_6 114.8 . . ?
C2_6 C3_6 H3A_6 109.5 . . ?
C3_5 C3_6 H3A_6 96.0 . . ?
C4_5 C3_6 H3B_6 146.2 . . ?
C2_5 C3_6 H3B_6 85.7 . . ?
C2_6 C3_6 H3B_6 109.5 . . ?
C3_5 C3_6 H3B_6 45.9 . . ?
H3A_6 C3_6 H3B_6 109.5 . . ?
C4_5 C3_6 H3C_6 37.4 . . ?
C2_5 C3_6 H3C_6 124.5 . . ?
C2_6 C3_6 H3C_6 109.5 . . ?
C3_5 C3_6 H3C_6 150.6 . . ?
H3A_6 C3_6 H3C_6 109.5 . . ?
H3B_6 C3_6 H3C_6 109.5 . . ?
C5_5 C4_6 C2_6 50.3(12) . . ?
C5_5 C4_6 H4A_6 72.7 . . ?
C2_6 C4_6 H4A_6 109.5 . . ?
C5_5 C4_6 H4B_6 156.1 . . ?
C2_6 C4_6 H4B_6 109.5 . . ?
H4A_6 C4_6 H4B_6 109.5 . . ?
C5_5 C4_6 H4C_6 91.3 . . ?
C2_6 C4_6 H4C_6 109.5 . . ?
H4A_6 C4_6 H4C_6 109.5 . . ?
H4B_6 C4_6 H4C_6 109.5 . . ?
C2_5 C5_6 C5_5 71.7(11) . . ?
C2_5 C5_6 C3_5 71.2(13) . . ?
C5_5 C5_6 C3_5 142.9(17) . . ?
C2_5 C5_6 C6_6 102.2(14) . . ?
C5_5 C5_6 C6_6 102.2(16) . . ?
C3_5 C5_6 C6_6 86.4(15) . . ?
C2_5 C5_6 C2_6 23.4(9) . . ?
C5_5 C5_6 C2_6 48.4(11) . . ?
C3_5 C5_6 C2_6 94.5(15) . . ?
C6_6 C5_6 C2_6 106.4(14) . . ?
C2_5 C5_6 H5A_6 131.6 . . ?
C5_5 C5_6 H5A_6 67.3 . . ?
C3_5 C5_6 H5A_6 143.2 . . ?
C6_6 C5_6 H5A_6 110.4 . . ?
C2_6 C5_6 H5A_6 110.4 . . ?
C2_5 C5_6 H5B_6 91.4 . . ?
C5_5 C5_6 H5B_6 145.8 . . ?
C3_5 C5_6 H5B_6 35.2 . . ?
C6_6 C5_6 H5B_6 110.4 . . ?
C2_6 C5_6 H5B_6 110.4 . . ?
H5A_6 C5_6 H5B_6 108.6 . . ?
C5_6 C6_6 C8_6 101.0(16) . . ?
C5_6 C6_6 C7_6 120(2) . . ?
C8_6 C6_6 C7_6 105.3(19) . . ?
C5_6 C6_6 C1_6 105.6(13) . . ?
C8_6 C6_6 C1_6 112.1(18) . . ?
C7_6 C6_6 C1_6 113(2) . . ?
C5_6 C6_6 C8_5 106.2(16) . . ?
C8_6 C6_6 C8_5 119.8(16) . . ?
C7_6 C6_6 C8_5 16.8(16) . . ?
C1_6 C6_6 C8_5 110.5(16) . . ?
C5_6 C6_6 C6_5 79.2(13) . . ?
C8_6 C6_6 C6_5 170.7(16) . . ?
C7_6 C6_6 C6_5 67.1(17) . . ?
C1_6 C6_6 C6_5 76.6(13) . . ?
C8_5 C6_6 C6_5 51.9(8) . . ?
C5_6 C6_6 C3_5 43.7(11) . . ?
C8_6 C6_6 C3_5 67.8(12) . . ?
C7_6 C6_6 C3_5 154.7(19) . . ?
C1_6 C6_6 C3_5 92.2(12) . . ?
C8_5 C6_6 C3_5 147.8(13) . . ?
C6_5 C6_6 C3_5 116.5(10) . . ?
C6_6 C7_6 C6_5 64.7(14) . . ?
C6_6 C7_6 H7A_6 109.5 . . ?
C6_5 C7_6 H7A_6 110.1 . . ?
C6_6 C7_6 H7B_6 109.5 . . ?
C6_5 C7_6 H7B_6 47.5 . . ?
H7A_6 C7_6 H7B_6 109.5 . . ?
C6_6 C7_6 H7C_6 109.5 . . ?
C6_5 C7_6 H7C_6 139.4 . . ?
H7A_6 C7_6 H7C_6 109.5 . . ?
H7B_6 C7_6 H7C_6 109.5 . . ?
C6_6 C8_6 C3_5 67.2(11) . . ?
C6_6 C8_6 H8A_6 109.5 . . ?
C3_5 C8_6 H8A_6 92.6 . . ?
C6_6 C8_6 H8B_6 109.5 . . ?
C3_5 C8_6 H8B_6 156.9 . . ?
H8A_6 C8_6 H8B_6 109.5 . . ?
C6_6 C8_6 H8C_6 109.5 . . ?
C3_5 C8_6 H8C_6 54.6 . . ?
H8A_6 C8_6 H8C_6 109.5 . . ?
H8B_6 C8_6 H8C_6 109.5 . . ?
C13_5 C11_6 C12_6 95(2) . . ?
C13_5 C11_6 C10 122(3) . . ?
C12_6 C11_6 C10 116(3) . . ?
C13_5 C11_6 C13_6 17.3(14) . . ?
C12_6 C11_6 C13_6 112(2) . . ?
C10 C11_6 C13_6 111(3) . . ?
C13_5 C11_6 C12_5 105(3) . . ?
C12_6 C11_6 C12_5 17.5(15) . . ?
C10 C11_6 C12_5 99.0(18) . . ?
C13_6 C11_6 C12_5 121(3) . . ?
C13_5 C11_6 H11_6 111.1 . . ?
C12_6 C11_6 H11_6 105.6 . . ?
C10 C11_6 H11_6 105.6 . . ?
C13_6 C11_6 H11_6 105.6 . . ?
C12_5 C11_6 H11_6 113.7 . . ?
C12_5 C12_6 C11_5 103(4) . . ?
C12_5 C12_6 C11_6 110(5) . . ?
C11_5 C12_6 C11_6 8.0(13) . . ?
C12_5 C12_6 H12A_6 139.5 . . ?
C11_5 C12_6 H12A_6 116.8 . . ?
C11_6 C12_6 H12A_6 109.5 . . ?
C12_5 C12_6 H12B_6 65.4 . . ?
C11_5 C12_6 H12B_6 103.0 . . ?
C11_6 C12_6 H12B_6 109.5 . . ?
H12A_6 C12_6 H12B_6 109.5 . . ?
C12_5 C12_6 H12C_6 46.9 . . ?
C11_5 C12_6 H12C_6 108.3 . . ?
C11_6 C12_6 H12C_6 109.5 . . ?
H12A_6 C12_6 H12C_6 109.5 . . ?
H12B_6 C12_6 H12C_6 109.5 . . ?
C11_6 C13_6 C11_5 5.4(18) . . ?
C11_6 C13_6 H13A_6 109.5 . . ?
C11_5 C13_6 H13A_6 114.5 . . ?
C11_6 C13_6 H13B_6 109.5 . . ?
C11_5 C13_6 H13B_6 108.6 . . ?
H13A_6 C13_6 H13B_6 109.5 . . ?
C11_6 C13_6 H13C_6 109.5 . . ?
C11_5 C13_6 H13C_6 105.2 . . ?
H13A_6 C13_6 H13C_6 109.5 . . ?
H13B_6 C13_6 H13C_6 109.5 . . ?
C17 C9 C10 121.3(3) . . ?
C17 C9 N1_5 120.4(4) . . ?
C10 C9 N1_5 117.9(4) . . ?
C17 C9 N1_6 123(2) . . ?
C10 C9 N1_6 115(2) . . ?
N1_5 C9 N1_6 2(2) . . ?
C14 C10 C9 118.0(3) . . ?
C14 C10 C11_5 117.4(4) . . ?
C9 C10 C11_5 124.7(4) . . ?
C14 C10 C11_6 118(2) . . ?
C9 C10 C11_6 122(2) . . ?
C11_5 C10 C11_6 11.2(14) . . ?
C15 C14 C10 121.6(3) . . ?
C15 C14 H14 119.2 . . ?
C10 C14 H14 119.2 . . ?
C14 C15 C16 119.3(3) . . ?
C14 C15 H15 120.3 . . ?
C16 C15 H15 120.3 . . ?
C15 C16 C17 122.3(3) . . ?
C15 C16 H16 118.8 . . ?
C17 C16 H16 118.8 . . ?
C16 C17 C9 117.5(3) . . ?
C16 C17 C18 116.9(3) . . ?
C9 C17 C18 125.5(3) . . ?
C17 C18 C20 110.2(3) . . ?
C17 C18 C19 111.8(3) . . ?
C20 C18 C19 109.7(3) . . ?
C17 C18 H18 108.4 . . ?
C20 C18 H18 108.4 . . ?
C19 C18 H18 108.4 . . ?
C18 C19 H19A 109.5 . . ?
C18 C19 H19B 109.5 . . ?
H19A C19 H19B 109.5 . . ?
C18 C19 H19C 109.5 . . ?
H19A C19 H19C 109.5 . . ?
H19B C19 H19C 109.5 . . ?
C18 C20 H20A 109.5 . . ?
C18 C20 H20B 109.5 . . ?
H20A C20 H20B 109.5 . . ?
C18 C20 H20C 109.5 . . ?
H20A C20 H20C 109.5 . . ?
H20B C20 H20C 109.5 . . ?
N3_1 C31_1 N3_2 4(2) . . ?
N3_1 C31_1 C36_2 100.2(9) . . ?
N3_2 C31_1 C36_2 102.9(14) . . ?
N3_1 C31_1 C36_1 109.1(3) . . ?
N3_2 C31_1 C36_1 111.5(11) . . ?
C36_2 C31_1 C36_1 10.1(9) . . ?
N3_1 C31_1 B2_3 128.6(4) . . ?
N3_2 C31_1 B2_3 126.2(11) . . ?
C36_2 C31_1 B2_3 130.8(9) . . ?
C36_1 C31_1 B2_3 122.2(3) . . ?
N3_1 C31_1 B2_4 119.2(11) . . ?
N3_2 C31_1 B2_4 118.8(18) . . ?
C36_2 C31_1 B2_4 125.3(15) . . ?
C36_1 C31_1 B2_4 121.4(10) . . ?
B2_3 C31_1 B2_4 29.4(11) . . ?
C31_2 N3_1 C31_1 10(2) . . ?
C31_2 N3_1 C39 127.7(15) . . ?
C31_1 N3_1 C39 126.3(4) . . ?
C31_2 N3_1 C32_1 113.9(15) . . ?
C31_1 N3_1 C32_1 114.3(3) . . ?
C39 N3_1 C32_1 118.4(3) . . ?
C31_2 N3_1 C32_2 121.3(18) . . ?
C31_1 N3_1 C32_2 119.3(10) . . ?
C39 N3_1 C32_2 110.2(9) . . ?
C32_1 N3_1 C32_2 13.1(9) . . ?
C35_2 C32_1 C33_2 126.8(15) . . ?
C35_2 C32_1 C34_1 125.8(12) . . ?
C33_2 C32_1 C34_1 66.2(11) . . ?
C35_2 C32_1 C33_1 89.4(13) . . ?
C33_2 C32_1 C33_1 45.7(11) . . ?
C34_1 C32_1 C33_1 109.4(3) . . ?
C35_2 C32_1 C35_1 23.7(12) . . ?
C33_2 C32_1 C35_1 144.6(11) . . ?
C34_1 C32_1 C35_1 112.1(3) . . ?
C33_1 C32_1 C35_1 113.0(3) . . ?
C35_2 C32_1 N3_1 108.1(10) . . ?
C33_2 C32_1 N3_1 113.9(11) . . ?
C34_1 C32_1 N3_1 110.6(3) . . ?
C33_1 C32_1 N3_1 111.7(4) . . ?
C35_1 C32_1 N3_1 99.9(3) . . ?
C35_2 C32_1 N3_2 112.7(15) . . ?
C33_2 C32_1 N3_2 111.2(17) . . ?
C34_1 C32_1 N3_2 105.5(14) . . ?
C33_1 C32_1 N3_2 113(2) . . ?
C35_1 C32_1 N3_2 103.3(15) . . ?
N3_1 C32_1 N3_2 5.2(14) . . ?
C35_2 C32_1 C34_2 105.9(15) . . ?
C33_2 C32_1 C34_2 98.3(13) . . ?
C34_1 C32_1 C34_2 32.0(8) . . ?
C33_1 C32_1 C34_2 139.4(9) . . ?
C35_1 C32_1 C34_2 85.7(9) . . ?
N3_1 C32_1 C34_2 99.2(9) . . ?
N3_2 C32_1 C34_2 95.4(18) . . ?
C33_2 C33_1 C32_1 63.4(11) . . ?
C33_2 C33_1 C32_2 56.0(10) . . ?
C32_1 C33_1 C32_2 7.5(7) . . ?
C33_2 C33_1 C35_2 98.9(12) . . ?
C32_1 C33_1 C35_2 40.6(7) . . ?
C32_2 C33_1 C35_2 46.7(7) . . ?
C33_2 C33_1 H33A_1 101.9 . . ?
C32_1 C33_1 H33A_1 109.5 . . ?
C32_2 C33_1 H33A_1 109.0 . . ?
C35_2 C33_1 H33A_1 83.8 . . ?
C33_2 C33_1 H33B_1 148.1 . . ?
C32_1 C33_1 H33B_1 109.5 . . ?
C32_2 C33_1 H33B_1 116.1 . . ?
C35_2 C33_1 H33B_1 90.2 . . ?
H33A_1 C33_1 H33B_1 109.5 . . ?
C33_2 C33_1 H33C_1 52.5 . . ?
C32_1 C33_1 H33C_1 109.5 . . ?
C32_2 C33_1 H33C_1 103.1 . . ?
C35_2 C33_1 H33C_1 149.7 . . ?
H33A_1 C33_1 H33C_1 109.5 . . ?
H33B_1 C33_1 H33C_1 109.5 . . ?
C34_2 C34_1 C32_2 86.3(15) . . ?
C34_2 C34_1 C32_1 93.4(14) . . ?
C32_2 C34_1 C32_1 8.6(12) . . ?
C34_2 C34_1 C33_2 147.9(16) . . ?
C32_2 C34_1 C33_2 61.8(11) . . ?
C32_1 C34_1 C33_2 54.5(9) . . ?
C34_2 C34_1 H34A_1 59.6 . . ?
C32_2 C34_1 H34A_1 109.8 . . ?
C32_1 C34_1 H34A_1 109.5 . . ?
C33_2 C34_1 H34A_1 124.7 . . ?
C34_2 C34_1 H34B_1 157.1 . . ?
C32_2 C34_1 H34B_1 116.5 . . ?
C32_1 C34_1 H34B_1 109.5 . . ?
C33_2 C34_1 H34B_1 55.0 . . ?
H34A_1 C34_1 H34B_1 109.5 . . ?
C34_2 C34_1 H34C_1 61.6 . . ?
C32_2 C34_1 H34C_1 101.7 . . ?
C32_1 C34_1 H34C_1 109.5 . . ?
C33_2 C34_1 H34C_1 125.8 . . ?
H34A_1 C34_1 H34C_1 109.5 . . ?
H34B_1 C34_1 H34C_1 109.5 . . ?
C35_2 C35_1 C36_2 88(2) . . ?
C35_2 C35_1 C32_1 57(2) . . ?
C36_2 C35_1 C32_1 99.6(11) . . ?
C35_2 C35_1 C36_1 97(2) . . ?
C36_2 C35_1 C36_1 8.7(12) . . ?
C32_1 C35_1 C36_1 106.5(3) . . ?
C35_2 C35_1 C32_2 69(2) . . ?
C36_2 C35_1 C32_2 105.2(15) . . ?
C32_1 C35_1 C32_2 12.5(8) . . ?
C36_1 C35_1 C32_2 110.9(9) . . ?
C35_2 C35_1 C38_2 136(2) . . ?
C36_2 C35_1 C38_2 49.4(10) . . ?
C32_1 C35_1 C38_2 131.8(10) . . ?
C36_1 C35_1 C38_2 40.7(9) . . ?
C32_2 C35_1 C38_2 127.7(13) . . ?
C35_2 C35_1 H35A_1 62.1 . . ?
C36_2 C35_1 H35A_1 108.9 . . ?
C32_1 C35_1 H35A_1 110.4 . . ?
C36_1 C35_1 H35A_1 110.4 . . ?
C32_2 C35_1 H35A_1 117.6 . . ?
C38_2 C35_1 H35A_1 114.2 . . ?
C35_2 C35_1 H35B_1 152.9 . . ?
C36_2 C35_1 H35B_1 118.5 . . ?
C32_1 C35_1 H35B_1 110.4 . . ?
C36_1 C35_1 H35B_1 110.4 . . ?
C32_2 C35_1 H35B_1 98.0 . . ?
C38_2 C35_1 H35B_1 71.3 . . ?
H35A_1 C35_1 H35B_1 108.6 . . ?
C38_2 C36_1 C37_2 119(2) . . ?
C38_2 C36_1 C38_1 21.4(13) . . ?
C37_2 C36_1 C38_1 99.5(16) . . ?
C38_2 C36_1 C35_1 90.7(14) . . ?
C37_2 C36_1 C35_1 119.7(19) . . ?
C38_1 C36_1 C35_1 109.3(3) . . ?
C38_2 C36_1 C31_1 109.0(15) . . ?
C37_2 C36_1 C31_1 113(2) . . ?
C38_1 C36_1 C31_1 113.3(3) . . ?
C35_1 C36_1 C31_1 102.7(3) . . ?
C38_2 C36_1 C37_1 128.6(15) . . ?
C37_2 C36_1 C37_1 10.7(16) . . ?
C38_1 C36_1 C37_1 109.8(3) . . ?
C35_1 C36_1 C37_1 111.9(3) . . ?
C31_1 C36_1 C37_1 109.7(3) . . ?
C38_2 C36_1 C31_2 118(2) . . ?
C37_2 C36_1 C31_2 108(2) . . ?
C38_1 C36_1 C31_2 122.2(15) . . ?
C35_1 C36_1 C31_2 100.0(11) . . ?
C31_1 C36_1 C31_2 9.0(16) . . ?
C37_1 C36_1 C31_2 103.3(18) . . ?
C38_2 C36_1 C35_2 111.1(17) . . ?
C37_2 C36_1 C35_2 103.3(18) . . ?
C38_1 C36_1 C35_2 128.1(10) . . ?
C35_1 C36_1 C35_2 21.0(9) . . ?
C31_1 C36_1 C35_2 99.7(8) . . ?
C37_1 C36_1 C35_2 94.1(10) . . ?
C31_2 C36_1 C35_2 94.1(13) . . ?
C36_2 C37_1 C36_1 10.0(9) . . ?
C36_2 C37_1 H37A_1 111.2 . . ?
C36_1 C37_1 H37A_1 109.5 . . ?
C36_2 C37_1 H37B_1 116.8 . . ?
C36_1 C37_1 H37B_1 109.5 . . ?
H37A_1 C37_1 H37B_1 109.5 . . ?
C36_2 C37_1 H37C_1 99.9 . . ?
C36_1 C37_1 H37C_1 109.5 . . ?
H37A_1 C37_1 H37C_1 109.5 . . ?
H37B_1 C37_1 H37C_1 109.5 . . ?
C38_2 C38_1 C36_1 59(3) . . ?
C38_2 C38_1 C36_2 57(2) . . ?
C36_1 C38_1 C36_2 3.0(10) . . ?
C38_2 C38_1 H38A_1 102.6 . . ?
C36_1 C38_1 H38A_1 109.5 . . ?
C36_2 C38_1 H38A_1 107.5 . . ?
C38_2 C38_1 H38B_1 56.5 . . ?
C36_1 C38_1 H38B_1 109.5 . . ?
C36_2 C38_1 H38B_1 108.4 . . ?
H38A_1 C38_1 H38B_1 109.5 . . ?
C38_2 C38_1 H38C_1 147.9 . . ?
C36_1 C38_1 H38C_1 109.5 . . ?
C36_2 C38_1 H38C_1 112.4 . . ?
H38A_1 C38_1 H38C_1 109.5 . . ?
H38B_1 C38_1 H38C_1 109.5 . . ?
C42_2 C41_1 C40 113(2) . . ?
C42_2 C41_1 C43_1 94.0(15) . . ?
C40 C41_1 C43_1 110.3(3) . . ?
C42_2 C41_1 C42_1 16.5(14) . . ?
C40 C41_1 C42_1 112.3(4) . . ?
C43_1 C41_1 C42_1 108.7(3) . . ?
C42_2 C41_1 C43_2 94.0(18) . . ?
C40 C41_1 C43_2 96.1(13) . . ?
C43_1 C41_1 C43_2 15.6(13) . . ?
C42_1 C41_1 C43_2 110.2(14) . . ?
C42_2 C41_1 H41_1 121.6 . . ?
C40 C41_1 H41_1 108.5 . . ?
C43_1 C41_1 H41_1 108.5 . . ?
C42_1 C41_1 H41_1 108.5 . . ?
C43_2 C41_1 H41_1 120.8 . . ?
C41_1 C42_1 C41_2 9.6(15) . . ?
C41_1 C42_1 H42A_1 109.5 . . ?
C41_2 C42_1 H42A_1 110.3 . . ?
C41_1 C42_1 H42B_1 109.5 . . ?
C41_2 C42_1 H42B_1 117.0 . . ?
H42A_1 C42_1 H42B_1 109.5 . . ?
C41_1 C42_1 H42C_1 109.5 . . ?
C41_2 C42_1 H42C_1 100.6 . . ?
H42A_1 C42_1 H42C_1 109.5 . . ?
H42B_1 C42_1 H42C_1 109.5 . . ?
C43_2 C43_1 C41_2 107(4) . . ?
C43_2 C43_1 C41_1 113(4) . . ?
C41_2 C43_1 C41_1 6.1(18) . . ?
C43_2 C43_1 H43A_1 131.8 . . ?
C41_2 C43_1 H43A_1 114.5 . . ?
C41_1 C43_1 H43A_1 109.5 . . ?
C43_2 C43_1 H43B_1 35.1 . . ?
C41_2 C43_1 H43B_1 104.0 . . ?
C41_1 C43_1 H43B_1 109.5 . . ?
H43A_1 C43_1 H43B_1 109.5 . . ?
C43_2 C43_1 H43C_1 75.8 . . ?
C41_2 C43_1 H43C_1 109.8 . . ?
C41_1 C43_1 H43C_1 109.5 . . ?
H43A_1 C43_1 H43C_1 109.5 . . ?
H43B_1 C43_1 H43C_1 109.5 . . ?
N3_1 C31_2 N3_2 4(2) . . ?
N3_1 C31_2 C36_2 104.8(17) . . ?
N3_2 C31_2 C36_2 107.2(17) . . ?
N3_1 C31_2 C36_1 112.0(19) . . ?
N3_2 C31_2 C36_1 114.1(19) . . ?
C36_2 C31_2 C36_1 9.5(9) . . ?
N3_1 C31_2 B2_3 130(3) . . ?
N3_2 C31_2 B2_3 126(3) . . ?
C36_2 C31_2 B2_3 121.2(19) . . ?
C36_1 C31_2 B2_3 112.1(18) . . ?
N3_1 C31_2 B2_4 129(2) . . ?
N3_2 C31_2 B2_4 128(2) . . ?
C36_2 C31_2 B2_4 124(2) . . ?
C36_1 C31_2 B2_4 118(2) . . ?
B2_3 C31_2 B2_4 29.0(12) . . ?
C31_2 N3_2 C39 128(2) . . ?
C31_2 N3_2 C31_1 10(2) . . ?
C39 N3_2 C31_1 127(2) . . ?
C31_2 N3_2 C32_2 114.1(18) . . ?
C39 N3_2 C32_2 118(2) . . ?
C31_1 N3_2 C32_2 113.2(19) . . ?
C31_2 N3_2 C32_1 106.1(18) . . ?
C39 N3_2 C32_1 125(2) . . ?
C31_1 N3_2 C32_1 107.3(19) . . ?
C32_2 N3_2 C32_1 13.1(9) . . ?
C34_1 C32_2 C33_2 71.9(15) . . ?
C34_1 C32_2 C35_2 132(2) . . ?
C33_2 C32_2 C35_2 108.5(18) . . ?
C34_1 C32_2 C34_2 40.3(12) . . ?
C33_2 C32_2 C34_2 112.1(18) . . ?
C35_2 C32_2 C34_2 113.5(19) . . ?
C34_1 C32_2 N3_2 124(2) . . ?
C33_2 C32_2 N3_2 109(2) . . ?
C35_2 C32_2 N3_2 102.3(14) . . ?
C34_2 C32_2 N3_2 111(2) . . ?
C34_1 C32_2 N3_1 128.8(19) . . ?
C33_2 C32_2 N3_1 109.8(18) . . ?
C35_2 C32_2 N3_1 97.1(14) . . ?
C34_2 C32_2 N3_1 114.8(18) . . ?
N3_2 C32_2 N3_1 5.2(14) . . ?
C34_1 C32_2 C35_1 124.0(19) . . ?
C33_2 C32_2 C35_1 129.4(18) . . ?
C35_2 C32_2 C35_1 22.5(11) . . ?
C34_2 C32_2 C35_1 94.5(16) . . ?
N3_2 C32_2 C35_1 99.5(14) . . ?
N3_1 C32_2 C35_1 95.2(12) . . ?
C34_1 C32_2 C33_1 108.4(15) . . ?
C33_2 C32_2 C33_1 39.5(11) . . ?
C35_2 C32_2 C33_1 73.0(14) . . ?
C34_2 C32_2 C33_1 144.8(18) . . ?
N3_2 C32_2 C33_1 100(2) . . ?
N3_1 C32_2 C33_1 97.8(13) . . ?
C35_1 C32_2 C33_1 95.5(12) . . ?
C33_1 C33_2 C32_1 70.8(12) . . ?
C33_1 C33_2 C32_2 84.5(15) . . ?
C32_1 C33_2 C32_2 13.7(9) . . ?
C33_1 C33_2 C34_1 126.3(16) . . ?
C32_1 C33_2 C34_1 59.3(9) . . ?
C32_2 C33_2 C34_1 46.2(10) . . ?
C33_1 C33_2 H33A_2 130.6 . . ?
C32_1 C33_2 H33A_2 117.3 . . ?
C32_2 C33_2 H33A_2 109.5 . . ?
C34_1 C33_2 H33A_2 91.4 . . ?
C33_1 C33_2 H33B_2 109.5 . . ?
C32_1 C33_2 H33B_2 114.2 . . ?
C32_2 C33_2 H33B_2 109.5 . . ?
C34_1 C33_2 H33B_2 76.8 . . ?
H33A_2 C33_2 H33B_2 109.5 . . ?
C33_1 C33_2 H33C_2 27.3 . . ?
C32_1 C33_2 H33C_2 95.9 . . ?
C32_2 C33_2 H33C_2 109.5 . . ?
C34_1 C33_2 H33C_2 153.6 . . ?
H33A_2 C33_2 H33C_2 109.5 . . ?
H33B_2 C33_2 H33C_2 109.5 . . ?
C34_1 C34_2 C32_2 53.4(13) . . ?
C34_1 C34_2 C32_1 54.6(10) . . ?
C32_2 C34_2 C32_1 4.1(10) . . ?
C34_1 C34_2 H34A_2 61.3 . . ?
C32_2 C34_2 H34A_2 109.5 . . ?
C32_1 C34_2 H34A_2 108.6 . . ?
C34_1 C34_2 H34B_2 104.4 . . ?
C32_2 C34_2 H34B_2 109.5 . . ?
C32_1 C34_2 H34B_2 113.4 . . ?
H34A_2 C34_2 H34B_2 109.5 . . ?
C34_1 C34_2 H34C_2 145.8 . . ?
C32_2 C34_2 H34C_2 109.5 . . ?
C32_1 C34_2 H34C_2 106.3 . . ?
H34A_2 C34_2 H34C_2 109.5 . . ?
H34B_2 C34_2 H34C_2 109.5 . . ?
C35_1 C35_2 C32_1 99(3) . . ?
C35_1 C35_2 C36_2 67(2) . . ?
C32_1 C35_2 C36_2 105.2(15) . . ?
C35_1 C35_2 C32_2 89(2) . . ?
C32_1 C35_2 C32_2 11.5(10) . . ?
C36_2 C35_2 C32_2 105.2(14) . . ?
C35_1 C35_2 C36_1 62.4(18) . . ?
C32_1 C35_2 C36_1 108.0(15) . . ?
C36_2 C35_2 C36_1 5.4(12) . . ?
C32_2 C35_2 C36_1 107.0(14) . . ?
C35_1 C35_2 C33_1 149(3) . . ?
C32_1 C35_2 C33_1 50.0(9) . . ?
C36_2 C35_2 C33_1 120.2(16) . . ?
C32_2 C35_2 C33_1 60.3(12) . . ?
C36_1 C35_2 C33_1 125.6(15) . . ?
C35_1 C35_2 H35A_2 56.9 . . ?
C32_1 C35_2 H35A_2 120.5 . . ?
C36_2 C35_2 H35A_2 110.7 . . ?
C32_2 C35_2 H35A_2 110.7 . . ?
C36_1 C35_2 H35A_2 105.3 . . ?
C33_1 C35_2 H35A_2 129.0 . . ?
C35_1 C35_2 H35B_2 159.7 . . ?
C32_1 C35_2 H35B_2 100.5 . . ?
C36_2 C35_2 H35B_2 110.7 . . ?
C32_2 C35_2 H35B_2 110.7 . . ?
C36_1 C35_2 H35B_2 114.2 . . ?
C33_1 C35_2 H35B_2 50.5 . . ?
H35A_2 C35_2 H35B_2 108.8 . . ?
C35_1 C36_2 C35_2 24.5(11) . . ?
C35_1 C36_2 C31_1 112.1(18) . . ?
C35_2 C36_2 C31_1 111.9(15) . . ?
C35_1 C36_2 C37_1 124(2) . . ?
C35_2 C36_2 C37_1 105.2(19) . . ?
C31_1 C36_2 C37_1 112.8(19) . . ?
C35_1 C36_2 C31_2 110.8(15) . . ?
C35_2 C36_2 C31_2 106.5(14) . . ?
C31_1 C36_2 C31_2 9.6(17) . . ?
C37_1 C36_2 C31_2 108(2) . . ?
C35_1 C36_2 C37_2 129(2) . . ?
C35_2 C36_2 C37_2 114(2) . . ?
C31_1 C36_2 C37_2 113(2) . . ?
C37_1 C36_2 C37_2 10.7(16) . . ?
C31_2 C36_2 C37_2 110(2) . . ?
C35_1 C36_2 C38_2 88.2(18) . . ?
C35_2 C36_2 C38_2 112(2) . . ?
C31_1 C36_2 C38_2 99.6(19) . . ?
C37_1 C36_2 C38_2 115.6(18) . . ?
C31_2 C36_2 C38_2 109(2) . . ?
C37_2 C36_2 C38_2 105.5(19) . . ?
C35_1 C36_2 C38_1 103.5(17) . . ?
C35_2 C36_2 C38_1 126(2) . . ?
C31_1 C36_2 C38_1 101.8(15) . . ?
C37_1 C36_2 C38_1 99.0(12) . . ?
C31_2 C36_2 C38_1 111.0(19) . . ?
C37_2 C36_2 C38_1 88.6(18) . . ?
C38_2 C36_2 C38_1 17.8(12) . . ?
C36_1 C37_2 C36_2 10.0(9) . . ?
C36_1 C37_2 H37A_2 110.5 . . ?
C36_2 C37_2 H37A_2 109.5 . . ?
C36_1 C37_2 H37B_2 100.2 . . ?
C36_2 C37_2 H37B_2 109.5 . . ?
H37A_2 C37_2 H37B_2 109.5 . . ?
C36_1 C37_2 H37C_2 117.3 . . ?
C36_2 C37_2 H37C_2 109.5 . . ?
H37A_2 C37_2 H37C_2 109.5 . . ?
H37B_2 C37_2 H37C_2 109.5 . . ?
C38_1 C38_2 C36_1 100(4) . . ?
C38_1 C38_2 C36_2 105(3) . . ?
C36_1 C38_2 C36_2 6.2(10) . . ?
C38_1 C38_2 C35_1 139(4) . . ?
C36_1 C38_2 C35_1 48.6(9) . . ?
C36_2 C38_2 C35_1 42.4(11) . . ?
C38_1 C38_2 H38A_2 59.4 . . ?
C36_1 C38_2 H38A_2 108.8 . . ?
C36_2 C38_2 H38A_2 109.5 . . ?
C35_1 C38_2 H38A_2 102.3 . . ?
C38_1 C38_2 H38B_2 145.2 . . ?
C36_1 C38_2 H38B_2 115.1 . . ?
C36_2 C38_2 H38B_2 109.5 . . ?
C35_1 C38_2 H38B_2 73.3 . . ?
H38A_2 C38_2 H38B_2 109.5 . . ?
C38_1 C38_2 H38C_2 54.9 . . ?
C36_1 C38_2 H38C_2 104.3 . . ?
C36_2 C38_2 H38C_2 109.5 . . ?
C35_1 C38_2 H38C_2 144.3 . . ?
H38A_2 C38_2 H38C_2 109.5 . . ?
H38B_2 C38_2 H38C_2 109.5 . . ?
C43_1 C41_2 C40 125(2) . . ?
C43_1 C41_2 C42_2 104(2) . . ?
C40 C41_2 C42_2 111(3) . . ?
C43_1 C41_2 C43_2 19.2(15) . . ?
C40 C41_2 C43_2 108(3) . . ?
C42_2 C41_2 C43_2 105(2) . . ?
C43_1 C41_2 C42_1 116(2) . . ?
C40 C41_2 C42_1 107(2) . . ?
C42_2 C41_2 C42_1 15.6(15) . . ?
C43_2 C41_2 C42_1 120(2) . . ?
C43_1 C41_2 H41_2 94.1 . . ?
C40 C41_2 H41_2 110.7 . . ?
C42_2 C41_2 H41_2 110.7 . . ?
C43_2 C41_2 H41_2 110.7 . . ?
C42_1 C41_2 H41_2 99.8 . . ?
C41_1 C42_2 C41_2 10.5(15) . . ?
C41_1 C42_2 H42A_2 118.6 . . ?
C41_2 C42_2 H42A_2 109.5 . . ?
C41_1 C42_2 H42B_2 100.4 . . ?
C41_2 C42_2 H42B_2 109.5 . . ?
H42A_2 C42_2 H42B_2 109.5 . . ?
C41_1 C42_2 H42C_2 108.9 . . ?
C41_2 C42_2 H42C_2 109.5 . . ?
H42A_2 C42_2 H42C_2 109.5 . . ?
H42B_2 C42_2 H42C_2 109.5 . . ?
C43_1 C43_2 C41_2 53(3) . . ?
C43_1 C43_2 C41_1 51(3) . . ?
C41_2 C43_2 C41_1 2.6(17) . . ?
C43_1 C43_2 H43A_2 60.6 . . ?
C41_2 C43_2 H43A_2 109.5 . . ?
C41_1 C43_2 H43A_2 107.7 . . ?
C43_1 C43_2 H43B_2 144.2 . . ?
C41_2 C43_2 H43B_2 109.5 . . ?
C41_1 C43_2 H43B_2 112.0 . . ?
H43A_2 C43_2 H43B_2 109.5 . . ?
C43_1 C43_2 H43C_2 106.1 . . ?
C41_2 C43_2 H43C_2 109.5 . . ?
C41_1 C43_2 H43C_2 108.7 . . ?
H43A_2 C43_2 H43C_2 109.5 . . ?
H43B_2 C43_2 H43C_2 109.5 . . ?
N3_2 C39 C47 123(2) . . ?
N3_2 C39 C40 115(2) . . ?
C47 C39 C40 121.7(3) . . ?
N3_2 C39 N3_1 3.1(19) . . ?
C47 C39 N3_1 120.8(4) . . ?
C40 C39 N3_1 117.3(4) . . ?
C44 C40 C39 117.4(3) . . ?
C44 C40 C41_1 118.5(3) . . ?
C39 C40 C41_1 124.0(3) . . ?
C44 C40 C41_2 111.4(17) . . ?
C39 C40 C41_2 130.2(18) . . ?
C41_1 C40 C41_2 10.5(14) . . ?
C45 C44 C40 121.8(3) . . ?
C45 C44 H44 119.1 . . ?
C40 C44 H44 119.1 . . ?
C44 C45 C46 119.5(3) . . ?
C44 C45 H45 120.2 . . ?
C46 C45 H45 120.2 . . ?
C45 C46 C47 121.9(3) . . ?
C45 C46 H46 119.1 . . ?
C47 C46 H46 119.1 . . ?
C46 C47 C39 117.6(3) . . ?
C46 C47 C48 117.9(3) . . ?
C39 C47 C48 124.5(3) . . ?
C47 C48 C49 110.8(2) . . ?
C47 C48 C50 111.5(3) . . ?
C49 C48 C50 107.9(3) . . ?
C47 C48 H48 108.8 . . ?
C49 C48 H48 108.8 . . ?
C50 C48 H48 108.8 . . ?
C48 C49 H49A 109.5 . . ?
C48 C49 H49B 109.5 . . ?
H49A C49 H49B 109.5 . . ?
C48 C49 H49C 109.5 . . ?
H49A C49 H49C 109.5 . . ?
H49B C49 H49C 109.5 . . ?
C48 C50 H50A 109.5 . . ?
C48 C50 H50B 109.5 . . ?
H50A C50 H50B 109.5 . . ?
C48 C50 H50C 109.5 . . ?
H50A C50 H50C 109.5 . . ?
H50B C50 H50C 109.5 . . ?
B2_4 Se1_3 B2_3 25.0(11) . . ?
B2_4 Se1_3 B1_3 35.2(10) . . ?
B2_3 Se1_3 B1_3 51.31(18) . . ?
B2_4 Se1_3 B1_4 49.2(13) . . ?
B2_3 Se1_3 B1_4 35.1(8) . . ?
B1_3 Se1_3 B1_4 48.8(7) . . ?
B2_4 B1_3 C51_4 76(2) . . ?
B2_4 B1_3 C21_3 90.6(17) . . ?
C51_4 B1_3 C21_3 17.8(17) . . ?
B2_4 B1_3 C1_5 139.9(17) . . ?
C51_4 B1_3 C1_5 120.9(18) . . ?
C21_3 B1_3 C1_5 115.5(3) . . ?
B2_4 B1_3 B1_4 68(2) . . ?
C51_4 B1_3 B1_4 140(2) . . ?
C21_3 B1_3 B1_4 157.2(10) . . ?
C1_5 B1_3 B1_4 79.1(10) . . ?
B2_4 B1_3 B2_3 26.2(17) . . ?
C51_4 B1_3 B2_3 100.8(17) . . ?
C21_3 B1_3 B2_3 116.3(3) . . ?
C1_5 B1_3 B2_3 117.2(3) . . ?
B1_4 B1_3 B2_3 42.2(10) . . ?
B2_4 B1_3 Se1_3 68.1(14) . . ?
C51_4 B1_3 Se1_3 115.9(18) . . ?
C21_3 B1_3 Se1_3 113.2(3) . . ?
C1_5 B1_3 Se1_3 120.8(3) . . ?
B1_4 B1_3 Se1_3 68.2(10) . . ?
B2_3 B1_3 Se1_3 64.27(18) . . ?
B2_4 B1_3 Se1_4 65.9(15) . . ?
C51_4 B1_3 Se1_4 120.4(18) . . ?
C21_3 B1_3 Se1_4 119.2(4) . . ?
C1_5 B1_3 Se1_4 117.8(4) . . ?
B1_4 B1_3 Se1_4 61.3(10) . . ?
B2_3 B1_3 Se1_4 59.3(4) . . ?
Se1_3 B1_3 Se1_4 6.9(4) . . ?
C51_4 C21_3 N4_4 122(5) . . ?
C51_4 C21_3 N2_3 138(4) . . ?
N4_4 C21_3 N2_3 43(2) . . ?
C51_4 C21_3 B1_3 42(4) . . ?
N4_4 C21_3 B1_3 140(3) . . ?
N2_3 C21_3 B1_3 177.1(5) . . ?
C51_4 C21_3 B2_4 23(4) . . ?
N4_4 C21_3 B2_4 144(3) . . ?
N2_3 C21_3 B2_4 141.3(10) . . ?
B1_3 C21_3 B2_4 37.3(9) . . ?
N4_4 N2_3 C21_3 38(2) . . ?
N4_4 N2_3 C51_4 40(3) . . ?
C21_3 N2_3 C51_4 13.2(14) . . ?
B2_4 B2_3 B1_4 105(2) . . ?
B2_4 B2_3 C51_3 149(2) . . ?
B1_4 B2_3 C51_3 50.2(10) . . ?
B2_4 B2_3 C31_1 85(2) . . ?
B1_4 B2_3 C31_1 161.1(13) . . ?
C51_3 B2_3 C31_1 114.2(3) . . ?
B2_4 B2_3 C31_2 77(3) . . ?
B1_4 B2_3 C31_2 166.8(17) . . ?
C51_3 B2_3 C31_2 122.2(13) . . ?
C31_1 B2_3 C31_2 8.1(15) . . ?
B2_4 B2_3 B1_3 38(2) . . ?
B1_4 B2_3 B1_3 67.1(10) . . ?
C51_3 B2_3 B1_3 113.8(3) . . ?
C31_1 B2_3 B1_3 120.9(4) . . ?
C31_2 B2_3 B1_3 114.0(15) . . ?
B2_4 B2_3 C21_4 157(2) . . ?
B1_4 B2_3 C21_4 52.5(11) . . ?
C51_3 B2_3 C21_4 11.2(12) . . ?
C31_1 B2_3 C21_4 114.7(10) . . ?
C31_2 B2_3 C21_4 122.7(17) . . ?
B1_3 B2_3 C21_4 119.1(10) . . ?
B2_4 B2_3 Se1_4 80(2) . . ?
B1_4 B2_3 Se1_4 73.7(14) . . ?
C51_3 B2_3 Se1_4 105.4(4) . . ?
C31_1 B2_3 Se1_4 124.5(5) . . ?
C31_2 B2_3 Se1_4 119.4(11) . . ?
B1_3 B2_3 Se1_4 70.8(4) . . ?
C21_4 B2_3 Se1_4 97.3(11) . . ?
B2_4 B2_3 Se1_3 72(2) . . ?
B1_4 B2_3 Se1_3 76.3(13) . . ?
C51_3 B2_3 Se1_3 112.2(3) . . ?
C31_1 B2_3 Se1_3 122.4(3) . . ?
C31_2 B2_3 Se1_3 116.5(11) . . ?
B1_3 B2_3 Se1_3 64.42(19) . . ?
C21_4 B2_3 Se1_3 104.7(10) . . ?
Se1_4 B2_3 Se1_3 8.1(3) . . ?
C21_4 C51_3 N4_3 46(4) . . ?
C21_4 C51_3 B1_4 120(4) . . ?
N4_3 C51_3 B1_4 126.3(15) . . ?
C21_4 C51_3 B2_3 133(5) . . ?
N4_3 C51_3 B2_3 177.5(4) . . ?
B1_4 C51_3 B2_3 51.3(14) . . ?
C21_4 C51_3 N2_4 30(3) . . ?
N4_3 C51_3 N2_4 38.8(9) . . ?
B1_4 C51_3 N2_4 149.7(16) . . ?
B2_3 C51_3 N2_4 142.7(10) . . ?
C21_4 N4_3 N2_4 76.1(17) . . ?
C21_4 N4_3 C51_3 26(2) . . ?
N2_4 N4_3 C51_3 95.0(13) . . ?
B2_3 Se1_4 B2_4 25.0(10) . . ?
B2_3 Se1_4 B1_4 36.5(9) . . ?
B2_4 Se1_4 B1_4 49.8(13) . . ?
B2_3 Se1_4 B1_3 49.9(4) . . ?
B2_4 Se1_4 B1_3 33.2(10) . . ?
B1_4 Se1_4 B1_3 48.2(8) . . ?
C51_3 B1_4 B2_3 78.5(16) . . ?
C51_3 B1_4 C21_4 17.0(14) . . ?
B2_3 B1_4 C21_4 88(2) . . ?
C51_3 B1_4 C1_6 116(2) . . ?
B2_3 B1_4 C1_6 143(2) . . ?
C21_4 B1_4 C1_6 115(2) . . ?
C51_3 B1_4 B2_4 106(2) . . ?
B2_3 B1_4 B2_4 29.4(13) . . ?
C21_4 B1_4 B2_4 117(2) . . ?
C1_6 B1_4 B2_4 118(2) . . ?
C51_3 B1_4 B1_3 142(2) . . ?
B2_3 B1_4 B1_3 70.7(12) . . ?
C21_4 B1_4 B1_3 157(2) . . ?
C1_6 B1_4 B1_3 80.2(14) . . ?
B2_4 B1_4 B1_3 41.3(13) . . ?
C51_3 B1_4 Se1_4 119.1(19) . . ?
B2_3 B1_4 Se1_4 69.8(14) . . ?
C21_4 B1_4 Se1_4 111(2) . . ?
C1_6 B1_4 Se1_4 121.1(16) . . ?
B2_4 B1_4 Se1_4 64.7(14) . . ?
B1_3 B1_4 Se1_4 70.5(10) . . ?
C51_3 B1_4 Se1_3 125.0(19) . . ?
B2_3 B1_4 Se1_3 68.6(13) . . ?
C21_4 B1_4 Se1_3 118(2) . . ?
C1_6 B1_4 Se1_3 117.2(15) . . ?
B2_4 B1_4 Se1_3 59.8(13) . . ?
B1_3 B1_4 Se1_3 63.0(8) . . ?
Se1_4 B1_4 Se1_3 7.5(4) . . ?
C51_3 C21_4 N4_3 108(6) . . ?
C51_3 C21_4 N2_4 137(5) . . ?
N4_3 C21_4 N2_4 56.8(19) . . ?
C51_3 C21_4 B1_4 43(3) . . ?
N4_3 C21_4 B1_4 118(3) . . ?
N2_4 C21_4 B1_4 175(4) . . ?
C51_3 C21_4 B2_3 35(3) . . ?
N4_3 C21_4 B2_3 143(3) . . ?
N2_4 C21_4 B2_3 144(3) . . ?
B1_4 C21_4 B2_3 39.3(13) . . ?
N4_3 N2_4 C21_4 47(2) . . ?
N4_3 N2_4 C51_3 46.3(9) . . ?
C21_4 N2_4 C51_3 13.3(19) . . ?
B2_3 B2_4 B1_3 116(3) . . ?
B2_3 B2_4 C51_4 158(3) . . ?
B1_3 B2_4 C51_4 52(2) . . ?
B2_3 B2_4 B1_4 45.5(18) . . ?
B1_3 B2_4 B1_4 70.3(17) . . ?
C51_4 B2_4 B1_4 119(3) . . ?
B2_3 B2_4 C31_2 74(3) . . ?
B1_3 B2_4 C31_2 163(3) . . ?
C51_4 B2_4 C31_2 114(3) . . ?
B1_4 B2_4 C31_2 118(3) . . ?
B2_3 B2_4 C31_1 66(2) . . ?
B1_3 B2_4 C31_1 163(2) . . ?
C51_4 B2_4 C31_1 120(2) . . ?
B1_4 B2_4 C31_1 110(2) . . ?
C31_2 B2_4 C31_1 8.4(15) . . ?
B2_3 B2_4 Se1_3 84(2) . . ?
B1_3 B2_4 Se1_3 76.7(15) . . ?
C51_4 B2_4 Se1_3 108(2) . . ?
B1_4 B2_4 Se1_3 71.0(15) . . ?
C31_2 B2_4 Se1_3 120(2) . . ?
C31_1 B2_4 Se1_3 119.6(17) . . ?
B2_3 B2_4 C21_3 165(3) . . ?
B1_3 B2_4 C21_3 52.1(14) . . ?
C51_4 B2_4 C21_3 8.5(15) . . ?
B1_4 B2_4 C21_3 121.8(19) . . ?
C31_2 B2_4 C21_3 116(2) . . ?
C31_1 B2_4 C21_3 122.8(18) . . ?
Se1_3 B2_4 C21_3 100.5(15) . . ?
B2_3 B2_4 Se1_4 75(2) . . ?
B1_3 B2_4 Se1_4 80.9(16) . . ?
C51_4 B2_4 Se1_4 116(2) . . ?
B1_4 B2_4 Se1_4 65.5(15) . . ?
C31_2 B2_4 Se1_4 116(2) . . ?
C31_1 B2_4 Se1_4 114.8(17) . . ?
Se1_3 B2_4 Se1_4 8.1(4) . . ?
C21_3 B2_4 Se1_4 108.4(16) . . ?
C21_3 C51_4 N4_4 33(3) . . ?
C21_3 C51_4 B1_3 120(5) . . ?
N4_4 C51_4 B1_3 137(4) . . ?
C21_3 C51_4 B2_4 148(5) . . ?
N4_4 C51_4 B2_4 171(4) . . ?
B1_3 C51_4 B2_4 51.6(18) . . ?
C21_3 C51_4 N2_3 28(3) . . ?
N4_4 C51_4 N2_3 26.9(18) . . ?
B1_3 C51_4 N2_3 149(3) . . ?
B2_4 C51_4 N2_3 147(3) . . ?
C21_3 N4_4 N2_3 99(3) . . ?
C21_3 N4_4 C51_4 25(2) . . ?
N2_3 N4_4 C51_4 113(4) . . ?

loop_
_geom_torsion_atom_site_label_1
_geom_torsion_atom_site_label_2
_geom_torsion_atom_site_label_3
_geom_torsion_atom_site_label_4
_geom_torsion
_geom_torsion_site_symmetry_1
_geom_torsion_site_symmetry_2
_geom_torsion_site_symmetry_3
_geom_torsion_site_symmetry_4
_geom_torsion_publ_flag
N1_6 C1_5 N1_5 C1_6 -154(27) . . . . ?
C6_5 C1_5 N1_5 C1_6 -93.3(11) . . . . ?
B1_3 C1_5 N1_5 C1_6 83.7(11) . . . . ?
C1_6 C1_5 N1_5 C9 -110.7(12) . . . . ?
N1_6 C1_5 N1_5 C9 95(27) . . . . ?
C6_5 C1_5 N1_5 C9 156.0(5) . . . . ?
B1_3 C1_5 N1_5 C9 -27.0(8) . . . . ?
C1_6 C1_5 N1_5 C2_5 87.6(11) . . . . ?
N1_6 C1_5 N1_5 C2_5 -67(27) . . . . ?
C6_5 C1_5 N1_5 C2_5 -5.7(6) . . . . ?
B1_3 C1_5 N1_5 C2_5 171.2(4) . . . . ?
C1_6 C1_5 N1_5 C2_6 108.7(14) . . . . ?
N1_6 C1_5 N1_5 C2_6 -45(27) . . . . ?
C6_5 C1_5 N1_5 C2_6 15.4(10) . . . . ?
B1_3 C1_5 N1_5 C2_6 -167.7(9) . . . . ?
C1_6 N1_5 C2_5 C2_6 119(3) . . . . ?
C1_5 N1_5 C2_5 C2_6 65(2) . . . . ?
C9 N1_5 C2_5 C2_6 -98(2) . . . . ?
C1_6 N1_5 C2_5 C3_6 -145(2) . . . . ?
C1_5 N1_5 C2_5 C3_6 161.5(17) . . . . ?
C9 N1_5 C2_5 C3_6 -1.8(18) . . . . ?
C2_6 N1_5 C2_5 C3_6 96(3) . . . . ?
C1_6 N1_5 C2_5 C5_6 20.2(19) . . . . ?
C1_5 N1_5 C2_5 C5_6 -33.7(15) . . . . ?
C9 N1_5 C2_5 C5_6 163.0(14) . . . . ?
C2_6 N1_5 C2_5 C5_6 -99(2) . . . . ?
C1_6 N1_5 C2_5 C5_5 75.7(13) . . . . ?
C1_5 N1_5 C2_5 C5_5 21.8(6) . . . . ?
C9 N1_5 C2_5 C5_5 -141.5(5) . . . . ?
C2_6 N1_5 C2_5 C5_5 -44(2) . . . . ?
C1_6 N1_5 C2_5 N1_6 116(32) . . . . ?
C1_5 N1_5 C2_5 N1_6 62(32) . . . . ?
C9 N1_5 C2_5 N1_6 -101(31) . . . . ?
C2_6 N1_5 C2_5 N1_6 -3(31) . . . . ?
C1_6 N1_5 C2_5 C3_5 -41.6(14) . . . . ?
C1_5 N1_5 C2_5 C3_5 -95.5(5) . . . . ?
C9 N1_5 C2_5 C3_5 101.2(5) . . . . ?
C2_6 N1_5 C2_5 C3_5 -161(2) . . . . ?
C1_6 N1_5 C2_5 C4_5 -165.6(13) . . . . ?
C1_5 N1_5 C2_5 C4_5 140.5(4) . . . . ?
C9 N1_5 C2_5 C4_5 -22.7(7) . . . . ?
C2_6 N1_5 C2_5 C4_5 75(2) . . . . ?
C2_6 C2_5 C3_5 C5_6 -13(5) . . . . ?
C3_6 C2_5 C3_5 C5_6 -127.3(19) . . . . ?
C5_5 C2_5 C3_5 C5_6 -0.8(10) . . . . ?
N1_6 C2_5 C3_5 C5_6 108(2) . . . . ?
C4_5 C2_5 C3_5 C5_6 -126.9(11) . . . . ?
N1_5 C2_5 C3_5 C5_6 109.0(11) . . . . ?
C2_6 C2_5 C3_5 C6_6 -63(6) . . . . ?
C3_6 C2_5 C3_5 C6_6 -177.2(17) . . . . ?
C5_6 C2_5 C3_5 C6_6 -49.9(10) . . . . ?
C5_5 C2_5 C3_5 C6_6 -50.7(7) . . . . ?
N1_6 C2_5 C3_5 C6_6 58.1(19) . . . . ?
C4_5 C2_5 C3_5 C6_6 -176.8(7) . . . . ?
N1_5 C2_5 C3_5 C6_6 59.1(7) . . . . ?
C2_6 C2_5 C3_5 C8_6 -70(6) . . . . ?
C3_6 C2_5 C3_5 C8_6 175.7(18) . . . . ?
C5_6 C2_5 C3_5 C8_6 -57.1(14) . . . . ?
C5_5 C2_5 C3_5 C8_6 -57.8(10) . . . . ?
N1_6 C2_5 C3_5 C8_6 51(2) . . . . ?
C4_5 C2_5 C3_5 C8_6 176.1(10) . . . . ?
N1_5 C2_5 C3_5 C8_6 52.0(10) . . . . ?
C2_6 C2_5 C3_5 C3_6 114(6) . . . . ?
C5_6 C2_5 C3_5 C3_6 127.3(19) . . . . ?
C5_5 C2_5 C3_5 C3_6 126.5(16) . . . . ?
N1_6 C2_5 C3_5 C3_6 -125(2) . . . . ?
C4_5 C2_5 C3_5 C3_6 0.4(17) . . . . ?
N1_5 C2_5 C3_5 C3_6 -123.7(17) . . . . ?
C2_6 C2_5 C4_5 C3_6 -160(5) . . . . ?
C5_6 C2_5 C4_5 C3_6 -65(5) . . . . ?
C5_5 C2_5 C4_5 C3_6 -127(5) . . . . ?
N1_6 C2_5 C4_5 C3_6 125(5) . . . . ?
C3_5 C2_5 C4_5 C3_6 -1(5) . . . . ?
N1_5 C2_5 C4_5 C3_6 122(5) . . . . ?
C3_6 C2_5 C4_5 C2_6 160(5) . . . . ?
C5_6 C2_5 C4_5 C2_6 95(3) . . . . ?
C5_5 C2_5 C4_5 C2_6 33(2) . . . . ?
N1_6 C2_5 C4_5 C2_6 -75(3) . . . . ?
C3_5 C2_5 C4_5 C2_6 159(2) . . . . ?
N1_5 C2_5 C4_5 C2_6 -78(2) . . . . ?
C3_6 C2_5 C5_5 C2_6 -68(3) . . . . ?
C5_6 C2_5 C5_5 C2_6 -174(3) . . . . ?
N1_6 C2_5 C5_5 C2_6 69(3) . . . . ?
C3_5 C2_5 C5_5 C2_6 -174(3) . . . . ?
C4_5 C2_5 C5_5 C2_6 -48(3) . . . . ?
N1_5 C2_5 C5_5 C2_6 70(3) . . . . ?
C2_6 C2_5 C5_5 C4_6 3(3) . . . . ?
C3_6 C2_5 C5_5 C4_6 -65(2) . . . . ?
C5_6 C2_5 C5_5 C4_6 -170.9(17) . . . . ?
N1_6 C2_5 C5_5 C4_6 72.0(16) . . . . ?
C3_5 C2_5 C5_5 C4_6 -170.1(14) . . . . ?
C4_5 C2_5 C5_5 C4_6 -44.6(14) . . . . ?
N1_5 C2_5 C5_5 C4_6 73.5(14) . . . . ?
C2_6 C2_5 C5_5 C5_6 174(3) . . . . ?
C3_6 C2_5 C5_5 C5_6 106(2) . . . . ?
N1_6 C2_5 C5_5 C5_6 -117.1(16) . . . . ?
C3_5 C2_5 C5_5 C5_6 0.8(10) . . . . ?
C4_5 C2_5 C5_5 C5_6 126.3(11) . . . . ?
N1_5 C2_5 C5_5 C5_6 -115.6(11) . . . . ?
C2_6 C2_5 C5_5 C6_5 -99(3) . . . . ?
C3_6 C2_5 C5_5 C6_5 -167.1(17) . . . . ?
C5_6 C2_5 C5_5 C6_5 86.9(11) . . . . ?
N1_6 C2_5 C5_5 C6_5 -30.3(12) . . . . ?
C3_5 C2_5 C5_5 C6_5 87.6(4) . . . . ?
C4_5 C2_5 C5_5 C6_5 -146.8(4) . . . . ?
N1_5 C2_5 C5_5 C6_5 -28.7(4) . . . . ?
C2_6 C5_5 C6_5 C8_5 -118.1(11) . . . . ?
C4_6 C5_5 C6_5 C8_5 161.6(12) . . . . ?
C5_6 C5_5 C6_5 C8_5 -40.6(10) . . . . ?
C2_5 C5_5 C6_5 C8_5 -94.6(4) . . . . ?
C2_6 C5_5 C6_5 C7_5 122.4(11) . . . . ?
C4_6 C5_5 C6_5 C7_5 42.2(13) . . . . ?
C5_6 C5_5 C6_5 C7_5 -160.1(10) . . . . ?
C2_5 C5_5 C6_5 C7_5 145.9(4) . . . . ?
C2_6 C5_5 C6_5 C1_5 3.0(12) . . . . ?
C4_6 C5_5 C6_5 C1_5 -77.3(13) . . . . ?
C5_6 C5_5 C6_5 C1_5 80.5(10) . . . . ?
C2_5 C5_5 C6_5 C1_5 26.4(5) . . . . ?
C2_6 C5_5 C6_5 C6_6 -72.1(12) . . . . ?
C4_6 C5_5 C6_5 C6_6 -152.4(14) . . . . ?
C5_6 C5_5 C6_5 C6_6 5.3(11) . . . . ?
C2_5 C5_5 C6_5 C6_6 -48.7(7) . . . . ?
C2_6 C5_5 C6_5 C7_6 -108.1(16) . . . . ?
C4_6 C5_5 C6_5 C7_6 171.6(16) . . . . ?
C5_6 C5_5 C6_5 C7_6 -30.6(15) . . . . ?
C2_5 C5_5 C6_5 C7_6 -84.7(12) . . . . ?
C1_6 C1_5 C6_5 C8_5 43.5(12) . . . . ?
N1_6 C1_5 C6_5 C8_5 110(2) . . . . ?
N1_5 C1_5 C6_5 C8_5 107.5(5) . . . . ?
B1_3 C1_5 C6_5 C8_5 -69.6(5) . . . . ?
C1_6 C1_5 C6_5 C5_5 -76.8(12) . . . . ?
N1_6 C1_5 C6_5 C5_5 -10(2) . . . . ?
N1_5 C1_5 C6_5 C5_5 -12.8(5) . . . . ?
B1_3 C1_5 C6_5 C5_5 170.1(4) . . . . ?
C1_6 C1_5 C6_5 C7_5 165.1(12) . . . . ?
N1_6 C1_5 C6_5 C7_5 -128(2) . . . . ?
N1_5 C1_5 C6_5 C7_5 -130.9(4) . . . . ?
B1_3 C1_5 C6_5 C7_5 52.0(5) . . . . ?
C1_6 C1_5 C6_5 C6_6 0.4(12) . . . . ?
N1_6 C1_5 C6_5 C6_6 67(2) . . . . ?
N1_5 C1_5 C6_5 C6_6 64.5(7) . . . . ?
B1_3 C1_5 C6_5 C6_6 -112.6(7) . . . . ?
C1_6 C1_5 C6_5 C7_6 41.3(16) . . . . ?
N1_6 C1_5 C6_5 C7_6 108(2) . . . . ?
N1_5 C1_5 C6_5 C7_6 105.4(11) . . . . ?
B1_3 C1_5 C6_5 C7_6 -71.7(11) . . . . ?
C5_5 C6_5 C8_5 C6_6 60.0(8) . . . . ?
C7_5 C6_5 C8_5 C6_6 -178.8(8) . . . . ?
C1_5 C6_5 C8_5 C6_6 -54.6(9) . . . . ?
C7_6 C6_5 C8_5 C6_6 -41(7) . . . . ?
C10 C11_5 C12_5 C12_6 -175(6) . . . . ?
C13_5 C11_5 C12_5 C12_6 -53(6) . . . . ?
C13_6 C11_5 C12_5 C12_6 -58(6) . . . . ?
C12_6 C11_5 C12_5 C11_6 51(18) . . . . ?
C10 C11_5 C12_5 C11_6 -124(18) . . . . ?
C13_5 C11_5 C12_5 C11_6 -2(18) . . . . ?
C13_6 C11_5 C12_5 C11_6 -7(18) . . . . ?
C12_6 C11_5 C13_5 C11_6 161(13) . . . . ?
C10 C11_5 C13_5 C11_6 -58(12) . . . . ?
C12_5 C11_5 C13_5 C11_6 178(12) . . . . ?
C13_6 C11_5 C13_5 C11_6 -20(13) . . . . ?
N1_6 C1_5 C1_6 N1_5 1.3(12) . . . . ?
C6_5 C1_5 C1_6 N1_5 105.5(6) . . . . ?
B1_3 C1_5 C1_6 N1_5 -125.8(5) . . . . ?
N1_5 C1_5 C1_6 N1_6 -1.3(12) . . . . ?
C6_5 C1_5 C1_6 N1_6 104.2(12) . . . . ?
B1_3 C1_5 C1_6 N1_6 -127.1(12) . . . . ?
N1_6 C1_5 C1_6 C6_6 -104.7(17) . . . . ?
N1_5 C1_5 C1_6 C6_6 -106.0(14) . . . . ?
C6_5 C1_5 C1_6 C6_6 -0.5(14) . . . . ?
B1_3 C1_5 C1_6 C6_6 128.2(11) . . . . ?
N1_6 C1_5 C1_6 B1_4 130.4(19) . . . . ?
N1_5 C1_5 C1_6 B1_4 129.1(17) . . . . ?
C6_5 C1_5 C1_6 B1_4 -125.4(13) . . . . ?
B1_3 C1_5 C1_6 B1_4 3.3(16) . . . . ?
C9 N1_5 C1_6 C1_5 110.6(12) . . . . ?
C2_5 N1_5 C1_6 C1_5 -110.3(7) . . . . ?
C2_6 N1_5 C1_6 C1_5 -88.9(14) . . . . ?
C1_5 N1_5 C1_6 N1_6 28(36) . . . . ?
C9 N1_5 C1_6 N1_6 138(36) . . . . ?
C2_5 N1_5 C1_6 N1_6 -83(36) . . . . ?
C2_6 N1_5 C1_6 N1_6 -61(35) . . . . ?
C1_5 N1_5 C1_6 C6_6 96.9(19) . . . . ?
C9 N1_5 C1_6 C6_6 -152.4(13) . . . . ?
C2_5 N1_5 C1_6 C6_6 -13(2) . . . . ?
C2_6 N1_5 C1_6 C6_6 8(2) . . . . ?
C1_5 N1_5 C1_6 B1_4 -81(3) . . . . ?
C9 N1_5 C1_6 B1_4 29(3) . . . . ?
C2_5 N1_5 C1_6 B1_4 168(2) . . . . ?
C2_6 N1_5 C1_6 B1_4 -170(2) . . . . ?
N1_5 C1_5 N1_6 C1_6 25(27) . . . . ?
C6_5 C1_5 N1_6 C1_6 -94.7(13) . . . . ?
B1_3 C1_5 N1_6 C1_6 84.9(18) . . . . ?
C1_6 C1_5 N1_6 C9 -105(4) . . . . ?
N1_5 C1_5 N1_6 C9 -80(26) . . . . ?
C6_5 C1_5 N1_6 C9 160(3) . . . . ?
B1_3 C1_5 N1_6 C9 -20(5) . . . . ?
C1_6 C1_5 N1_6 C2_5 85(3) . . . . ?
N1_5 C1_5 N1_6 C2_5 110(29) . . . . ?
C6_5 C1_5 N1_6 C2_5 -10(3) . . . . ?
B1_3 C1_5 N1_6 C2_5 169.5(13) . . . . ?
C1_6 C1_5 N1_6 C2_6 107(2) . . . . ?
N1_5 C1_5 N1_6 C2_6 132(29) . . . . ?
C6_5 C1_5 N1_6 C2_6 12(3) . . . . ?
B1_3 C1_5 N1_6 C2_6 -168.1(10) . . . . ?
N1_5 C1_6 N1_6 C1_5 -152(36) . . . . ?
C6_6 C1_6 N1_6 C1_5 97(2) . . . . ?
B1_4 C1_6 N1_6 C1_5 -79(3) . . . . ?
C1_5 C1_6 N1_6 C9 113(4) . . . . ?
N1_5 C1_6 N1_6 C9 -39(32) . . . . ?
C6_6 C1_6 N1_6 C9 -150(3) . . . . ?
B1_4 C1_6 N1_6 C9 34(7) . . . . ?
C1_5 C1_6 N1_6 C2_5 -114(3) . . . . ?
N1_5 C1_6 N1_6 C2_5 95(38) . . . . ?
C6_6 C1_6 N1_6 C2_5 -17(4) . . . . ?
B1_4 C1_6 N1_6 C2_5 167(2) . . . . ?
C1_5 C1_6 N1_6 C2_6 -92(4) . . . . ?
N1_5 C1_6 N1_6 C2_6 116(38) . . . . ?
C6_6 C1_6 N1_6 C2_6 4(5) . . . . ?
B1_4 C1_6 N1_6 C2_6 -171(3) . . . . ?
C2_6 C2_5 N1_6 C1_5 69(4) . . . . ?
C3_6 C2_5 N1_6 C1_5 164(2) . . . . ?
C5_6 C2_5 N1_6 C1_5 -29(4) . . . . ?
C5_5 C2_5 N1_6 C1_5 26(3) . . . . ?
C3_5 C2_5 N1_6 C1_5 -91(3) . . . . ?
C4_5 C2_5 N1_6 C1_5 143(2) . . . . ?
N1_5 C2_5 N1_6 C1_5 -114(31) . . . . ?
C2_6 C2_5 N1_6 C1_6 122(4) . . . . ?
C3_6 C2_5 N1_6 C1_6 -143(3) . . . . ?
C5_6 C2_5 N1_6 C1_6 24(4) . . . . ?
C5_5 C2_5 N1_6 C1_6 79(3) . . . . ?
C3_5 C2_5 N1_6 C1_6 -38(4) . . . . ?
C4_5 C2_5 N1_6 C1_6 -163(3) . . . . ?
N1_5 C2_5 N1_6 C1_6 -61(29) . . . . ?
C2_6 C2_5 N1_6 C9 -102(4) . . . . ?
C3_6 C2_5 N1_6 C9 -7(5) . . . . ?
C5_6 C2_5 N1_6 C9 160(2) . . . . ?
C5_5 C2_5 N1_6 C9 -145(3) . . . . ?
C3_5 C2_5 N1_6 C9 98(3) . . . . ?
C4_5 C2_5 N1_6 C9 -28(4) . . . . ?
N1_5 C2_5 N1_6 C9 75(33) . . . . ?
C3_6 C2_5 N1_6 C2_6 95(3) . . . . ?
C5_6 C2_5 N1_6 C2_6 -98(3) . . . . ?
C5_5 C2_5 N1_6 C2_6 -43(2) . . . . ?
C3_5 C2_5 N1_6 C2_6 -161(2) . . . . ?
C4_5 C2_5 N1_6 C2_6 74(2) . . . . ?
N1_5 C2_5 N1_6 C2_6 177(100) . . . . ?
C3_6 C2_5 C2_6 C5_5 128(2) . . . . ?
C5_6 C2_5 C2_6 C5_5 5(3) . . . . ?
N1_6 C2_5 C2_6 C5_5 -111(2) . . . . ?
C3_5 C2_5 C2_6 C5_5 16(7) . . . . ?
C4_5 C2_5 C2_6 C5_5 136(2) . . . . ?
N1_5 C2_5 C2_6 C5_5 -111(2) . . . . ?
C5_6 C2_5 C2_6 C3_6 -124(2) . . . . ?
C5_5 C2_5 C2_6 C3_6 -128(2) . . . . ?
N1_6 C2_5 C2_6 C3_6 120.9(18) . . . . ?
C3_5 C2_5 C2_6 C3_6 -113(6) . . . . ?
C4_5 C2_5 C2_6 C3_6 7.1(19) . . . . ?
N1_5 C2_5 C2_6 C3_6 120.7(17) . . . . ?
C3_6 C2_5 C2_6 C4_6 120(9) . . . . ?
C5_6 C2_5 C2_6 C4_6 -4(10) . . . . ?
C5_5 C2_5 C2_6 C4_6 -9(8) . . . . ?
N1_6 C2_5 C2_6 C4_6 -120(9) . . . . ?
C3_5 C2_5 C2_6 C4_6 7(14) . . . . ?
C4_5 C2_5 C2_6 C4_6 127(10) . . . . ?
N1_5 C2_5 C2_6 C4_6 -120(10) . . . . ?
C3_6 C2_5 C2_6 C5_6 124(2) . . . . ?
C5_5 C2_5 C2_6 C5_6 -5(3) . . . . ?
N1_6 C2_5 C2_6 C5_6 -115.5(17) . . . . ?
C3_5 C2_5 C2_6 C5_6 11(5) . . . . ?
C4_5 C2_5 C2_6 C5_6 130.8(10) . . . . ?
N1_5 C2_5 C2_6 C5_6 -115.6(11) . . . . ?
C3_6 C2_5 C2_6 C4_5 -7.1(19) . . . . ?
C5_6 C2_5 C2_6 C4_5 -130.8(10) . . . . ?
C5_5 C2_5 C2_6 C4_5 -136(2) . . . . ?
N1_6 C2_5 C2_6 C4_5 113.7(13) . . . . ?
C3_5 C2_5 C2_6 C4_5 -120(5) . . . . ?
N1_5 C2_5 C2_6 C4_5 113.6(6) . . . . ?
C3_6 C2_5 C2_6 N1_6 -120.9(18) . . . . ?
C5_6 C2_5 C2_6 N1_6 115.5(17) . . . . ?
C5_5 C2_5 C2_6 N1_6 111(2) . . . . ?
C3_5 C2_5 C2_6 N1_6 127(5) . . . . ?
C4_5 C2_5 C2_6 N1_6 -113.7(13) . . . . ?
N1_5 C2_5 C2_6 N1_6 -0.1(14) . . . . ?
C3_6 C2_5 C2_6 N1_5 -120.7(17) . . . . ?
C5_6 C2_5 C2_6 N1_5 115.6(11) . . . . ?
C5_5 C2_5 C2_6 N1_5 111(2) . . . . ?
N1_6 C2_5 C2_6 N1_5 0.1(14) . . . . ?
C3_5 C2_5 C2_6 N1_5 127(5) . . . . ?
C4_5 C2_5 C2_6 N1_5 -113.6(6) . . . . ?
C4_6 C5_5 C2_6 C2_5 -177(3) . . . . ?
C5_6 C5_5 C2_6 C2_5 -5(3) . . . . ?
C6_5 C5_5 C2_6 C2_5 89(3) . . . . ?
C4_6 C5_5 C2_6 C3_6 -113(3) . . . . ?
C5_6 C5_5 C2_6 C3_6 59(2) . . . . ?
C2_5 C5_5 C2_6 C3_6 64(3) . . . . ?
C6_5 C5_5 C2_6 C3_6 152(2) . . . . ?
C5_6 C5_5 C2_6 C4_6 171.9(16) . . . . ?
C2_5 C5_5 C2_6 C4_6 177(3) . . . . ?
C6_5 C5_5 C2_6 C4_6 -94.9(14) . . . . ?
C4_6 C5_5 C2_6 C5_6 -171.9(16) . . . . ?
C2_5 C5_5 C2_6 C5_6 5(3) . . . . ?
C6_5 C5_5 C2_6 C5_6 93.2(10) . . . . ?
C4_6 C5_5 C2_6 C4_5 -82(3) . . . . ?
C5_6 C5_5 C2_6 C4_5 90(2) . . . . ?
C2_5 C5_5 C2_6 C4_5 94(4) . . . . ?
C6_5 C5_5 C2_6 C4_5 -177(2) . . . . ?
C4_6 C5_5 C2_6 N1_6 99(2) . . . . ?
C5_6 C5_5 C2_6 N1_6 -89(2) . . . . ?
C2_5 C5_5 C2_6 N1_6 -84(3) . . . . ?
C6_5 C5_5 C2_6 N1_6 4(2) . . . . ?
C4_6 C5_5 C2_6 N1_5 101(2) . . . . ?
C5_6 C5_5 C2_6 N1_5 -86.8(16) . . . . ?
C2_5 C5_5 C2_6 N1_5 -82(3) . . . . ?
C6_5 C5_5 C2_6 N1_5 6.5(18) . . . . ?
C3_6 C4_5 C2_6 C2_5 16(4) . . . . ?
C3_6 C4_5 C2_6 C5_5 -92(4) . . . . ?
C2_5 C4_5 C2_6 C5_5 -108(4) . . . . ?
C2_5 C4_5 C2_6 C3_6 -16(4) . . . . ?
C3_6 C4_5 C2_6 C4_6 -149(4) . . . . ?
C2_5 C4_5 C2_6 C4_6 -165(3) . . . . ?
C3_6 C4_5 C2_6 C5_6 -27(4) . . . . ?
C2_5 C4_5 C2_6 C5_6 -42.9(17) . . . . ?
C3_6 C4_5 C2_6 N1_6 87(4) . . . . ?
C2_5 C4_5 C2_6 N1_6 71(3) . . . . ?
C3_6 C4_5 C2_6 N1_5 85(4) . . . . ?
C2_5 C4_5 C2_6 N1_5 69(2) . . . . ?
C1_5 N1_6 C2_6 C2_5 -119(3) . . . . ?
C1_6 N1_6 C2_6 C2_5 -64(4) . . . . ?
C9 N1_6 C2_6 C2_5 91(5) . . . . ?
C1_5 N1_6 C2_6 C5_5 -12(3) . . . . ?
C1_6 N1_6 C2_6 C5_5 43(5) . . . . ?
C9 N1_6 C2_6 C5_5 -162(3) . . . . ?
C2_5 N1_6 C2_6 C5_5 107(3) . . . . ?
C1_5 N1_6 C2_6 C3_6 -167(2) . . . . ?
C1_6 N1_6 C2_6 C3_6 -113(4) . . . . ?
C9 N1_6 C2_6 C3_6 42(4) . . . . ?
C2_5 N1_6 C2_6 C3_6 -49(2) . . . . ?
C1_5 N1_6 C2_6 C4_6 45(3) . . . . ?
C1_6 N1_6 C2_6 C4_6 99(4) . . . . ?
C9 N1_6 C2_6 C4_6 -105(4) . . . . ?
C2_5 N1_6 C2_6 C4_6 164(3) . . . . ?
C1_5 N1_6 C2_6 C5_6 -69(3) . . . . ?
C1_6 N1_6 C2_6 C5_6 -15(4) . . . . ?
C9 N1_6 C2_6 C5_6 140(4) . . . . ?
C2_5 N1_6 C2_6 C5_6 49(2) . . . . ?
C1_5 N1_6 C2_6 C4_5 169(2) . . . . ?
C1_6 N1_6 C2_6 C4_5 -136(4) . . . . ?
C9 N1_6 C2_6 C4_5 19(4) . . . . ?
C2_5 N1_6 C2_6 C4_5 -72(2) . . . . ?
C1_5 N1_6 C2_6 N1_5 -123(36) . . . . ?
C1_6 N1_6 C2_6 N1_5 -68(34) . . . . ?
C9 N1_6 C2_6 N1_5 87(39) . . . . ?
C2_5 N1_6 C2_6 N1_5 -4(36) . . . . ?
C1_6 N1_5 C2_6 C2_5 -67(3) . . . . ?
C1_5 N1_5 C2_6 C2_5 -121(2) . . . . ?
C9 N1_5 C2_6 C2_5 95(2) . . . . ?
C1_6 N1_5 C2_6 C5_5 39(2) . . . . ?
C1_5 N1_5 C2_6 C5_5 -14.9(18) . . . . ?
C9 N1_5 C2_6 C5_5 -158.9(11) . . . . ?
C2_5 N1_5 C2_6 C5_5 106(3) . . . . ?
C1_6 N1_5 C2_6 C3_6 -115(2) . . . . ?
C1_5 N1_5 C2_6 C3_6 -169.5(14) . . . . ?
C9 N1_5 C2_6 C3_6 46.5(17) . . . . ?
C2_5 N1_5 C2_6 C3_6 -48.2(19) . . . . ?
C1_6 N1_5 C2_6 C4_6 96(2) . . . . ?
C1_5 N1_5 C2_6 C4_6 42.0(18) . . . . ?
C9 N1_5 C2_6 C4_6 -102.0(18) . . . . ?
C2_5 N1_5 C2_6 C4_6 163(3) . . . . ?
C1_6 N1_5 C2_6 C5_6 -18(2) . . . . ?
C1_5 N1_5 C2_6 C5_6 -72.3(15) . . . . ?
C9 N1_5 C2_6 C5_6 143.7(12) . . . . ?
C2_5 N1_5 C2_6 C5_6 49.1(18) . . . . ?
C1_6 N1_5 C2_6 C4_5 -138.4(16) . . . . ?
C1_5 N1_5 C2_6 C4_5 167.6(10) . . . . ?
C9 N1_5 C2_6 C4_5 23.6(18) . . . . ?
C2_5 N1_5 C2_6 C4_5 -71(2) . . . . ?
C1_6 N1_5 C2_6 N1_6 109(37) . . . . ?
C1_5 N1_5 C2_6 N1_6 55(37) . . . . ?
C9 N1_5 C2_6 N1_6 -89(36) . . . . ?
C2_5 N1_5 C2_6 N1_6 176(100) . . . . ?
C2_6 C4_5 C3_6 C2_5 -8(2) . . . . ?
C2_5 C4_5 C3_6 C2_6 8(2) . . . . ?
C2_5 C4_5 C3_6 C3_5 2(9) . . . . ?
C2_6 C4_5 C3_6 C3_5 -6(11) . . . . ?
C2_6 C2_5 C3_6 C4_5 20(5) . . . . ?
C5_6 C2_5 C3_6 C4_5 129(4) . . . . ?
C5_5 C2_5 C3_6 C4_5 63(5) . . . . ?
N1_6 C2_5 C3_6 C4_5 -64(5) . . . . ?
C3_5 C2_5 C3_6 C4_5 179(4) . . . . ?
N1_5 C2_5 C3_6 C4_5 -67(5) . . . . ?
C5_6 C2_5 C3_6 C2_6 109(3) . . . . ?
C5_5 C2_5 C3_6 C2_6 43(2) . . . . ?
N1_6 C2_5 C3_6 C2_6 -84(3) . . . . ?
C3_5 C2_5 C3_6 C2_6 159(2) . . . . ?
C4_5 C2_5 C3_6 C2_6 -20(5) . . . . ?
N1_5 C2_5 C3_6 C2_6 -87(3) . . . . ?
C2_6 C2_5 C3_6 C3_5 -159(2) . . . . ?
C5_6 C2_5 C3_6 C3_5 -50.3(16) . . . . ?
C5_5 C2_5 C3_6 C3_5 -116.1(11) . . . . ?
N1_6 C2_5 C3_6 C3_5 117(2) . . . . ?
C4_5 C2_5 C3_6 C3_5 -179(4) . . . . ?
N1_5 C2_5 C3_6 C3_5 113.8(10) . . . . ?
C2_5 C2_6 C3_6 C4_5 -161(5) . . . . ?
C5_5 C2_6 C3_6 C4_5 110(4) . . . . ?
C4_6 C2_6 C3_6 C4_5 39(5) . . . . ?
C5_6 C2_6 C3_6 C4_5 155(4) . . . . ?
N1_6 C2_6 C3_6 C4_5 -101(4) . . . . ?
N1_5 C2_6 C3_6 C4_5 -102(4) . . . . ?
C5_5 C2_6 C3_6 C2_5 -89(3) . . . . ?
C4_6 C2_6 C3_6 C2_5 -160(4) . . . . ?
C5_6 C2_6 C3_6 C2_5 -43(2) . . . . ?
C4_5 C2_6 C3_6 C2_5 161(5) . . . . ?
N1_6 C2_6 C3_6 C2_5 61(3) . . . . ?
N1_5 C2_6 C3_6 C2_5 59(2) . . . . ?
C2_5 C2_6 C3_6 C3_5 16.6(19) . . . . ?
C5_5 C2_6 C3_6 C3_5 -72(2) . . . . ?
C4_6 C2_6 C3_6 C3_5 -143(2) . . . . ?
C5_6 C2_6 C3_6 C3_5 -26.7(12) . . . . ?
C4_5 C2_6 C3_6 C3_5 178(4) . . . . ?
N1_6 C2_6 C3_6 C3_5 77.3(18) . . . . ?
N1_5 C2_6 C3_6 C3_5 75.9(12) . . . . ?
C5_6 C5_5 C4_6 C2_6 -17(3) . . . . ?
C2_5 C5_5 C4_6 C2_6 -1.3(12) . . . . ?
C6_5 C5_5 C4_6 C2_6 107.8(11) . . . . ?
C2_5 C2_6 C4_6 C5_5 11(9) . . . . ?
C3_6 C2_6 C4_6 C5_5 118(3) . . . . ?
C5_6 C2_6 C4_6 C5_5 7.0(14) . . . . ?
C4_5 C2_6 C4_6 C5_5 133(2) . . . . ?
N1_6 C2_6 C4_6 C5_5 -104.0(19) . . . . ?
N1_5 C2_6 C4_6 C5_5 -103.6(18) . . . . ?
C2_6 C2_5 C5_6 C5_5 -4(2) . . . . ?
C3_6 C2_5 C5_6 C5_5 -111.8(19) . . . . ?
N1_6 C2_5 C5_6 C5_5 81(3) . . . . ?
C3_5 C2_5 C5_6 C5_5 -179.1(12) . . . . ?
C4_5 C2_5 C5_6 C5_5 -89.6(13) . . . . ?
N1_5 C2_5 C5_6 C5_5 83.2(9) . . . . ?
C2_6 C2_5 C5_6 C3_5 175(2) . . . . ?
C3_6 C2_5 C5_6 C3_5 67(2) . . . . ?
C5_5 C2_5 C5_6 C3_5 179.1(12) . . . . ?
N1_6 C2_5 C5_6 C3_5 -100(3) . . . . ?
C4_5 C2_5 C5_6 C3_5 89.5(13) . . . . ?
N1_5 C2_5 C5_6 C3_5 -97.7(9) . . . . ?
C2_6 C2_5 C5_6 C6_6 -103(3) . . . . ?
C3_6 C2_5 C5_6 C6_6 149(2) . . . . ?
C5_5 C2_5 C5_6 C6_6 -99.0(17) . . . . ?
N1_6 C2_5 C5_6 C6_6 -18(3) . . . . ?
C3_5 C2_5 C5_6 C6_6 81.9(15) . . . . ?
C4_5 C2_5 C5_6 C6_6 171.5(10) . . . . ?
N1_5 C2_5 C5_6 C6_6 -16(2) . . . . ?
C3_6 C2_5 C5_6 C2_6 -108(3) . . . . ?
C5_5 C2_5 C5_6 C2_6 4(2) . . . . ?
N1_6 C2_5 C5_6 C2_6 85(3) . . . . ?
C3_5 C2_5 C5_6 C2_6 -175(2) . . . . ?
C4_5 C2_5 C5_6 C2_6 -85(2) . . . . ?
N1_5 C2_5 C5_6 C2_6 87(2) . . . . ?
C2_6 C5_5 C5_6 C2_5 2.2(13) . . . . ?
C4_6 C5_5 C5_6 C2_5 20(4) . . . . ?
C6_5 C5_5 C5_6 C2_5 -105.6(7) . . . . ?
C2_6 C5_5 C5_6 C3_5 1(3) . . . . ?
C4_6 C5_5 C5_6 C3_5 18(5) . . . . ?
C2_5 C5_5 C5_6 C3_5 -1.4(18) . . . . ?
C6_5 C5_5 C5_6 C3_5 -107(2) . . . . ?
C2_6 C5_5 C5_6 C6_6 101.3(16) . . . . ?
C4_6 C5_5 C5_6 C6_6 119(3) . . . . ?
C2_5 C5_5 C5_6 C6_6 99.0(14) . . . . ?
C6_5 C5_5 C5_6 C6_6 -6.6(13) . . . . ?
C4_6 C5_5 C5_6 C2_6 18(3) . . . . ?
C2_5 C5_5 C5_6 C2_6 -2.2(13) . . . . ?
C6_5 C5_5 C5_6 C2_6 -107.8(11) . . . . ?
C6_6 C3_5 C5_6 C2_5 104.2(12) . . . . ?
C8_6 C3_5 C5_6 C2_5 133.4(10) . . . . ?
C3_6 C3_5 C5_6 C2_5 -30.7(11) . . . . ?
C2_5 C3_5 C5_6 C5_5 1.4(18) . . . . ?
C6_6 C3_5 C5_6 C5_5 106(3) . . . . ?
C8_6 C3_5 C5_6 C5_5 135(3) . . . . ?
C3_6 C3_5 C5_6 C5_5 -29(3) . . . . ?
C2_5 C3_5 C5_6 C6_6 -104.2(12) . . . . ?
C8_6 C3_5 C5_6 C6_6 29.2(11) . . . . ?
C3_6 C3_5 C5_6 C6_6 -134.9(13) . . . . ?
C2_5 C3_5 C5_6 C2_6 2.0(8) . . . . ?
C6_6 C3_5 C5_6 C2_6 106.2(14) . . . . ?
C8_6 C3_5 C5_6 C2_6 135.4(12) . . . . ?
C3_6 C3_5 C5_6 C2_6 -28.7(12) . . . . ?
C5_5 C2_6 C5_6 C2_5 -175(3) . . . . ?
C3_6 C2_6 C5_6 C2_5 44(2) . . . . ?
C4_6 C2_6 C5_6 C2_5 179(3) . . . . ?
C4_5 C2_6 C5_6 C2_5 54.1(19) . . . . ?
N1_6 C2_6 C5_6 C2_5 -64(3) . . . . ?
N1_5 C2_6 C5_6 C2_5 -62(2) . . . . ?
C2_5 C2_6 C5_6 C5_5 175(3) . . . . ?
C3_6 C2_6 C5_6 C5_5 -141(2) . . . . ?
C4_6 C2_6 C5_6 C5_5 -6.6(13) . . . . ?
C4_5 C2_6 C5_6 C5_5 -131.3(19) . . . . ?
N1_6 C2_6 C5_6 C5_5 111(2) . . . . ?
N1_5 C2_6 C5_6 C5_5 112.3(16) . . . . ?
C2_5 C2_6 C5_6 C3_5 -5(2) . . . . ?
C5_5 C2_6 C5_6 C3_5 -179.5(16) . . . . ?
C3_6 C2_6 C5_6 C3_5 39.4(18) . . . . ?
C4_6 C2_6 C5_6 C3_5 173.9(16) . . . . ?
C4_5 C2_6 C5_6 C3_5 49.2(16) . . . . ?
N1_6 C2_6 C5_6 C3_5 -69(2) . . . . ?
N1_5 C2_6 C5_6 C3_5 -67.1(14) . . . . ?
C2_5 C2_6 C5_6 C6_6 83(3) . . . . ?
C5_5 C2_6 C5_6 C6_6 -91.9(19) . . . . ?
C3_6 C2_6 C5_6 C6_6 127(2) . . . . ?
C4_6 C2_6 C5_6 C6_6 -99(2) . . . . ?
C4_5 C2_6 C5_6 C6_6 136.8(18) . . . . ?
N1_6 C2_6 C5_6 C6_6 19(3) . . . . ?
N1_5 C2_6 C5_6 C6_6 20(2) . . . . ?
C2_5 C5_6 C6_6 C8_6 -110.4(19) . . . . ?
C5_5 C5_6 C6_6 C8_6 176.1(16) . . . . ?
C3_5 C5_6 C6_6 C8_6 -40.4(16) . . . . ?
C2_6 C5_6 C6_6 C8_6 -134.1(19) . . . . ?
C2_5 C5_6 C6_6 C7_6 135(2) . . . . ?
C5_5 C5_6 C6_6 C7_6 61(2) . . . . ?
C3_5 C5_6 C6_6 C7_6 -155(2) . . . . ?
C2_6 C5_6 C6_6 C7_6 111(2) . . . . ?
C2_5 C5_6 C6_6 C1_6 6(2) . . . . ?
C5_5 C5_6 C6_6 C1_6 -67(2) . . . . ?
C3_5 C5_6 C6_6 C1_6 76.4(17) . . . . ?
C2_6 C5_6 C6_6 C1_6 -17(2) . . . . ?
C2_5 C5_6 C6_6 C8_5 123.9(17) . . . . ?
C5_5 C5_6 C6_6 C8_5 50.3(16) . . . . ?
C3_5 C5_6 C6_6 C8_5 -166.2(14) . . . . ?
C2_6 C5_6 C6_6 C8_5 100.2(18) . . . . ?
C2_5 C5_6 C6_6 C6_5 79.1(15) . . . . ?
C5_5 C5_6 C6_6 C6_5 5.5(11) . . . . ?
C3_5 C5_6 C6_6 C6_5 149.0(11) . . . . ?
C2_6 C5_6 C6_6 C6_5 55.4(16) . . . . ?
C2_5 C5_6 C6_6 C3_5 -69.9(15) . . . . ?
C5_5 C5_6 C6_6 C3_5 -143.5(18) . . . . ?
C2_6 C5_6 C6_6 C3_5 -93.6(17) . . . . ?
C1_5 C1_6 C6_6 C5_6 75(2) . . . . ?
N1_5 C1_6 C6_6 C5_6 6(3) . . . . ?
N1_6 C1_6 C6_6 C5_6 8(4) . . . . ?
B1_4 C1_6 C6_6 C5_6 -176(2) . . . . ?
C1_5 C1_6 C6_6 C8_6 -175.9(17) . . . . ?
N1_5 C1_6 C6_6 C8_6 115(2) . . . . ?
N1_6 C1_6 C6_6 C8_6 117(3) . . . . ?
B1_4 C1_6 C6_6 C8_6 -67(3) . . . . ?
C1_5 C1_6 C6_6 C7_6 -57(2) . . . . ?
N1_5 C1_6 C6_6 C7_6 -127(2) . . . . ?
N1_6 C1_6 C6_6 C7_6 -124(4) . . . . ?
B1_4 C1_6 C6_6 C7_6 52(3) . . . . ?
C1_5 C1_6 C6_6 C8_5 -39.5(18) . . . . ?
N1_5 C1_6 C6_6 C8_5 -108.6(19) . . . . ?
N1_6 C1_6 C6_6 C8_5 -106(3) . . . . ?
B1_4 C1_6 C6_6 C8_5 70(3) . . . . ?
C1_5 C1_6 C6_6 C6_5 0.5(12) . . . . ?
N1_5 C1_6 C6_6 C6_5 -68.7(17) . . . . ?
N1_6 C1_6 C6_6 C6_5 -66(3) . . . . ?
B1_4 C1_6 C6_6 C6_5 110(2) . . . . ?
C1_5 C1_6 C6_6 C3_5 117.2(15) . . . . ?
N1_5 C1_6 C6_6 C3_5 48.0(19) . . . . ?
N1_6 C1_6 C6_6 C3_5 51(3) . . . . ?
B1_4 C1_6 C6_6 C3_5 -133(2) . . . . ?
C6_5 C8_5 C6_6 C5_6 -61.6(12) . . . . ?
C6_5 C8_5 C6_6 C8_6 -174.8(18) . . . . ?
C6_5 C8_5 C6_6 C7_6 153(6) . . . . ?
C6_5 C8_5 C6_6 C1_6 52.5(12) . . . . ?
C6_5 C8_5 C6_6 C3_5 -80(2) . . . . ?
C8_5 C6_5 C6_6 C5_6 120.8(13) . . . . ?
C5_5 C6_5 C6_6 C5_6 -4.7(9) . . . . ?
C7_5 C6_5 C6_6 C5_6 124(2) . . . . ?
C1_5 C6_5 C6_6 C5_6 -109.4(10) . . . . ?
C7_6 C6_5 C6_6 C5_6 129(2) . . . . ?
C8_5 C6_5 C6_6 C7_6 -8.3(19) . . . . ?
C5_5 C6_5 C6_6 C7_6 -133.7(18) . . . . ?
C7_5 C6_5 C6_6 C7_6 -5(3) . . . . ?
C1_5 C6_5 C6_6 C7_6 121.6(18) . . . . ?
C8_5 C6_5 C6_6 C1_6 -130.2(13) . . . . ?
C5_5 C6_5 C6_6 C1_6 104.4(10) . . . . ?
C7_5 C6_5 C6_6 C1_6 -127(2) . . . . ?
C1_5 C6_5 C6_6 C1_6 -0.3(9) . . . . ?
C7_6 C6_5 C6_6 C1_6 -121.9(19) . . . . ?
C5_5 C6_5 C6_6 C8_5 -125.4(6) . . . . ?
C7_5 C6_5 C6_6 C8_5 4(3) . . . . ?
C1_5 C6_5 C6_6 C8_5 129.8(7) . . . . ?
C7_6 C6_5 C6_6 C8_5 8.3(19) . . . . ?
C8_5 C6_5 C6_6 C3_5 144.1(14) . . . . ?
C5_5 C6_5 C6_6 C3_5 18.7(9) . . . . ?
C7_5 C6_5 C6_6 C3_5 147.8(15) . . . . ?
C1_5 C6_5 C6_6 C3_5 -86.0(10) . . . . ?
C7_6 C6_5 C6_6 C3_5 152(2) . . . . ?
C5_6 C6_6 C7_6 C6_5 -61.6(19) . . . . ?
C8_6 C6_6 C7_6 C6_5 -174.2(17) . . . . ?
C1_6 C6_6 C7_6 C6_5 63.4(17) . . . . ?
C8_5 C6_6 C7_6 C6_5 -23(5) . . . . ?
C3_5 C6_6 C7_6 C6_5 -104(4) . . . . ?
C8_5 C6_5 C7_6 C6_6 133(8) . . . . ?
C5_5 C6_5 C7_6 C6_6 51.0(16) . . . . ?
C7_5 C6_5 C7_6 C6_6 178.5(10) . . . . ?
C1_5 C6_5 C7_6 C6_6 -59.1(15) . . . . ?
C5_6 C6_6 C8_6 C3_5 28.9(12) . . . . ?
C7_6 C6_6 C8_6 C3_5 154.3(19) . . . . ?
C1_6 C6_6 C8_6 C3_5 -83.0(14) . . . . ?
C8_5 C6_6 C8_6 C3_5 145.0(16) . . . . ?
C11_5 C13_5 C11_6 C12_6 -16(11) . . . . ?
C11_5 C13_5 C11_6 C10 110(15) . . . . ?
C11_5 C13_5 C11_6 C13_6 161(13) . . . . ?
C11_5 C13_5 C11_6 C12_5 -1(10) . . . . ?
C12_6 C12_5 C11_6 C13_5 -56(6) . . . . ?
C11_5 C12_5 C11_6 C13_5 177(20) . . . . ?
C11_5 C12_5 C11_6 C12_6 -127(19) . . . . ?
C12_6 C12_5 C11_6 C10 177(6) . . . . ?
C11_5 C12_5 C11_6 C10 50(16) . . . . ?
C12_6 C12_5 C11_6 C13_6 -62(6) . . . . ?
C11_5 C12_5 C11_6 C13_6 171(20) . . . . ?
C11_6 C12_5 C12_6 C11_5 -4(2) . . . . ?
C11_5 C12_5 C12_6 C11_6 4(2) . . . . ?
C10 C11_5 C12_6 C12_5 6(7) . . . . ?
C13_5 C11_5 C12_6 C12_5 131(5) . . . . ?
C13_6 C11_5 C12_6 C12_5 130(5) . . . . ?
C10 C11_5 C12_6 C11_6 -142(17) . . . . ?
C13_5 C11_5 C12_6 C11_6 -18(16) . . . . ?
C12_5 C11_5 C12_6 C11_6 -148(15) . . . . ?
C13_6 C11_5 C12_6 C11_6 -18(16) . . . . ?
C13_5 C11_6 C12_6 C12_5 127(6) . . . . ?
C10 C11_6 C12_6 C12_5 -3(7) . . . . ?
C13_6 C11_6 C12_6 C12_5 126(6) . . . . ?
C13_5 C11_6 C12_6 C11_5 160(18) . . . . ?
C10 C11_6 C12_6 C11_5 30(13) . . . . ?
C13_6 C11_6 C12_6 C11_5 159(18) . . . . ?
C12_5 C11_6 C12_6 C11_5 33(16) . . . . ?
C13_5 C11_6 C13_6 C11_5 -26(15) . . . . ?
C12_6 C11_6 C13_6 C11_5 -23(12) . . . . ?
C10 C11_6 C13_6 C11_5 109(16) . . . . ?
C12_5 C11_6 C13_6 C11_5 -6(12) . . . . ?
C12_6 C11_5 C13_6 C11_6 154(15) . . . . ?
C10 C11_5 C13_6 C11_6 -64(14) . . . . ?
C13_5 C11_5 C13_6 C11_6 152(16) . . . . ?
C12_5 C11_5 C13_6 C11_6 173(14) . . . . ?
C1_6 N1_5 C9 C17 57.5(16) . . . . ?
C1_5 N1_5 C9 C17 123.1(6) . . . . ?
C2_5 N1_5 C9 C17 -75.9(5) . . . . ?
C2_6 N1_5 C9 C17 -101.8(11) . . . . ?
C1_6 N1_5 C9 C10 -129.5(15) . . . . ?
C1_5 N1_5 C9 C10 -63.9(6) . . . . ?
C2_5 N1_5 C9 C10 97.1(6) . . . . ?
C2_6 N1_5 C9 C10 71.2(12) . . . . ?
C1_6 N1_5 C9 N1_6 -142(40) . . . . ?
C1_5 N1_5 C9 N1_6 -77(40) . . . . ?
C2_5 N1_5 C9 N1_6 84(39) . . . . ?
C2_6 N1_5 C9 N1_6 59(39) . . . . ?
C1_5 N1_6 C9 C17 119(4) . . . . ?
C1_6 N1_6 C9 C17 55(5) . . . . ?
C2_5 N1_6 C9 C17 -71(3) . . . . ?
C2_6 N1_6 C9 C17 -98(3) . . . . ?
C1_5 N1_6 C9 C10 -69(3) . . . . ?
C1_6 N1_6 C9 C10 -133(4) . . . . ?
C2_5 N1_6 C9 C10 101(3) . . . . ?
C2_6 N1_6 C9 C10 74(4) . . . . ?
C1_5 N1_6 C9 N1_5 98(37) . . . . ?
C1_6 N1_6 C9 N1_5 35(36) . . . . ?
C2_5 N1_6 C9 N1_5 -92(42) . . . . ?
C2_6 N1_6 C9 N1_5 -118(42) . . . . ?
C17 C9 C10 C14 0.8(4) . . . . ?
N1_5 C9 C10 C14 -172.1(3) . . . . ?
N1_6 C9 C10 C14 -171.5(13) . . . . ?
C17 C9 C10 C11_5 -178.6(3) . . . . ?
N1_5 C9 C10 C11_5 8.4(5) . . . . ?
N1_6 C9 C10 C11_5 9.0(14) . . . . ?
C17 C9 C10 C11_6 -165.5(16) . . . . ?
N1_5 C9 C10 C11_6 21.6(16) . . . . ?
N1_6 C9 C10 C11_6 22(2) . . . . ?
C12_6 C11_5 C10 C14 56(3) . . . . ?
C13_5 C11_5 C10 C14 -62.4(5) . . . . ?
C12_5 C11_5 C10 C14 58.9(5) . . . . ?
C13_6 C11_5 C10 C14 -71.2(17) . . . . ?
C12_6 C11_5 C10 C9 -124(3) . . . . ?
C13_5 C11_5 C10 C9 117.0(4) . . . . ?
C12_5 C11_5 C10 C9 -121.6(4) . . . . ?
C13_6 C11_5 C10 C9 108.3(17) . . . . ?
C12_6 C11_5 C10 C11_6 154(13) . . . . ?
C13_5 C11_5 C10 C11_6 35(12) . . . . ?
C12_5 C11_5 C10 C11_6 156(12) . . . . ?
C13_6 C11_5 C10 C11_6 26(11) . . . . ?
C13_5 C11_6 C10 C14 -44(4) . . . . ?
C12_6 C11_6 C10 C14 71(4) . . . . ?
C13_6 C11_6 C10 C14 -59(3) . . . . ?
C12_5 C11_6 C10 C14 70(2) . . . . ?
C13_5 C11_6 C10 C9 122(3) . . . . ?
C12_6 C11_6 C10 C9 -123(3) . . . . ?
C13_6 C11_6 C10 C9 108(3) . . . . ?
C12_5 C11_6 C10 C9 -124.0(18) . . . . ?
C13_5 C11_6 C10 C11_5 -133(15) . . . . ?
C12_6 C11_6 C10 C11_5 -18(9) . . . . ?
C13_6 C11_6 C10 C11_5 -147(14) . . . . ?
C12_5 C11_6 C10 C11_5 -19(10) . . . . ?
C9 C10 C14 C15 0.8(4) . . . . ?
C11_5 C10 C14 C15 -179.7(3) . . . . ?
C11_6 C10 C14 C15 167.7(15) . . . . ?
C10 C14 C15 C16 -1.0(5) . . . . ?
C14 C15 C16 C17 -0.4(5) . . . . ?
C15 C16 C17 C9 2.0(4) . . . . ?
C15 C16 C17 C18 -175.2(3) . . . . ?
C10 C9 C17 C16 -2.2(4) . . . . ?
N1_5 C9 C17 C16 170.5(3) . . . . ?
N1_6 C9 C17 C16 169.6(13) . . . . ?
C10 C9 C17 C18 174.8(3) . . . . ?
N1_5 C9 C17 C18 -12.5(5) . . . . ?
N1_6 C9 C17 C18 -13.5(13) . . . . ?
C16 C17 C18 C20 60.4(4) . . . . ?
C9 C17 C18 C20 -116.5(3) . . . . ?
C16 C17 C18 C19 -61.8(4) . . . . ?
C9 C17 C18 C19 121.2(3) . . . . ?
N3_2 C31_1 N3_1 C31_2 141(29) . . . . ?
C36_2 C31_1 N3_1 C31_2 -85(8) . . . . ?
C36_1 C31_1 N3_1 C31_2 -90(8) . . . . ?
B2_3 C31_1 N3_1 C31_2 89(8) . . . . ?
B2_4 C31_1 N3_1 C31_2 56(8) . . . . ?
N3_2 C31_1 N3_1 C39 40(25) . . . . ?
C36_2 C31_1 N3_1 C39 173.7(13) . . . . ?
C36_1 C31_1 N3_1 C39 168.7(5) . . . . ?
B2_3 C31_1 N3_1 C39 -11.9(10) . . . . ?
B2_4 C31_1 N3_1 C39 -45.7(15) . . . . ?
N3_2 C31_1 N3_1 C32_1 -128(26) . . . . ?
C36_2 C31_1 N3_1 C32_1 5.2(13) . . . . ?
C36_1 C31_1 N3_1 C32_1 0.3(7) . . . . ?
B2_3 C31_1 N3_1 C32_1 179.6(4) . . . . ?
B2_4 C31_1 N3_1 C32_1 145.9(13) . . . . ?
N3_2 C31_1 N3_1 C32_2 -115(26) . . . . ?
C36_2 C31_1 N3_1 C32_2 18.8(17) . . . . ?
C36_1 C31_1 N3_1 C32_2 13.9(13) . . . . ?
B2_3 C31_1 N3_1 C32_2 -166.8(11) . . . . ?
B2_4 C31_1 N3_1 C32_2 159.5(17) . . . . ?
C31_2 N3_1 C32_1 C35_2 4(3) . . . . ?
C31_1 N3_1 C32_1 C35_2 -6.8(15) . . . . ?
C39 N3_1 C32_1 C35_2 -176.2(14) . . . . ?
C32_2 N3_1 C32_1 C35_2 -122(4) . . . . ?
C31_2 N3_1 C32_1 C33_2 -142(3) . . . . ?
C31_1 N3_1 C32_1 C33_2 -153.3(13) . . . . ?
C39 N3_1 C32_1 C33_2 37.2(13) . . . . ?
C32_2 N3_1 C32_1 C33_2 91(4) . . . . ?
C31_2 N3_1 C32_1 C34_1 146(2) . . . . ?
C31_1 N3_1 C32_1 C34_1 134.4(5) . . . . ?
C39 N3_1 C32_1 C34_1 -35.0(6) . . . . ?
C32_2 N3_1 C32_1 C34_1 19(4) . . . . ?
C31_2 N3_1 C32_1 C33_1 -92(2) . . . . ?
C31_1 N3_1 C32_1 C33_1 -103.5(6) . . . . ?
C39 N3_1 C32_1 C33_1 87.0(5) . . . . ?
C32_2 N3_1 C32_1 C33_1 141(4) . . . . ?
C31_2 N3_1 C32_1 C35_1 27(2) . . . . ?
C31_1 N3_1 C32_1 C35_1 16.2(6) . . . . ?
C39 N3_1 C32_1 C35_1 -153.2(5) . . . . ?
C32_2 N3_1 C32_1 C35_1 -99(4) . . . . ?
C31_2 N3_1 C32_1 N3_2 159(24) . . . . ?
C31_1 N3_1 C32_1 N3_2 148(24) . . . . ?
C39 N3_1 C32_1 N3_2 -22(24) . . . . ?
C32_2 N3_1 C32_1 N3_2 32(23) . . . . ?
C31_2 N3_1 C32_1 C34_2 115(3) . . . . ?
C31_1 N3_1 C32_1 C34_2 103.3(10) . . . . ?
C39 N3_1 C32_1 C34_2 -66.1(10) . . . . ?
C32_2 N3_1 C32_1 C34_2 -12(4) . . . . ?
C35_2 C32_1 C33_1 C33_2 148.0(18) . . . . ?
C34_1 C32_1 C33_1 C33_2 19.9(14) . . . . ?
C35_1 C32_1 C33_1 C33_2 145.5(15) . . . . ?
N3_1 C32_1 C33_1 C33_2 -102.8(15) . . . . ?
N3_2 C32_1 C33_1 C33_2 -97.4(18) . . . . ?
C34_2 C32_1 C33_1 C33_2 33.9(19) . . . . ?
C35_2 C32_1 C33_1 C32_2 142(8) . . . . ?
C33_2 C32_1 C33_1 C32_2 -6(7) . . . . ?
C34_1 C32_1 C33_1 C32_2 14(7) . . . . ?
C35_1 C32_1 C33_1 C32_2 139(7) . . . . ?
N3_1 C32_1 C33_1 C32_2 -109(7) . . . . ?
N3_2 C32_1 C33_1 C32_2 -104(7) . . . . ?
C34_2 C32_1 C33_1 C32_2 28(7) . . . . ?
C33_2 C32_1 C33_1 C35_2 -148.0(18) . . . . ?
C34_1 C32_1 C33_1 C35_2 -128.0(11) . . . . ?
C35_1 C32_1 C33_1 C35_2 -2.5(11) . . . . ?
N3_1 C32_1 C33_1 C35_2 109.2(11) . . . . ?
N3_2 C32_1 C33_1 C35_2 114.6(17) . . . . ?
C34_2 C32_1 C33_1 C35_2 -114.1(17) . . . . ?
C35_2 C32_1 C34_1 C34_2 59(2) . . . . ?
C33_2 C32_1 C34_1 C34_2 178.3(19) . . . . ?
C33_1 C32_1 C34_1 C34_2 162.8(15) . . . . ?
C35_1 C32_1 C34_1 C34_2 36.7(15) . . . . ?
N3_1 C32_1 C34_1 C34_2 -73.8(16) . . . . ?
N3_2 C32_1 C34_1 C34_2 -75(2) . . . . ?
C35_2 C32_1 C34_1 C32_2 94(9) . . . . ?
C33_2 C32_1 C34_1 C32_2 -147(9) . . . . ?
C33_1 C32_1 C34_1 C32_2 -162(9) . . . . ?
C35_1 C32_1 C34_1 C32_2 72(9) . . . . ?
N3_1 C32_1 C34_1 C32_2 -39(9) . . . . ?
N3_2 C32_1 C34_1 C32_2 -40(9) . . . . ?
C34_2 C32_1 C34_1 C32_2 35(9) . . . . ?
C35_2 C32_1 C34_1 C33_2 -119.3(18) . . . . ?
C33_1 C32_1 C34_1 C33_2 -15.5(11) . . . . ?
C35_1 C32_1 C34_1 C33_2 -141.5(12) . . . . ?
N3_1 C32_1 C34_1 C33_2 107.9(12) . . . . ?
N3_2 C32_1 C34_1 C33_2 107(2) . . . . ?
C34_2 C32_1 C34_1 C33_2 -178.3(19) . . . . ?
C33_2 C32_1 C35_1 C35_2 51(3) . . . . ?
C34_1 C32_1 C35_1 C35_2 130(3) . . . . ?
C33_1 C32_1 C35_1 C35_2 6(3) . . . . ?
N3_1 C32_1 C35_1 C35_2 -113(3) . . . . ?
N3_2 C32_1 C35_1 C35_2 -117(3) . . . . ?
C34_2 C32_1 C35_1 C35_2 149(3) . . . . ?
C35_2 C32_1 C35_1 C36_2 82(3) . . . . ?
C33_2 C32_1 C35_1 C36_2 132(2) . . . . ?
C34_1 C32_1 C35_1 C36_2 -148.1(13) . . . . ?
C33_1 C32_1 C35_1 C36_2 87.8(13) . . . . ?
N3_1 C32_1 C35_1 C36_2 -31.0(13) . . . . ?
N3_2 C32_1 C35_1 C36_2 -35(2) . . . . ?
C34_2 C32_1 C35_1 C36_2 -129.5(15) . . . . ?
C35_2 C32_1 C35_1 C36_1 87(3) . . . . ?
C33_2 C32_1 C35_1 C36_1 137.8(19) . . . . ?
C34_1 C32_1 C35_1 C36_1 -142.6(3) . . . . ?
C33_1 C32_1 C35_1 C36_1 93.3(4) . . . . ?
N3_1 C32_1 C35_1 C36_1 -25.5(4) . . . . ?
N3_2 C32_1 C35_1 C36_1 -29.5(19) . . . . ?
C34_2 C32_1 C35_1 C36_1 -124.1(8) . . . . ?
C35_2 C32_1 C35_1 C32_2 -160(6) . . . . ?
C33_2 C32_1 C35_1 C32_2 -109(5) . . . . ?
C34_1 C32_1 C35_1 C32_2 -30(4) . . . . ?
C33_1 C32_1 C35_1 C32_2 -154(5) . . . . ?
N3_1 C32_1 C35_1 C32_2 87(5) . . . . ?
N3_2 C32_1 C35_1 C32_2 83(5) . . . . ?
C34_2 C32_1 C35_1 C32_2 -11(4) . . . . ?
C35_2 C32_1 C35_1 C38_2 124(3) . . . . ?
C33_2 C32_1 C35_1 C38_2 175(2) . . . . ?
C34_1 C32_1 C35_1 C38_2 -105.4(12) . . . . ?
C33_1 C32_1 C35_1 C38_2 130.4(12) . . . . ?
N3_1 C32_1 C35_1 C38_2 11.7(13) . . . . ?
N3_2 C32_1 C35_1 C38_2 8(2) . . . . ?
C34_2 C32_1 C35_1 C38_2 -86.9(14) . . . . ?
C35_2 C35_1 C36_1 C38_2 -166(3) . . . . ?
C36_2 C35_1 C36_1 C38_2 174(10) . . . . ?
C32_1 C35_1 C36_1 C38_2 136.3(15) . . . . ?
C32_2 C35_1 C36_1 C38_2 124.0(17) . . . . ?
C35_2 C35_1 C36_1 C37_2 -42(3) . . . . ?
C36_2 C35_1 C36_1 C37_2 -61(9) . . . . ?
C32_1 C35_1 C36_1 C37_2 -99(2) . . . . ?
C32_2 C35_1 C36_1 C37_2 -112(2) . . . . ?
C38_2 C35_1 C36_1 C37_2 124(3) . . . . ?
C35_2 C35_1 C36_1 C38_1 -156(2) . . . . ?
C36_2 C35_1 C36_1 C38_1 -175(9) . . . . ?
C32_1 C35_1 C36_1 C38_1 147.2(3) . . . . ?
C32_2 C35_1 C36_1 C38_1 134.8(9) . . . . ?
C38_2 C35_1 C36_1 C38_1 10.9(15) . . . . ?
C35_2 C35_1 C36_1 C31_1 84(2) . . . . ?
C36_2 C35_1 C36_1 C31_1 65(9) . . . . ?
C32_1 C35_1 C36_1 C31_1 26.6(4) . . . . ?
C32_2 C35_1 C36_1 C31_1 14.3(10) . . . . ?
C38_2 C35_1 C36_1 C31_1 -109.7(15) . . . . ?
C35_2 C35_1 C36_1 C37_1 -34(2) . . . . ?
C36_2 C35_1 C36_1 C37_1 -53(9) . . . . ?
C32_1 C35_1 C36_1 C37_1 -91.0(4) . . . . ?
C32_2 C35_1 C36_1 C37_1 -103.4(10) . . . . ?
C38_2 C35_1 C36_1 C37_1 132.7(16) . . . . ?
C35_2 C35_1 C36_1 C31_2 75(3) . . . . ?
C36_2 C35_1 C36_1 C31_2 56(9) . . . . ?
C32_1 C35_1 C36_1 C31_2 17.8(17) . . . . ?
C32_2 C35_1 C36_1 C31_2 5(2) . . . . ?
C38_2 C35_1 C36_1 C31_2 -118(2) . . . . ?
C36_2 C35_1 C36_1 C35_2 -19(9) . . . . ?
C32_1 C35_1 C36_1 C35_2 -57(2) . . . . ?
C32_2 C35_1 C36_1 C35_2 -70(2) . . . . ?
C38_2 C35_1 C36_1 C35_2 166(3) . . . . ?
N3_1 C31_1 C36_1 C38_2 -111.9(16) . . . . ?
N3_2 C31_1 C36_1 C38_2 -109(3) . . . . ?
C36_2 C31_1 C36_1 C38_2 -141(7) . . . . ?
B2_3 C31_1 C36_1 C38_2 68.6(15) . . . . ?
B2_4 C31_1 C36_1 C38_2 103(2) . . . . ?
N3_1 C31_1 C36_1 C37_2 113.5(18) . . . . ?
N3_2 C31_1 C36_1 C37_2 117(3) . . . . ?
C36_2 C31_1 C36_1 C37_2 85(7) . . . . ?
B2_3 C31_1 C36_1 C37_2 -65.9(18) . . . . ?
B2_4 C31_1 C36_1 C37_2 -31(2) . . . . ?
N3_1 C31_1 C36_1 C38_1 -134.4(5) . . . . ?
N3_2 C31_1 C36_1 C38_1 -131(2) . . . . ?
C36_2 C31_1 C36_1 C38_1 -163(7) . . . . ?
B2_3 C31_1 C36_1 C38_1 46.1(6) . . . . ?
B2_4 C31_1 C36_1 C38_1 80.9(15) . . . . ?
N3_1 C31_1 C36_1 C35_1 -16.7(5) . . . . ?
N3_2 C31_1 C36_1 C35_1 -13(2) . . . . ?
C36_2 C31_1 C36_1 C35_1 -46(7) . . . . ?
B2_3 C31_1 C36_1 C35_1 163.9(4) . . . . ?
B2_4 C31_1 C36_1 C35_1 -161.4(14) . . . . ?
N3_1 C31_1 C36_1 C37_1 102.5(5) . . . . ?
N3_2 C31_1 C36_1 C37_1 106(2) . . . . ?
C36_2 C31_1 C36_1 C37_1 74(7) . . . . ?
B2_3 C31_1 C36_1 C37_1 -76.9(5) . . . . ?
B2_4 C31_1 C36_1 C37_1 -42.2(15) . . . . ?
N3_1 C31_1 C36_1 C31_2 57(8) . . . . ?
N3_2 C31_1 C36_1 C31_2 60(9) . . . . ?
C36_2 C31_1 C36_1 C31_2 28(9) . . . . ?
B2_3 C31_1 C36_1 C31_2 -123(9) . . . . ?
B2_4 C31_1 C36_1 C31_2 -88(9) . . . . ?
N3_1 C31_1 C36_1 C35_2 4.6(11) . . . . ?
N3_2 C31_1 C36_1 C35_2 8(3) . . . . ?
C36_2 C31_1 C36_1 C35_2 -24(7) . . . . ?
B2_3 C31_1 C36_1 C35_2 -174.9(11) . . . . ?
B2_4 C31_1 C36_1 C35_2 -140.1(17) . . . . ?
C38_2 C36_1 C37_1 C36_2 149(8) . . . . ?
C37_2 C36_1 C37_1 C36_2 177(16) . . . . ?
C38_1 C36_1 C37_1 C36_2 161(7) . . . . ?
C35_1 C36_1 C37_1 C36_2 39(7) . . . . ?
C31_1 C36_1 C37_1 C36_2 -74(7) . . . . ?
C31_2 C36_1 C37_1 C36_2 -67(7) . . . . ?
C35_2 C36_1 C37_1 C36_2 28(7) . . . . ?
C37_2 C36_1 C38_1 C38_2 -157(5) . . . . ?
C35_1 C36_1 C38_1 C38_2 -31(4) . . . . ?
C31_1 C36_1 C38_1 C38_2 83(4) . . . . ?
C37_1 C36_1 C38_1 C38_2 -154(4) . . . . ?
C31_2 C36_1 C38_1 C38_2 85(4) . . . . ?
C35_2 C36_1 C38_1 C38_2 -42(4) . . . . ?
C38_2 C36_1 C38_1 C36_2 43(21) . . . . ?
C37_2 C36_1 C38_1 C36_2 -114(22) . . . . ?
C35_1 C36_1 C38_1 C36_2 12(21) . . . . ?
C31_1 C36_1 C38_1 C36_2 126(21) . . . . ?
C37_1 C36_1 C38_1 C36_2 -111(21) . . . . ?
C31_2 C36_1 C38_1 C36_2 128(22) . . . . ?
C35_2 C36_1 C38_1 C36_2 1(21) . . . . ?
C42_2 C41_1 C42_1 C41_2 3(9) . . . . ?
C40 C41_1 C42_1 C41_2 -92(6) . . . . ?
C43_1 C41_1 C42_1 C41_2 30(6) . . . . ?
C43_2 C41_1 C42_1 C41_2 14(6) . . . . ?
C42_2 C41_1 C43_1 C43_2 -91(6) . . . . ?
C40 C41_1 C43_1 C43_2 25(5) . . . . ?
C42_1 C41_1 C43_1 C43_2 -98(5) . . . . ?
C42_2 C41_1 C43_1 C41_2 -79(18) . . . . ?
C40 C41_1 C43_1 C41_2 37(18) . . . . ?
C42_1 C41_1 C43_1 C41_2 -87(18) . . . . ?
C43_2 C41_1 C43_1 C41_2 11(17) . . . . ?
C31_1 N3_1 C31_2 N3_2 -47(38) . . . . ?
C39 N3_1 C31_2 N3_2 39(34) . . . . ?
C32_1 N3_1 C31_2 N3_2 -142(35) . . . . ?
C32_2 N3_1 C31_2 N3_2 -129(36) . . . . ?
C31_1 N3_1 C31_2 C36_2 84(8) . . . . ?
C39 N3_1 C31_2 C36_2 170.4(12) . . . . ?
C32_1 N3_1 C31_2 C36_2 -10(3) . . . . ?
C32_2 N3_1 C31_2 C36_2 2(4) . . . . ?
C31_1 N3_1 C31_2 C36_1 78(8) . . . . ?
C39 N3_1 C31_2 C36_1 163.9(12) . . . . ?
C32_1 N3_1 C31_2 C36_1 -17(4) . . . . ?
C32_2 N3_1 C31_2 C36_1 -5(4) . . . . ?
C31_1 N3_1 C31_2 B2_3 -72(9) . . . . ?
C39 N3_1 C31_2 B2_3 14(5) . . . . ?
C32_1 N3_1 C31_2 B2_3 -167(3) . . . . ?
C32_2 N3_1 C31_2 B2_3 -154(3) . . . . ?
C31_1 N3_1 C31_2 B2_4 -110(10) . . . . ?
C39 N3_1 C31_2 B2_4 -24(6) . . . . ?
C32_1 N3_1 C31_2 B2_4 155(3) . . . . ?
C32_2 N3_1 C31_2 B2_4 168(3) . . . . ?
C38_2 C36_1 C31_2 N3_1 -97(3) . . . . ?
C37_2 C36_1 C31_2 N3_1 125(3) . . . . ?
C38_1 C36_1 C31_2 N3_1 -121(3) . . . . ?
C35_1 C36_1 C31_2 N3_1 -1(3) . . . . ?
C31_1 C36_1 C31_2 N3_1 -109(11) . . . . ?
C37_1 C36_1 C31_2 N3_1 115(3) . . . . ?
C35_2 C36_1 C31_2 N3_1 19(3) . . . . ?
C38_2 C36_1 C31_2 N3_2 -94(4) . . . . ?
C37_2 C36_1 C31_2 N3_2 128(4) . . . . ?
C38_1 C36_1 C31_2 N3_2 -118(4) . . . . ?
C35_1 C36_1 C31_2 N3_2 2(4) . . . . ?
C31_1 C36_1 C31_2 N3_2 -106(11) . . . . ?
C37_1 C36_1 C31_2 N3_2 118(4) . . . . ?
C35_2 C36_1 C31_2 N3_2 23(4) . . . . ?
C38_2 C36_1 C31_2 C36_2 -139(8) . . . . ?
C37_2 C36_1 C31_2 C36_2 83(7) . . . . ?
C38_1 C36_1 C31_2 C36_2 -163(7) . . . . ?
C35_1 C36_1 C31_2 C36_2 -43(7) . . . . ?
C31_1 C36_1 C31_2 C36_2 -151(9) . . . . ?
C37_1 C36_1 C31_2 C36_2 73(7) . . . . ?
C35_2 C36_1 C31_2 C36_2 -22(7) . . . . ?
C38_2 C36_1 C31_2 B2_3 58(3) . . . . ?
C37_2 C36_1 C31_2 B2_3 -80(3) . . . . ?
C38_1 C36_1 C31_2 B2_3 34(3) . . . . ?
C35_1 C36_1 C31_2 B2_3 154(2) . . . . ?
C31_1 C36_1 C31_2 B2_3 46(7) . . . . ?
C37_1 C36_1 C31_2 B2_3 -90(2) . . . . ?
C35_2 C36_1 C31_2 B2_3 175(2) . . . . ?
C38_2 C36_1 C31_2 B2_4 90(4) . . . . ?
C37_2 C36_1 C31_2 B2_4 -48(4) . . . . ?
C38_1 C36_1 C31_2 B2_4 65(4) . . . . ?
C35_1 C36_1 C31_2 B2_4 -174(3) . . . . ?
C31_1 C36_1 C31_2 B2_4 77(8) . . . . ?
C37_1 C36_1 C31_2 B2_4 -59(3) . . . . ?
C35_2 C36_1 C31_2 B2_4 -154(3) . . . . ?
N3_1 C31_2 N3_2 C39 -137(39) . . . . ?
C36_2 C31_2 N3_2 C39 174(4) . . . . ?
C36_1 C31_2 N3_2 C39 167(4) . . . . ?
B2_3 C31_2 N3_2 C39 20(8) . . . . ?
B2_4 C31_2 N3_2 C39 -17(9) . . . . ?
N3_1 C31_2 N3_2 C31_1 134(37) . . . . ?
C36_2 C31_2 N3_2 C31_1 84(8) . . . . ?
C36_1 C31_2 N3_2 C31_1 77(7) . . . . ?
B2_3 C31_2 N3_2 C31_1 -70(8) . . . . ?
B2_4 C31_2 N3_2 C31_1 -106(10) . . . . ?
N3_1 C31_2 N3_2 C32_2 47(32) . . . . ?
C36_2 C31_2 N3_2 C32_2 -3(5) . . . . ?
C36_1 C31_2 N3_2 C32_2 -10(6) . . . . ?
B2_3 C31_2 N3_2 C32_2 -157(3) . . . . ?
B2_4 C31_2 N3_2 C32_2 166(3) . . . . ?
N3_1 C31_2 N3_2 C32_1 36(32) . . . . ?
C36_2 C31_2 N3_2 C32_1 -14(5) . . . . ?
C36_1 C31_2 N3_2 C32_1 -21(5) . . . . ?
B2_3 C31_2 N3_2 C32_1 -168(3) . . . . ?
B2_4 C31_2 N3_2 C32_1 155(3) . . . . ?
N3_1 C31_1 N3_2 C31_2 -37(28) . . . . ?
C36_2 C31_1 N3_2 C31_2 -84(8) . . . . ?
C36_1 C31_1 N3_2 C31_2 -89(8) . . . . ?
B2_3 C31_1 N3_2 C31_2 93(8) . . . . ?
B2_4 C31_1 N3_2 C31_2 59(8) . . . . ?
N3_1 C31_1 N3_2 C39 -135(30) . . . . ?
C36_2 C31_1 N3_2 C39 178(4) . . . . ?
C36_1 C31_1 N3_2 C39 173(4) . . . . ?
B2_3 C31_1 N3_2 C39 -4(6) . . . . ?
B2_4 C31_1 N3_2 C39 -38(6) . . . . ?
N3_1 C31_1 N3_2 C32_2 60(23) . . . . ?
C36_2 C31_1 N3_2 C32_2 13(4) . . . . ?
C36_1 C31_1 N3_2 C32_2 8(4) . . . . ?
B2_3 C31_1 N3_2 C32_2 -169.6(16) . . . . ?
B2_4 C31_1 N3_2 C32_2 157(2) . . . . ?
N3_1 C31_1 N3_2 C32_1 48(23) . . . . ?
C36_2 C31_1 N3_2 C32_1 1(3) . . . . ?
C36_1 C31_1 N3_2 C32_1 -5(4) . . . . ?
B2_3 C31_1 N3_2 C32_1 178.0(12) . . . . ?
B2_4 C31_1 N3_2 C32_1 144(2) . . . . ?
C35_2 C32_1 N3_2 C31_2 8(5) . . . . ?
C33_2 C32_1 N3_2 C31_2 -141(3) . . . . ?
C34_1 C32_1 N3_2 C31_2 149(3) . . . . ?
C33_1 C32_1 N3_2 C31_2 -91(4) . . . . ?
C35_1 C32_1 N3_2 C31_2 31(4) . . . . ?
N3_1 C32_1 N3_2 C31_2 -18(21) . . . . ?
C34_2 C32_1 N3_2 C31_2 118(4) . . . . ?
C35_2 C32_1 N3_2 C39 -179(4) . . . . ?
C33_2 C32_1 N3_2 C39 31(5) . . . . ?
C34_1 C32_1 N3_2 C39 -39(5) . . . . ?
C33_1 C32_1 N3_2 C39 81(4) . . . . ?
C35_1 C32_1 N3_2 C39 -156(4) . . . . ?
N3_1 C32_1 N3_2 C39 154(28) . . . . ?
C34_2 C32_1 N3_2 C39 -70(4) . . . . ?
C35_2 C32_1 N3_2 C31_1 -2(4) . . . . ?
C33_2 C32_1 N3_2 C31_1 -151(3) . . . . ?
C34_1 C32_1 N3_2 C31_1 139(2) . . . . ?
C33_1 C32_1 N3_2 C31_1 -101(3) . . . . ?
C35_1 C32_1 N3_2 C31_1 21(3) . . . . ?
N3_1 C32_1 N3_2 C31_1 -28(21) . . . . ?
C34_2 C32_1 N3_2 C31_1 108(3) . . . . ?
C35_2 C32_1 N3_2 C32_2 -121(5) . . . . ?
C33_2 C32_1 N3_2 C32_2 90(4) . . . . ?
C34_1 C32_1 N3_2 C32_2 20(4) . . . . ?
C33_1 C32_1 N3_2 C32_2 139(4) . . . . ?
C35_1 C32_1 N3_2 C32_2 -98(4) . . . . ?
N3_1 C32_1 N3_2 C32_2 -147(23) . . . . ?
C34_2 C32_1 N3_2 C32_2 -11(4) . . . . ?
C34_2 C34_1 C32_2 C33_2 175.5(18) . . . . ?
C32_1 C34_1 C32_2 C33_2 30(8) . . . . ?
C34_2 C34_1 C32_2 C35_2 76(3) . . . . ?
C32_1 C34_1 C32_2 C35_2 -69(8) . . . . ?
C33_2 C34_1 C32_2 C35_2 -99(3) . . . . ?
C32_1 C34_1 C32_2 C34_2 -145(9) . . . . ?
C33_2 C34_1 C32_2 C34_2 -175.5(18) . . . . ?
C34_2 C34_1 C32_2 N3_2 -84(3) . . . . ?
C32_1 C34_1 C32_2 N3_2 131(10) . . . . ?
C33_2 C34_1 C32_2 N3_2 101(3) . . . . ?
C34_2 C34_1 C32_2 N3_1 -83(3) . . . . ?
C32_1 C34_1 C32_2 N3_1 131(10) . . . . ?
C33_2 C34_1 C32_2 N3_1 101(3) . . . . ?
C34_2 C34_1 C32_2 C35_1 50(2) . . . . ?
C32_1 C34_1 C32_2 C35_1 -96(9) . . . . ?
C33_2 C34_1 C32_2 C35_1 -126(2) . . . . ?
C34_2 C34_1 C32_2 C33_1 159.9(19) . . . . ?
C32_1 C34_1 C32_2 C33_1 15(7) . . . . ?
C33_2 C34_1 C32_2 C33_1 -15.6(13) . . . . ?
C31_2 N3_2 C32_2 C34_1 154(4) . . . . ?
C39 N3_2 C32_2 C34_1 -23(5) . . . . ?
C31_1 N3_2 C32_2 C34_1 144(3) . . . . ?
C32_1 N3_2 C32_2 C34_1 -151(6) . . . . ?
C31_2 N3_2 C32_2 C33_2 -125(4) . . . . ?
C39 N3_2 C32_2 C33_2 57(4) . . . . ?
C31_1 N3_2 C32_2 C33_2 -136(3) . . . . ?
C32_1 N3_2 C32_2 C33_2 -71(4) . . . . ?
C31_2 N3_2 C32_2 C35_2 -11(5) . . . . ?
C39 N3_2 C32_2 C35_2 172(4) . . . . ?
C31_1 N3_2 C32_2 C35_2 -21(4) . . . . ?
C32_1 N3_2 C32_2 C35_2 44(4) . . . . ?
C31_2 N3_2 C32_2 C34_2 111(4) . . . . ?
C39 N3_2 C32_2 C34_2 -66(4) . . . . ?
C31_1 N3_2 C32_2 C34_2 100(3) . . . . ?
C32_1 N3_2 C32_2 C34_2 165(5) . . . . ?
C31_2 N3_2 C32_2 N3_1 -22(21) . . . . ?
C39 N3_2 C32_2 N3_1 161(27) . . . . ?
C31_1 N3_2 C32_2 N3_1 -33(21) . . . . ?
C32_1 N3_2 C32_2 N3_1 32(23) . . . . ?
C31_2 N3_2 C32_2 C35_1 12(4) . . . . ?
C39 N3_2 C32_2 C35_1 -165(4) . . . . ?
C31_1 N3_2 C32_2 C35_1 1(3) . . . . ?
C32_1 N3_2 C32_2 C35_1 67(4) . . . . ?
C31_2 N3_2 C32_2 C33_1 -85(4) . . . . ?
C39 N3_2 C32_2 C33_1 97(4) . . . . ?
C31_1 N3_2 C32_2 C33_1 -96(3) . . . . ?
C32_1 N3_2 C32_2 C33_1 -31(3) . . . . ?
C31_2 N3_1 C32_2 C34_1 150(3) . . . . ?
C31_1 N3_1 C32_2 C34_1 138.2(18) . . . . ?
C39 N3_1 C32_2 C34_1 -20(3) . . . . ?
C32_1 N3_1 C32_2 C34_1 -151(6) . . . . ?
C31_2 N3_1 C32_2 C33_2 -128(3) . . . . ?
C31_1 N3_1 C32_2 C33_2 -139.5(15) . . . . ?
C39 N3_1 C32_2 C33_2 61.9(17) . . . . ?
C32_1 N3_1 C32_2 C33_2 -69(4) . . . . ?
C31_2 N3_1 C32_2 C35_2 -15(3) . . . . ?
C31_1 N3_1 C32_2 C35_2 -26.8(19) . . . . ?
C39 N3_1 C32_2 C35_2 174.6(12) . . . . ?
C32_1 N3_1 C32_2 C35_2 44(4) . . . . ?
C31_2 N3_1 C32_2 C34_2 105(3) . . . . ?
C31_1 N3_1 C32_2 C34_2 93.2(18) . . . . ?
C39 N3_1 C32_2 C34_2 -65.4(19) . . . . ?
C32_1 N3_1 C32_2 C34_2 164(5) . . . . ?
C31_2 N3_1 C32_2 N3_2 153(25) . . . . ?
C31_1 N3_1 C32_2 N3_2 142(25) . . . . ?
C39 N3_1 C32_2 N3_2 -17(24) . . . . ?
C32_1 N3_1 C32_2 N3_2 -147(23) . . . . ?
C31_2 N3_1 C32_2 C35_1 7(3) . . . . ?
C31_1 N3_1 C32_2 C35_1 -4.3(16) . . . . ?
C39 N3_1 C32_2 C35_1 -162.9(7) . . . . ?
C32_1 N3_1 C32_2 C35_1 66(4) . . . . ?
C31_2 N3_1 C32_2 C33_1 -89(3) . . . . ?
C31_1 N3_1 C32_2 C33_1 -100.6(12) . . . . ?
C39 N3_1 C32_2 C33_1 100.8(9) . . . . ?
C32_1 N3_1 C32_2 C33_1 -30(3) . . . . ?
C35_2 C35_1 C32_2 C34_1 119(3) . . . . ?
C36_2 C35_1 C32_2 C34_1 -159(2) . . . . ?
C32_1 C35_1 C32_2 C34_1 137(6) . . . . ?
C36_1 C35_1 C32_2 C34_1 -152.2(17) . . . . ?
C38_2 C35_1 C32_2 C34_1 -109(2) . . . . ?
C35_2 C35_1 C32_2 C33_2 25(3) . . . . ?
C36_2 C35_1 C32_2 C33_2 107(2) . . . . ?
C32_1 C35_1 C32_2 C33_2 43(4) . . . . ?
C36_1 C35_1 C32_2 C33_2 114(2) . . . . ?
C38_2 C35_1 C32_2 C33_2 157(2) . . . . ?
C36_2 C35_1 C32_2 C35_2 82(2) . . . . ?
C32_1 C35_1 C32_2 C35_2 18(5) . . . . ?
C36_1 C35_1 C32_2 C35_2 89(2) . . . . ?
C38_2 C35_1 C32_2 C35_2 132(3) . . . . ?
C35_2 C35_1 C32_2 C34_2 148(3) . . . . ?
C36_2 C35_1 C32_2 C34_2 -129.6(17) . . . . ?
C32_1 C35_1 C32_2 C34_2 166(5) . . . . ?
C36_1 C35_1 C32_2 C34_2 -122.6(12) . . . . ?
C38_2 C35_1 C32_2 C34_2 -79.6(19) . . . . ?
C35_2 C35_1 C32_2 N3_2 -99(3) . . . . ?
C36_2 C35_1 C32_2 N3_2 -17(2) . . . . ?
C32_1 C35_1 C32_2 N3_2 -81(5) . . . . ?
C36_1 C35_1 C32_2 N3_2 -10(2) . . . . ?
C38_2 C35_1 C32_2 N3_2 33(2) . . . . ?
C35_2 C35_1 C32_2 N3_1 -96(3) . . . . ?
C36_2 C35_1 C32_2 N3_1 -14.1(18) . . . . ?
C32_1 C35_1 C32_2 N3_1 -78(4) . . . . ?
C36_1 C35_1 C32_2 N3_1 -7.1(14) . . . . ?
C38_2 C35_1 C32_2 N3_1 35.9(19) . . . . ?
C35_2 C35_1 C32_2 C33_1 2(3) . . . . ?
C36_2 C35_1 C32_2 C33_1 84.2(16) . . . . ?
C32_1 C35_1 C32_2 C33_1 20(4) . . . . ?
C36_1 C35_1 C32_2 C33_1 91.2(10) . . . . ?
C38_2 C35_1 C32_2 C33_1 134.3(13) . . . . ?
C33_2 C33_1 C32_2 C34_1 24(2) . . . . ?
C32_1 C33_1 C32_2 C34_1 -163(9) . . . . ?
C35_2 C33_1 C32_2 C34_1 -129(2) . . . . ?
C32_1 C33_1 C32_2 C33_2 173(8) . . . . ?
C35_2 C33_1 C32_2 C33_2 -153(2) . . . . ?
C33_2 C33_1 C32_2 C35_2 153(2) . . . . ?
C32_1 C33_1 C32_2 C35_2 -34(7) . . . . ?
C33_2 C33_1 C32_2 C34_2 46(3) . . . . ?
C32_1 C33_1 C32_2 C34_2 -141(9) . . . . ?
C35_2 C33_1 C32_2 C34_2 -107(3) . . . . ?
C33_2 C33_1 C32_2 N3_2 -107(2) . . . . ?
C32_1 C33_1 C32_2 N3_2 66(7) . . . . ?
C35_2 C33_1 C32_2 N3_2 99.8(14) . . . . ?
C33_2 C33_1 C32_2 N3_1 -112(2) . . . . ?
C32_1 C33_1 C32_2 N3_1 61(7) . . . . ?
C35_2 C33_1 C32_2 N3_1 95.1(14) . . . . ?
C33_2 C33_1 C32_2 C35_1 152(2) . . . . ?
C32_1 C33_1 C32_2 C35_1 -35(6) . . . . ?
C35_2 C33_1 C32_2 C35_1 -0.9(10) . . . . ?
C32_2 C33_1 C33_2 C32_1 1.0(11) . . . . ?
C35_2 C33_1 C33_2 C32_1 20.5(11) . . . . ?
C32_1 C33_1 C33_2 C32_2 -1.0(11) . . . . ?
C35_2 C33_1 C33_2 C32_2 19.5(14) . . . . ?
C32_1 C33_1 C33_2 C34_1 -22.0(14) . . . . ?
C32_2 C33_1 C33_2 C34_1 -21.0(17) . . . . ?
C35_2 C33_1 C33_2 C34_1 -2(2) . . . . ?
C35_2 C32_1 C33_2 C33_1 -42(2) . . . . ?
C34_1 C32_1 C33_2 C33_1 -159.4(14) . . . . ?
C35_1 C32_1 C33_2 C33_1 -64(2) . . . . ?
N3_1 C32_1 C33_2 C33_1 97.6(11) . . . . ?
N3_2 C32_1 C33_2 C33_1 102(2) . . . . ?
C34_2 C32_1 C33_2 C33_1 -158.5(12) . . . . ?
C35_2 C32_1 C33_2 C32_2 134(5) . . . . ?
C34_1 C32_1 C33_2 C32_2 16(5) . . . . ?
C33_1 C32_1 C33_2 C32_2 176(5) . . . . ?
C35_1 C32_1 C33_2 C32_2 111(5) . . . . ?
N3_1 C32_1 C33_2 C32_2 -87(5) . . . . ?
N3_2 C32_1 C33_2 C32_2 -82(5) . . . . ?
C34_2 C32_1 C33_2 C32_2 17(5) . . . . ?
C35_2 C32_1 C33_2 C34_1 117.9(17) . . . . ?
C33_1 C32_1 C33_2 C34_1 159.4(14) . . . . ?
C35_1 C32_1 C33_2 C34_1 95.1(17) . . . . ?
N3_1 C32_1 C33_2 C34_1 -103.0(7) . . . . ?
N3_2 C32_1 C33_2 C34_1 -98.2(19) . . . . ?
C34_2 C32_1 C33_2 C34_1 0.9(10) . . . . ?
C34_1 C32_2 C33_2 C33_1 -156(2) . . . . ?
C35_2 C32_2 C33_2 C33_1 -27(2) . . . . ?
C34_2 C32_2 C33_2 C33_1 -153(2) . . . . ?
N3_2 C32_2 C33_2 C33_1 83(2) . . . . ?
N3_1 C32_2 C33_2 C33_1 77.9(17) . . . . ?
C35_1 C32_2 C33_2 C33_1 -37(2) . . . . ?
C34_1 C32_2 C33_2 C32_1 -160(6) . . . . ?
C35_2 C32_2 C33_2 C32_1 -31(4) . . . . ?
C34_2 C32_2 C33_2 C32_1 -157(6) . . . . ?
N3_2 C32_2 C33_2 C32_1 79(5) . . . . ?
N3_1 C32_2 C33_2 C32_1 74(4) . . . . ?
C35_1 C32_2 C33_2 C32_1 -41(4) . . . . ?
C33_1 C32_2 C33_2 C32_1 -4(4) . . . . ?
C35_2 C32_2 C33_2 C34_1 129(2) . . . . ?
C34_2 C32_2 C33_2 C34_1 3.2(13) . . . . ?
N3_2 C32_2 C33_2 C34_1 -120(2) . . . . ?
N3_1 C32_2 C33_2 C34_1 -126(2) . . . . ?
C35_1 C32_2 C33_2 C34_1 120(3) . . . . ?
C33_1 C32_2 C33_2 C34_1 156(2) . . . . ?
C34_2 C34_1 C33_2 C33_1 21(5) . . . . ?
C32_2 C34_1 C33_2 C33_1 30(2) . . . . ?
C32_1 C34_1 C33_2 C33_1 24.3(16) . . . . ?
C34_2 C34_1 C33_2 C32_1 -3(4) . . . . ?
C32_2 C34_1 C33_2 C32_1 5.3(15) . . . . ?
C34_2 C34_1 C33_2 C32_2 -9(3) . . . . ?
C32_1 C34_1 C33_2 C32_2 -5.3(16) . . . . ?
C32_1 C34_1 C34_2 C32_2 4.9(13) . . . . ?
C33_2 C34_1 C34_2 C32_2 8(3) . . . . ?
C32_2 C34_1 C34_2 C32_1 -4.9(13) . . . . ?
C33_2 C34_1 C34_2 C32_1 3(3) . . . . ?
C33_2 C32_2 C34_2 C34_1 -4.7(19) . . . . ?
C35_2 C32_2 C34_2 C34_1 -128(2) . . . . ?
N3_2 C32_2 C34_2 C34_1 117(2) . . . . ?
N3_1 C32_2 C34_2 C34_1 122(2) . . . . ?
C35_1 C32_2 C34_2 C34_1 -141(2) . . . . ?
C33_1 C32_2 C34_2 C34_1 -34(3) . . . . ?
C34_1 C32_2 C34_2 C32_1 105(13) . . . . ?
C33_2 C32_2 C34_2 C32_1 100(13) . . . . ?
C35_2 C32_2 C34_2 C32_1 -23(12) . . . . ?
N3_2 C32_2 C34_2 C32_1 -138(13) . . . . ?
N3_1 C32_2 C34_2 C32_1 -134(14) . . . . ?
C35_1 C32_2 C34_2 C32_1 -36(12) . . . . ?
C33_1 C32_2 C34_2 C32_1 71(13) . . . . ?
C35_2 C32_1 C34_2 C34_1 -133.7(16) . . . . ?
C33_2 C32_1 C34_2 C34_1 -1.6(17) . . . . ?
C33_1 C32_1 C34_2 C34_1 -25(2) . . . . ?
C35_1 C32_1 C34_2 C34_1 -146.2(13) . . . . ?
N3_1 C32_1 C34_2 C34_1 114.4(13) . . . . ?
N3_2 C32_1 C34_2 C34_1 110.7(18) . . . . ?
C35_2 C32_1 C34_2 C32_2 154(13) . . . . ?
C33_2 C32_1 C34_2 C32_2 -74(13) . . . . ?
C34_1 C32_1 C34_2 C32_2 -72(13) . . . . ?
C33_1 C32_1 C34_2 C32_2 -98(13) . . . . ?
C35_1 C32_1 C34_2 C32_2 142(13) . . . . ?
N3_1 C32_1 C34_2 C32_2 42(13) . . . . ?
N3_2 C32_1 C34_2 C32_2 39(12) . . . . ?
C36_2 C35_1 C35_2 C32_1 -102.6(16) . . . . ?
C36_1 C35_1 C35_2 C32_1 -105.4(14) . . . . ?
C32_2 C35_1 C35_2 C32_1 4.5(13) . . . . ?
C38_2 C35_1 C35_2 C32_1 -118(2) . . . . ?
C32_1 C35_1 C35_2 C36_2 102.6(16) . . . . ?
C36_1 C35_1 C35_2 C36_2 -2.9(12) . . . . ?
C32_2 C35_1 C35_2 C36_2 107.1(14) . . . . ?
C38_2 C35_1 C35_2 C36_2 -16(2) . . . . ?
C36_2 C35_1 C35_2 C32_2 -107.1(14) . . . . ?
C32_1 C35_1 C35_2 C32_2 -4.5(13) . . . . ?
C36_1 C35_1 C35_2 C32_2 -110.0(12) . . . . ?
C38_2 C35_1 C35_2 C32_2 -123(3) . . . . ?
C36_2 C35_1 C35_2 C36_1 2.9(12) . . . . ?
C32_1 C35_1 C35_2 C36_1 105.4(14) . . . . ?
C32_2 C35_1 C35_2 C36_1 110.0(12) . . . . ?
C38_2 C35_1 C35_2 C36_1 -13(3) . . . . ?
C36_2 C35_1 C35_2 C33_1 -111(5) . . . . ?
C32_1 C35_1 C35_2 C33_1 -8(4) . . . . ?
C36_1 C35_1 C35_2 C33_1 -114(5) . . . . ?
C32_2 C35_1 C35_2 C33_1 -4(5) . . . . ?
C38_2 C35_1 C35_2 C33_1 -127(4) . . . . ?
C33_2 C32_1 C35_2 C35_1 -146(2) . . . . ?
C34_1 C32_1 C35_2 C35_1 -61(3) . . . . ?
C33_1 C32_1 C35_2 C35_1 -174(2) . . . . ?
N3_1 C32_1 C35_2 C35_1 73(3) . . . . ?
N3_2 C32_1 C35_2 C35_1 71(3) . . . . ?
C34_2 C32_1 C35_2 C35_1 -32(3) . . . . ?
C33_2 C32_1 C35_2 C36_2 145.3(19) . . . . ?
C34_1 C32_1 C35_2 C36_2 -129.4(15) . . . . ?
C33_1 C32_1 C35_2 C36_2 116.9(17) . . . . ?
C35_1 C32_1 C35_2 C36_2 -69(3) . . . . ?
N3_1 C32_1 C35_2 C36_2 4(2) . . . . ?
N3_2 C32_1 C35_2 C36_2 2(3) . . . . ?
C34_2 C32_1 C35_2 C36_2 -101.2(19) . . . . ?
C33_2 C32_1 C35_2 C32_2 -123(6) . . . . ?
C34_1 C32_1 C35_2 C32_2 -37(5) . . . . ?
C33_1 C32_1 C35_2 C32_2 -151(6) . . . . ?
C35_1 C32_1 C35_2 C32_2 23(7) . . . . ?
N3_1 C32_1 C35_2 C32_2 96(5) . . . . ?
N3_2 C32_1 C35_2 C32_2 94(6) . . . . ?
C34_2 C32_1 C35_2 C32_2 -9(5) . . . . ?
C33_2 C32_1 C35_2 C36_1 150.1(16) . . . . ?
C34_1 C32_1 C35_2 C36_1 -124.5(12) . . . . ?
C33_1 C32_1 C35_2 C36_1 121.8(15) . . . . ?
C35_1 C32_1 C35_2 C36_1 -64(2) . . . . ?
N3_1 C32_1 C35_2 C36_1 9.1(19) . . . . ?
N3_2 C32_1 C35_2 C36_1 7(3) . . . . ?
C34_2 C32_1 C35_2 C36_1 -96.3(17) . . . . ?
C33_2 C32_1 C35_2 C33_1 28.3(16) . . . . ?
C34_1 C32_1 C35_2 C33_1 113.7(9) . . . . ?
C35_1 C32_1 C35_2 C33_1 174(2) . . . . ?
N3_1 C32_1 C35_2 C33_1 -112.7(6) . . . . ?
N3_2 C32_1 C35_2 C33_1 -115(2) . . . . ?
C34_2 C32_1 C35_2 C33_1 141.9(9) . . . . ?
C34_1 C32_2 C35_2 C35_1 -78(3) . . . . ?
C33_2 C32_2 C35_2 C35_1 -160(3) . . . . ?
C34_2 C32_2 C35_2 C35_1 -35(3) . . . . ?
N3_2 C32_2 C35_2 C35_1 85(3) . . . . ?
N3_1 C32_2 C35_2 C35_1 86(3) . . . . ?
C33_1 C32_2 C35_2 C35_1 -178(3) . . . . ?
C34_1 C32_2 C35_2 C32_1 125(7) . . . . ?
C33_2 C32_2 C35_2 C32_1 43(5) . . . . ?
C34_2 C32_2 C35_2 C32_1 168(7) . . . . ?
N3_2 C32_2 C35_2 C32_1 -72(6) . . . . ?
N3_1 C32_2 C35_2 C32_1 -71(5) . . . . ?
C35_1 C32_2 C35_2 C32_1 -157(7) . . . . ?
C33_1 C32_2 C35_2 C32_1 25(5) . . . . ?
C34_1 C32_2 C35_2 C36_2 -144(2) . . . . ?
C33_2 C32_2 C35_2 C36_2 134(2) . . . . ?
C34_2 C32_2 C35_2 C36_2 -101(2) . . . . ?
N3_2 C32_2 C35_2 C36_2 19(3) . . . . ?
N3_1 C32_2 C35_2 C36_2 20(2) . . . . ?
C35_1 C32_2 C35_2 C36_2 -66(2) . . . . ?
C33_1 C32_2 C35_2 C36_2 116.4(19) . . . . ?
C34_1 C32_2 C35_2 C36_1 -139(2) . . . . ?
C33_2 C32_2 C35_2 C36_1 139.4(19) . . . . ?
C34_2 C32_2 C35_2 C36_1 -95(2) . . . . ?
N3_2 C32_2 C35_2 C36_1 25(3) . . . . ?
N3_1 C32_2 C35_2 C36_1 25.8(19) . . . . ?
C35_1 C32_2 C35_2 C36_1 -60.6(18) . . . . ?
C33_1 C32_2 C35_2 C36_1 121.7(17) . . . . ?
C34_1 C32_2 C35_2 C33_1 100(3) . . . . ?
C33_2 C32_2 C35_2 C33_1 17.7(13) . . . . ?
C34_2 C32_2 C35_2 C33_1 143(2) . . . . ?
N3_2 C32_2 C35_2 C33_1 -97(2) . . . . ?
N3_1 C32_2 C35_2 C33_1 -96.0(13) . . . . ?
C35_1 C32_2 C35_2 C33_1 178(3) . . . . ?
C38_2 C36_1 C35_2 C35_1 15(3) . . . . ?
C37_2 C36_1 C35_2 C35_1 143(3) . . . . ?
C38_1 C36_1 C35_2 C35_1 30(3) . . . . ?
C31_1 C36_1 C35_2 C35_1 -100(2) . . . . ?
C37_1 C36_1 C35_2 C35_1 148.9(19) . . . . ?
C31_2 C36_1 C35_2 C35_1 -107(2) . . . . ?
C38_2 C36_1 C35_2 C32_1 106(2) . . . . ?
C37_2 C36_1 C35_2 C32_1 -125(2) . . . . ?
C38_1 C36_1 C35_2 C32_1 121.2(15) . . . . ?
C35_1 C36_1 C35_2 C32_1 91(2) . . . . ?
C31_1 C36_1 C35_2 C32_1 -8.9(19) . . . . ?
C37_1 C36_1 C35_2 C32_1 -119.7(17) . . . . ?
C31_2 C36_1 C35_2 C32_1 -16(2) . . . . ?
C38_2 C36_1 C35_2 C36_2 165(14) . . . . ?
C37_2 C36_1 C35_2 C36_2 -66(13) . . . . ?
C38_1 C36_1 C35_2 C36_2 -179(100) . . . . ?
C35_1 C36_1 C35_2 C36_2 151(13) . . . . ?
C31_1 C36_1 C35_2 C36_2 51(13) . . . . ?
C37_1 C36_1 C35_2 C36_2 -60(13) . . . . ?
C31_2 C36_1 C35_2 C36_2 43(12) . . . . ?
C38_2 C36_1 C35_2 C32_2 94(2) . . . . ?
C37_2 C36_1 C35_2 C32_2 -137(2) . . . . ?
C38_1 C36_1 C35_2 C32_2 109.2(16) . . . . ?
C35_1 C36_1 C35_2 C32_2 79(2) . . . . ?
C31_1 C36_1 C35_2 C32_2 -20.9(18) . . . . ?
C37_1 C36_1 C35_2 C32_2 -131.7(16) . . . . ?
C31_2 C36_1 C35_2 C32_2 -28(2) . . . . ?
C38_2 C36_1 C35_2 C33_1 159.2(19) . . . . ?
C37_2 C36_1 C35_2 C33_1 -72(3) . . . . ?
C38_1 C36_1 C35_2 C33_1 174.4(8) . . . . ?
C35_1 C36_1 C35_2 C33_1 145(3) . . . . ?
C31_1 C36_1 C35_2 C33_1 44.3(16) . . . . ?
C37_1 C36_1 C35_2 C33_1 -66.5(15) . . . . ?
C31_2 C36_1 C35_2 C33_1 37(2) . . . . ?
C32_1 C35_1 C36_2 C35_2 -56(2) . . . . ?
C36_1 C35_1 C36_2 C35_2 161(9) . . . . ?
C32_2 C35_1 C36_2 C35_2 -67(2) . . . . ?
C38_2 C35_1 C36_2 C35_2 166(2) . . . . ?
C35_2 C35_1 C36_2 C31_1 95(3) . . . . ?
C32_1 C35_1 C36_2 C31_1 38.6(18) . . . . ?
C36_1 C35_1 C36_2 C31_1 -104(10) . . . . ?
C32_2 C35_1 C36_2 C31_1 27(2) . . . . ?
C38_2 C35_1 C36_2 C31_1 -100(2) . . . . ?
C35_2 C35_1 C36_2 C37_1 -46(3) . . . . ?
C32_1 C35_1 C36_2 C37_1 -102(2) . . . . ?
C36_1 C35_1 C36_2 C37_1 115(10) . . . . ?
C32_2 C35_1 C36_2 C37_1 -113(2) . . . . ?
C38_2 C35_1 C36_2 C37_1 120(3) . . . . ?
C35_2 C35_1 C36_2 C31_2 84(3) . . . . ?
C32_1 C35_1 C36_2 C31_2 28(2) . . . . ?
C36_1 C35_1 C36_2 C31_2 -115(10) . . . . ?
C32_2 C35_1 C36_2 C31_2 17(2) . . . . ?
C38_2 C35_1 C36_2 C31_2 -110(2) . . . . ?
C35_2 C35_1 C36_2 C37_2 -57(3) . . . . ?
C32_1 C35_1 C36_2 C37_2 -113(3) . . . . ?
C36_1 C35_1 C36_2 C37_2 104(9) . . . . ?
C32_2 C35_1 C36_2 C37_2 -124(3) . . . . ?
C38_2 C35_1 C36_2 C37_2 109(3) . . . . ?
C35_2 C35_1 C36_2 C38_2 -166(2) . . . . ?
C32_1 C35_1 C36_2 C38_2 138.3(14) . . . . ?
C36_1 C35_1 C36_2 C38_2 -5(8) . . . . ?
C32_2 C35_1 C36_2 C38_2 126.9(16) . . . . ?
C35_2 C35_1 C36_2 C38_1 -157(2) . . . . ?
C32_1 C35_1 C36_2 C38_1 147.5(12) . . . . ?
C36_1 C35_1 C36_2 C38_1 4(8) . . . . ?
C32_2 C35_1 C36_2 C38_1 136.1(14) . . . . ?
C38_2 C35_1 C36_2 C38_1 9.2(13) . . . . ?
C32_1 C35_2 C36_2 C35_1 94(3) . . . . ?
C32_2 C35_2 C36_2 C35_1 82(3) . . . . ?
C36_1 C35_2 C36_2 C35_1 -28(12) . . . . ?
C33_1 C35_2 C36_2 C35_1 146(3) . . . . ?
C35_1 C35_2 C36_2 C31_1 -95(3) . . . . ?
C32_1 C35_2 C36_2 C31_1 -1(3) . . . . ?
C32_2 C35_2 C36_2 C31_1 -13(3) . . . . ?
C36_1 C35_2 C36_2 C31_1 -123(14) . . . . ?
C33_1 C35_2 C36_2 C31_1 51(2) . . . . ?
C35_1 C35_2 C36_2 C37_1 142(3) . . . . ?
C32_1 C35_2 C36_2 C37_1 -124(2) . . . . ?
C32_2 C35_2 C36_2 C37_1 -136(2) . . . . ?
C36_1 C35_2 C36_2 C37_1 114(14) . . . . ?
C33_1 C35_2 C36_2 C37_1 -72(2) . . . . ?
C35_1 C35_2 C36_2 C31_2 -104(3) . . . . ?
C32_1 C35_2 C36_2 C31_2 -10(3) . . . . ?
C32_2 C35_2 C36_2 C31_2 -22(3) . . . . ?
C36_1 C35_2 C36_2 C31_2 -132(14) . . . . ?
C33_1 C35_2 C36_2 C31_2 42(2) . . . . ?
C35_1 C35_2 C36_2 C37_2 135(3) . . . . ?
C32_1 C35_2 C36_2 C37_2 -131(2) . . . . ?
C32_2 C35_2 C36_2 C37_2 -143(2) . . . . ?
C36_1 C35_2 C36_2 C37_2 107(13) . . . . ?
C33_1 C35_2 C36_2 C37_2 -79(2) . . . . ?
C35_1 C35_2 C36_2 C38_2 15(2) . . . . ?
C32_1 C35_2 C36_2 C38_2 109(2) . . . . ?
C32_2 C35_2 C36_2 C38_2 97(2) . . . . ?
C36_1 C35_2 C36_2 C38_2 -12(12) . . . . ?
C33_1 C35_2 C36_2 C38_2 161.6(19) . . . . ?
C35_1 C35_2 C36_2 C38_1 28(3) . . . . ?
C32_1 C35_2 C36_2 C38_1 122(2) . . . . ?
C32_2 C35_2 C36_2 C38_1 111(2) . . . . ?
C36_1 C35_2 C36_2 C38_1 1(11) . . . . ?
[truncated: 193,367 more chars]
